# Supplementary material for: Genetic evidence of the causal relationship between chronic liver diseases and musculoskeletal disorders
Source: J Transl Med. 2024 Feb 6;22:138. doi: 10.1186/s12967-024-04941-1 (PMC10845502; doi:10.1186/s12967-024-04941-1)
Supplement: Supplementary file 1 — Additional file 1: Table S1. Definition of the cases and the controls in FinnGen. Table S2. Download link for GWAS data. Table S3. Information on instrumental variables for the causal effect of chronic liver diseases on musculoskeletal disorders. Table S4. Detailed information on instrumental variables for the causal effect of chronic liver diseases on osteoporosis. Table S5. Detailed information on instrumental variables for the causal effect of chronic liver diseases on osteoarthritis. Table S6. Detailed information on instrumental variables for the causal effect of chronic liver diseases on sarcopenia. Table S7. Information on instrumental variables for the causal effect of musculoskeletal disorders on chronic liver diseases. Table S8. Detailed information on instrumental variables for the causal effect of osteoporosis on chronic liver diseases. Table S9. Detailed information on instrumental variables for the causal effect of osteoarthritis on chronic liver diseases. Table S10. Detailed information on instrumental variables for the causal effect of sarcopenia on chronic liver diseases. Table S11. Steiger filtering results. Table S12. Excluded outlier SNPs. Table S13. Results of CAUSE method. Table S14. Mendelian randomization analysis of the causal effect of osteoporosis on chronic liver diseases. Table S15. Mendelian randomization analysis of the causal effect of osteoarthritis on chronic liver diseases. Table S16. Mendelian randomization analysis of the causal effect of sarcopenia on chronic liver diseases. Table S17. Heterogeneity and pleiotropy test of forward Mendelian randomization studies. Table S18. Heterogeneity and pleiotropy test of reverse Mendelian randomization studies. Table S19. Results of latent causal variable model. [file 12967_2024_4941_MOESM1_ESM.xlsx]

## Sheet: S1
Table S1. Definition of the cases and the controls in FinnGen.
Phenotype	Cases	Controls
Viral hepatitis	ICD10 (B15-B19) B15 Acute hepatitis A B15.0 Hepatitis A with hepatic coma B15.9 Hepatitis A without hepatic coma B16 Acute hepatitis B B16.0 Acute hepatitis B with delta-agent (coinfection) with hepatic coma B16.1 Acute hepatitis B with delta-agent (coinfection) without hepatic coma B16.2 Acute hepatitis B without delta-agent with hepatic coma B16.9 Acute hepatitis B without delta-agent and witho…	Individuals that are not cases.
Liver cirrhosis	ICD-10 (K74.6) Other and unspecified cirrhosis of liver Cirrhosis (of liver): NOS cryptogenic macronodular micronodular mixed type portal postnecrotic	Individuals that are not cases of alcoholic liver disease (ICD-10 code K70), liver fibrosis (ICD-10 code K74.0), liver sclerosis (ICD-10 code K74.1), fibrosis and sclerosis of liver (ICD-10 code K74.2), liver cirrhosis (ICD-10 code K74.6), portal hypertension (ICD-10 code K76.6), oesophageal varices (ICD-10 code I85).
HCC	ICD10 (C22.0) Liver cell carcinoma	Individuals who do not have any type of cancer.

## Sheet: S2
Table S2. Download link for GWAS data.
Phenotype	Data access website
Viral hepatitis	https://storage.googleapis.com/finngen-public-data-r9/summary_stats/finngen_R9_AB1_VIRAL_HEPATITIS.gz
PBC	https://www.ebi.ac.uk/gwas/studies/GCST90061440
PSC	https://gwas.mrcieu.ac.uk/datasets/ieu-a-1112
Liver cirrhosis	https://storage.googleapis.com/finngen-public-data-r9/summary_stats/finngen_R9_CHIRHEP_NAS.gz
HCC	https://storage.googleapis.com/finngen-public-data-r9/summary_stats/finngen_R9_C3_HEPATOCELLU_CARC_EXALLC.gz
TB-BMD	http://www.gefos.org/?q=content/gefos-lifecourse-tb-bmd-gwas-results
FN-BMD	http://www.gefos.org/?q=content/data-release-2015
LS-BMD	http://www.gefos.org/?q=content/data-release-2015
FA-BMD	http://www.gefos.org/?q=content/data-release-2015
eBMD	https://gwas.mrcieu.ac.uk/datasets/ebi-a-GCST006979
ALL OA	https://personal.broadinstitute.org/ryank/KP.Format.GO.FILTER.GW.AllOA.FULL.09052019.txt.gz
Knee OA	https://personal.broadinstitute.org/ryank/KP.Format.GO.FILTER.GW.KneeOA.FULL.09052019.txt.gz
Hip OA	https://personal.broadinstitute.org/ryank/KP.Format.GO.FILTER.GW.HipOA.FULL.09052019.txt.gz
Spine OA	https://personal.broadinstitute.org/ryank/KP.Format.GO.FILTER.GW.SpineOA.FULL.09052019.txt.gz
Hand OA	https://personal.broadinstitute.org/ryank/KP.Format.GO.FILTER.GW.HandOA.FULL.09052019.txt.gz
ALM	https://gwas.mrcieu.ac.uk/datasets/ebi-a-GCST90000025
Grip strength	https://gwas.mrcieu.ac.uk/datasets/ukb-b-10215
Walking pace	https://gwas.mrcieu.ac.uk/datasets/ukb-b-4711

## Sheet: S3
Table S3. Information on instrumental variables for the causal effect of chronic liver diseases on musculoskeletal disorders.
Musculoskeletal disorders	Outcome	Exposure	n_IVs	R2	PVE	F statistics
Osteoporosis	TB-BMD	Viral hepatitis	20	0.0011171	0.11171	21.0718
Osteoporosis	TB-BMD	PBC	23	0.069734	6.9734	74.6383
Osteoporosis	TB-BMD	PSC	8	0.0210727	2.10727	39.3416
Osteoporosis	TB-BMD	Liver cirrhosis	23	0.00208807	0.208807	33.9983
Osteoporosis	TB-BMD	HCC	9	0.00105398	0.105398	33.6847
Osteoporosis	FN-BMD	Viral hepatitis	21	0.0011645	0.11645	20.9207
Osteoporosis	FN-BMD	PBC	23	0.069734	6.9734	74.6383
Osteoporosis	FN-BMD	PSC	13	0.11599	11.599	135.654
Osteoporosis	FN-BMD	Liver cirrhosis	16	0.00114518	0.114518	26.7995
Osteoporosis	FN-BMD	HCC	13	0.00158812	0.158812	35.1385
Osteoporosis	LS-BMD	Viral hepatitis	16	0.0008892	0.08892	20.9636
Osteoporosis	LS-BMD	PBC	22	0.0669418	6.69418	74.9118
Osteoporosis	LS-BMD	PSC	13	0.11599	11.599	135.654
Osteoporosis	LS-BMD	Liver cirrhosis	16	0.00158736	0.158736	37.1559
Osteoporosis	LS-BMD	HCC	10	0.00132916	0.132916	38.2317
Osteoporosis	FA-BMD	Viral hepatitis	10	0.0005654	0.05654	21.3338
Osteoporosis	FA-BMD	PBC	23	0.069734	6.9734	74.6383
Osteoporosis	FA-BMD	PSC	14	0.157697	15.7697	172.248
Osteoporosis	FA-BMD	Liver cirrhosis	25	0.0013192	0.13192	41.1697
Osteoporosis	FA-BMD	HCC	8	0.0011703	0.11703	42.0776
Osteoporosis	eBMD	Viral hepatitis	19	0.0010505	0.10505	20.8605
Osteoporosis	eBMD	PBC	18	0.0489932	4.89932	66.9476
Osteoporosis	eBMD	PSC	5	0.0135368	1.35368	40.4517
Osteoporosis	eBMD	Liver cirrhosis	21	0.00193902	0.193902	34.5814
Osteoporosis	eBMD	HCC	13	0.00158813	0.158813	35.1387
Osteoarthritis	ALL OA	Viral hepatitis	22	0.00122601	0.122601	21.0258
Osteoarthritis	ALL OA	PBC	31	0.119972	11.9972	95.4467
Osteoarthritis	ALL OA	PSC	16	0.0952464	9.52464	90.6069
Osteoarthritis	ALL OA	Liver cirrhosis	27	0.00240233	0.240233	33.3226
Osteoarthritis	ALL OA	HCC	13	0.00158812	0.158812	35.0831
Osteoarthritis	Knee OA	Viral hepatitis	22	0.00122601	0.122601	21.0258
Osteoarthritis	Knee OA	PBC	32	0.123207	12.3207	94.9494
Osteoarthritis	Knee OA	PSC	16	0.0553807	5.53807	51.8248
Osteoarthritis	Knee OA	Liver cirrhosis	27	0.00240233	0.240233	33.3226
Osteoarthritis	Knee OA	HCC	13	0.00158812	0.158812	35.1385
Osteoarthritis	Hip OA	Viral hepatitis	22	0.00122601	0.122601	21.0258
Osteoarthritis	Hip OA	PBC	33	0.124646	12.4646	93.1426
Osteoarthritis	Hip OA	PSC	18	0.102847	10.2847	86.8551
Osteoarthritis	Hip OA	Liver cirrhosis	25	0.00224339	0.224339	33.6063
Osteoarthritis	Hip OA	HCC	13	0.00158812	0.158812	35.1385
Osteoarthritis	Spine OA	Viral hepatitis	22	0.00122601	0.122601	21.0258
Osteoarthritis	Spine OA	PBC	33	0.124646	12.4646	93.1426
Osteoarthritis	Spine OA	PSC	17	0.0972544	9.72544	87.0392
Osteoarthritis	Spine OA	Liver cirrhosis	27	0.00240233	0.240233	33.3226
Osteoarthritis	Spine OA	HCC	11	0.0013947	0.13947	36.4682
Osteoarthritis	Hand OA	Viral hepatitis	22	0.00122601	0.122601	21.0258
Osteoarthritis	Hand OA	PBC	33	0.124646	12.4646	93.1426
Osteoarthritis	Hand OA	PSC	18	0.102847	10.2847	86.8551
Osteoarthritis	Hand OA	Liver cirrhosis	27	0.00240233	0.240233	33.3226
Osteoarthritis	Hand OA	HCC	13	0.00158812	0.158812	35.1385
Sarcopenia	ALM	Viral hepatitis	22	0.00122734	0.122734	21.0486
Sarcopenia	ALM	PBC	23	0.0942442	9.42442	101.021
Sarcopenia	ALM	PSC	8	0.0228401	2.28401	42.6485
Sarcopenia	ALM	Liver cirrhosis	25	0.00181795	0.181795	27.2295
Sarcopenia	ALM	HCC	12	0.00128154	0.128154	30.7171
Sarcopenia	Grip strength	Viral hepatitis	21	0.00117173	0.117173	21.0519
Sarcopenia	Grip strength	PBC	26	0.107918	10.7918	102.406
Sarcopenia	Grip strength	PSC	8	0.0243997	2.43997	45.5689
Sarcopenia	Grip strength	Liver cirrhosis	25	0.00177396	0.177396	26.5722
Sarcopenia	Grip strength	HCC	14	0.00143973	0.143973	29.5787
Sarcopenia	Walking pace	Viral hepatitis	22	0.00122576	0.122576	21.0216
Sarcopenia	Walking pace	PBC	29	0.116308	11.6308	98.9263
Sarcopenia	Walking pace	PSC	12	0.13132	13.132	170.169
Sarcopenia	Walking pace	Liver cirrhosis	25	0.00177413	0.177413	26.5722
Sarcopenia	Walking pace	HCC	14	0.00143973	0.143973	29.5787

## Sheet: S4
Table S4. Detailed information on instrumental variables for the causal effect of chronic liver diseases on osteoporosis.
Chronic liver diseases (exposure)	BMD (outcome)	SNP	Effect allele	Other allele	Chronic liver diseases						BMD			Steiger_dir
					BETA	SE	P value	R2	PVE	F statistics	BETA	SE	P value
Viral hepatitis	TB-BMD	rs112398420	T	C	0.23778	0.051412	3.75e-06	5.67e-05	0.00567	21.3904	-0.0196	0.0119	0.1004	TRUE
Viral hepatitis	TB-BMD	rs117209342	C	G	-1.44109	0.308635	3.02e-06	5.78e-05	0.00578	21.8017	-0.0146	0.0387	0.7057	TRUE
Viral hepatitis	TB-BMD	rs118022964	A	T	0.274742	0.0583753	2.52e-06	5.87e-05	0.00587	22.1508	-0.0117	0.0127	0.3572	TRUE
Viral hepatitis	TB-BMD	rs118082814	C	T	0.447525	0.0995093	6.88e-06	5.36e-05	0.00536	20.2258	-0.0008	0.0279	0.9778	TRUE
Viral hepatitis	TB-BMD	rs12971913	A	G	0.1375	0.0308759	8.46e-06	5.26e-05	0.00526	19.8319	0.0015	0.0059	0.8053	TRUE
Viral hepatitis	TB-BMD	rs140095464	A	G	1.28917	0.27675	3.19e-06	5.75e-05	0.00575	21.6992	0.0169	0.0379	0.6548	TRUE
Viral hepatitis	TB-BMD	rs141084908	G	A	1.30582	0.289691	6.56e-06	5.39e-05	0.00539	20.3186	-0.0419	0.0717	0.5589	TRUE
Viral hepatitis	TB-BMD	rs148753515	T	C	0.379938	0.0832812	5.06e-06	5.52e-05	0.00552	20.8127	0.0093	0.0165	0.5716	TRUE
Viral hepatitis	TB-BMD	rs17805636	G	A	0.280494	0.0634668	9.89e-06	5.18e-05	0.00518	19.5322	-0.004	0.0154	0.7921	TRUE
Viral hepatitis	TB-BMD	rs188833261	C	T	1.4409	0.319883	6.65e-06	5.38e-05	0.00538	20.29	0.038	0.0496	0.4438	TRUE
Viral hepatitis	TB-BMD	rs189505540	A	G	0.919866	0.202856	5.77e-06	5.45e-05	0.00545	20.5623	0.0289	0.0734	0.6933	TRUE
Viral hepatitis	TB-BMD	rs34898564	A	G	0.296445	0.0661215	7.35e-06	5.33e-05	0.00533	20.1002	0.0106	0.0097	0.2762	TRUE
Viral hepatitis	TB-BMD	rs35287180	A	G	-0.337935	0.073237	3.94e-06	5.64e-05	0.00564	21.2913	-0.014	0.0144	0.3294	TRUE
Viral hepatitis	TB-BMD	rs3744588	C	T	-0.150554	0.0313248	1.54e-06	6.12e-05	0.00612	23.0997	0.0079	0.0063	0.21	TRUE
Viral hepatitis	TB-BMD	rs6752035	T	A	-0.170414	0.0375864	5.79e-06	5.45e-05	0.00545	20.5564	-0.006	0.0067	0.3727	TRUE
Viral hepatitis	TB-BMD	rs67914330	C	T	0.294611	0.0639387	4.07e-06	5.63e-05	0.00563	21.2309	0.0142	0.0135	0.2948	TRUE
Viral hepatitis	TB-BMD	rs7006620	T	C	-0.260286	0.0567069	4.43e-06	5.58e-05	0.00558	21.0682	0.0181	0.0129	0.1591	TRUE
Viral hepatitis	TB-BMD	rs76655899	G	T	0.326224	0.0734035	8.82e-06	5.23e-05	0.00523	19.7513	0.0177	0.0247	0.4742	TRUE
Viral hepatitis	TB-BMD	rs77013778	T	C	-0.561614	0.116917	1.56e-06	6.12e-05	0.00612	23.0738	-0.0262	0.0205	0.1997	TRUE
Viral hepatitis	TB-BMD	rs9378487	C	T	-0.418539	0.0879471	1.95e-06	6e-05	0.006	22.6478	-0.0193	0.0147	0.19	TRUE
PBC	TB-BMD	rs11117432	A	G	-0.273228	0.026862	2.66e-24	0.0042034	0.42034	103.452	-0.0041	0.0073	0.5748	TRUE
PBC	TB-BMD	rs1119132	A	G	-0.20264	0.0328117	6.58e-10	0.00155372	0.155372	38.138	-0.0011	0.0083	0.8987	TRUE
PBC	TB-BMD	rs11742240	T	G	-0.223505	0.0251539	6.36e-19	0.00321088	0.321088	78.9458	0.0037	0.0064	0.5643	TRUE
PBC	TB-BMD	rs1800693	C	T	0.179759	0.021699	1.19e-16	0.00279219	0.279219	68.6226	-0.0111	0.006	0.06341	TRUE
PBC	TB-BMD	rs1808094	T	C	0.127739	0.0214921	2.79e-09	0.0014392	0.14392	35.3229	0.014	0.0057	0.01444	TRUE
PBC	TB-BMD	rs2293370	A	G	-0.299009	0.0289393	5.03e-25	0.00433673	0.433673	106.748	0.0025	0.0072	0.7259	TRUE
PBC	TB-BMD	rs2546890	G	A	-0.144233	0.0216142	2.51e-11	0.00181351	0.181351	44.5262	-0.0067	0.0057	0.2369	TRUE
PBC	TB-BMD	rs34655300	T	C	0.136669	0.0220009	5.23e-10	0.00157193	0.157193	38.5855	-0.0041	0.0058	0.4829	TRUE
PBC	TB-BMD	rs35127065	T	C	0.159067	0.0289275	3.82e-08	0.00123214	0.123214	30.2344	0.0105	0.0095	0.2703	TRUE
PBC	TB-BMD	rs3745516	A	G	0.274319	0.0239747	2.58e-30	0.00531311	0.531311	130.909	0.0042	0.0071	0.5484	TRUE
PBC	TB-BMD	rs3771317	C	T	0.289503	0.0297719	2.38e-22	0.00384307	0.384307	94.5494	-0.0093	0.0082	0.2583	TRUE
PBC	TB-BMD	rs4780355	C	T	-0.199551	0.0240186	9.72e-17	0.00280833	0.280833	69.0205	-0.0117	0.0062	0.05773	TRUE
PBC	TB-BMD	rs589446	T	G	-0.353093	0.0224396	8.67e-56	0.0100009	1.00009	247.578	0.0068	0.0058	0.2425	TRUE
PBC	TB-BMD	rs59643720	C	A	0.316412	0.0244524	2.68e-38	0.00678519	0.678519	167.428	0.0075	0.007	0.2831	TRUE
PBC	TB-BMD	rs60600003	G	T	0.253264	0.035012	4.7e-13	0.00213031	0.213031	52.3211	-0.0118	0.0095	0.2145	TRUE
PBC	TB-BMD	rs6550965	A	C	0.163094	0.0215365	3.65e-14	0.00233435	0.233435	57.3441	0.0037	0.0057	0.515	TRUE
PBC	TB-BMD	rs7130339	G	A	-0.121645	0.0222642	4.66e-08	0.00121647	0.121647	29.8495	-0.0071	0.0059	0.2269	TRUE
PBC	TB-BMD	rs72699866	A	G	-0.195158	0.0293378	2.89e-11	0.00180215	0.180215	44.2468	-0.0104	0.0075	0.1669	TRUE
PBC	TB-BMD	rs7674640	C	T	-0.216421	0.0220898	1.16e-22	0.003901	0.3901	95.9802	0.0013	0.0057	0.8164	TRUE
PBC	TB-BMD	rs7805218	A	G	0.128538	0.0234313	4.12e-08	0.0012263	0.12263	30.0909	-0.0057	0.0062	0.3621	TRUE
PBC	TB-BMD	rs859767	G	A	-0.139305	0.0230646	1.54e-09	0.00148612	0.148612	36.476	0.0054	0.0067	0.4204	TRUE
PBC	TB-BMD	rs867436	T	C	0.134167	0.022616	2.99e-09	0.00143381	0.143381	35.1903	0.009	0.006	0.1372	TRUE
PBC	TB-BMD	rs9591325	C	T	-0.451884	0.050169	2.11e-19	0.00329917	0.329917	81.1237	0.0124	0.0111	0.2631	TRUE
PSC	TB-BMD	rs10909839	A	G	-0.18648	0.034	4.14e-08	0.00201621	0.201621	30.078	0.0102	0.0062	0.09786	TRUE
PSC	TB-BMD	rs13119723	G	A	-0.27079	0.044	7.54e-10	0.00253724	0.253724	37.8705	0.009	0.0078	0.2449	TRUE
PSC	TB-BMD	rs313839	G	C	-0.279146	0.051	4.41e-08	0.00200796	0.200796	29.9546	0.0018	0.0078	0.8202	TRUE
PSC	TB-BMD	rs7184615	C	G	-0.193921	0.032	1.36e-09	0.00246028	0.246028	36.719	0.0019	0.006	0.7533	TRUE
PSC	TB-BMD	rs72837826	T	G	0.303801	0.051	2.57e-09	0.00237744	0.237744	35.4797	-0.0105	0.0096	0.2752	TRUE
PSC	TB-BMD	rs75254945	T	A	0.622188	0.067	1.6e-20	0.00575826	0.575826	86.2254	0.0101	0.0154	0.5146	TRUE
PSC	TB-BMD	rs79940565	C	T	0.76314	0.146	1.72e-07	0.00183152	0.183152	27.3177	-0.0582	0.0459	0.2047	TRUE
PSC	TB-BMD	rs80060485	C	T	0.345715	0.062	2.46e-08	0.00208378	0.208378	31.0881	0.0046	0.0136	0.7364	TRUE
Liver cirrhosis	TB-BMD	rs1124736	A	C	-0.214672	0.0447046	1.57e-06	6.16e-05	0.00616	23.0592	-0.0015	0.0062	0.8066	TRUE
Liver cirrhosis	TB-BMD	rs114420712	T	C	0.72965	0.157137	3.43e-06	5.76e-05	0.00576	21.5611	0.02	0.0174	0.2497	TRUE
Liver cirrhosis	TB-BMD	rs116225331	A	T	1.43277	0.300235	1.82e-06	6.08e-05	0.00608	22.7734	-0.0178	0.0399	0.6545	TRUE
Liver cirrhosis	TB-BMD	rs11912828	A	G	-0.30078	0.0523694	9.28e-09	8.81e-05	0.00881	32.9868	-0.0074	0.0066	0.2608	TRUE
Liver cirrhosis	TB-BMD	rs12484530	A	G	0.284089	0.0616466	4.06e-06	5.67e-05	0.00567	21.2368	-0.0013	0.0109	0.9054	TRUE
Liver cirrhosis	TB-BMD	rs12612191	C	T	0.399029	0.0798982	5.91e-07	6.66e-05	0.00666	24.9421	-0.0096	0.0135	0.4781	TRUE
Liver cirrhosis	TB-BMD	rs12681792	A	C	0.201046	0.0433553	3.53e-06	5.74e-05	0.00574	21.5033	-0.0017	0.0073	0.8215	TRUE
Liver cirrhosis	TB-BMD	rs147364522	T	C	0.517469	0.0960362	7.11e-08	7.75e-05	0.00775	29.0333	-0.0034	0.0133	0.7969	TRUE
Liver cirrhosis	TB-BMD	rs150617279	A	T	0.356947	0.0580368	7.73e-10	0.00010101	0.010101	37.8267	0.0037	0.0126	0.7693	TRUE
Liver cirrhosis	TB-BMD	rs150629888	C	T	0.551529	0.0891498	6.15e-10	0.000102202	0.0102202	38.2731	-0.0434	0.0398	0.2751	TRUE
Liver cirrhosis	TB-BMD	rs247760	C	T	0.21099	0.0436646	1.35e-06	6.24e-05	0.00624	23.3487	-0.0021	0.0064	0.7423	TRUE
Liver cirrhosis	TB-BMD	rs28636836	T	C	-0.338948	0.053156	1.81e-10	0.000108573	0.0108573	40.6592	0.0012	0.0064	0.8481	TRUE
Liver cirrhosis	TB-BMD	rs36004072	A	G	0.669148	0.142905	2.83e-06	5.86e-05	0.00586	21.9254	-0.0054	0.0259	0.836	TRUE
Liver cirrhosis	TB-BMD	rs3747207	A	G	0.613867	0.043071	4.33e-46	0.000542189	0.0542189	203.131	-0.012	0.0069	0.08217	TRUE
Liver cirrhosis	TB-BMD	rs45481191	T	C	0.334235	0.0715146	2.96e-06	5.83e-05	0.00583	21.843	0.0148	0.0121	0.2228	TRUE
Liver cirrhosis	TB-BMD	rs533828592	C	T	0.50593	0.093506	6.28e-08	7.82e-05	0.00782	29.2752	-0.132	0.0883	0.1349	TRUE
Liver cirrhosis	TB-BMD	rs5764023	T	C	0.225097	0.0478189	2.51e-06	5.92e-05	0.00592	22.1584	-0.0002	0.0083	0.9799	TRUE
Liver cirrhosis	TB-BMD	rs5764455	G	A	-0.213342	0.0418275	3.39e-07	6.95e-05	0.00695	26.0152	0.0034	0.0058	0.559	TRUE
Liver cirrhosis	TB-BMD	rs74416000	C	T	-0.614728	0.132251	3.35e-06	5.77e-05	0.00577	21.6056	-0.0135	0.0123	0.2712	TRUE
Liver cirrhosis	TB-BMD	rs7964004	A	G	-0.218501	0.0451656	1.31e-06	6.25e-05	0.00625	23.4039	-0.0195	0.0162	0.2288	TRUE
Liver cirrhosis	TB-BMD	rs9506091	T	G	0.249462	0.0523736	1.91e-06	6.06e-05	0.00606	22.6872	0.0121	0.0067	0.07335	TRUE
Liver cirrhosis	TB-BMD	rs9614274	T	C	0.528559	0.114021	3.56e-06	5.74e-05	0.00574	21.4889	-0.0066	0.015	0.6611	TRUE
Liver cirrhosis	TB-BMD	rs9626076	A	G	0.51274	0.0917604	2.3e-08	8.34e-05	0.00834	31.2235	0.0007	0.0115	0.9486	TRUE
HCC	TB-BMD	rs1006057	T	C	0.321753	0.0658438	1.03e-06	8.3e-05	0.0083	23.8788	0.0009	0.0057	0.8764	TRUE
HCC	TB-BMD	rs12926738	A	C	0.471212	0.103059	4.82e-06	7.27e-05	0.00727	20.9054	0.0153	0.0097	0.1161	TRUE
HCC	TB-BMD	rs139329068	C	A	0.938112	0.128398	2.75e-13	0.000185583	0.0185583	53.3814	-0.0922	0.0636	0.1469	TRUE
HCC	TB-BMD	rs150616816	A	G	1.27195	0.275798	3.99e-06	7.4e-05	0.0074	21.2694	0.0134	0.0288	0.6404	TRUE
HCC	TB-BMD	rs150617279	A	T	0.481692	0.0884998	5.24e-08	0.000103	0.0103	29.6245	0.0037	0.0126	0.7693	TRUE
HCC	TB-BMD	rs1536202	C	T	-0.749446	0.154764	1.28e-06	8.15e-05	0.00815	23.4497	0.0074	0.0126	0.5545	TRUE
HCC	TB-BMD	rs187429064	G	A	0.968018	0.111879	5.04e-18	0.000260245	0.0260245	74.8629	0.0522	0.0428	0.2221	TRUE
HCC	TB-BMD	rs247791	G	C	-0.377707	0.0665616	1.39e-08	0.000111954	0.0111954	32.2003	-0.0035	0.0064	0.589	TRUE
HCC	TB-BMD	rs967756	A	C	-0.326475	0.0672184	1.19e-06	8.2e-05	0.0082	23.5896	0.0037	0.0061	0.5477	TRUE
Viral hepatitis	FN-BMD	rs112398420	T	C	0.23778	0.051412	3.75e-06	5.67e-05	0.00567	21.3904	-0.004258	0.01511	0.782758	TRUE
Viral hepatitis	FN-BMD	rs117209342	C	G	-1.44109	0.308635	3.02e-06	5.78e-05	0.00578	21.8017	0.047573	0.041293	0.259604	TRUE
Viral hepatitis	FN-BMD	rs118022964	A	T	0.274742	0.0583753	2.52e-06	5.87e-05	0.00587	22.1508	-0.01977	0.015781	0.220236	TRUE
Viral hepatitis	FN-BMD	rs118082814	C	T	0.447525	0.0995093	6.88e-06	5.36e-05	0.00536	20.2258	0.013772	0.033582	0.688233	TRUE
Viral hepatitis	FN-BMD	rs12971913	A	G	0.1375	0.0308759	8.46e-06	5.26e-05	0.00526	19.8319	-0.002432	0.007708	0.757508	TRUE
Viral hepatitis	FN-BMD	rs140095464	A	G	1.28917	0.27675	3.19e-06	5.75e-05	0.00575	21.6992	0.0176	0.046231	0.708809	TRUE
Viral hepatitis	FN-BMD	rs141084908	G	A	1.30582	0.289691	6.56e-06	5.39e-05	0.00539	20.3186	0.070346	0.061858	0.265805	TRUE
Viral hepatitis	FN-BMD	rs148753515	T	C	0.379938	0.0832812	5.06e-06	5.52e-05	0.00552	20.8127	-0.021823	0.02069	0.302033	TRUE
Viral hepatitis	FN-BMD	rs17805636	G	A	0.280494	0.0634668	9.89e-06	5.18e-05	0.00518	19.5322	0.001965	0.019235	0.920363	TRUE
Viral hepatitis	FN-BMD	rs188833261	C	T	1.4409	0.319883	6.65e-06	5.38e-05	0.00538	20.29	0.014088	0.047818	0.77313	TRUE
Viral hepatitis	FN-BMD	rs189505540	A	G	0.919866	0.202856	5.77e-06	5.45e-05	0.00545	20.5623	0.052338	0.046882	0.274662	TRUE
Viral hepatitis	FN-BMD	rs34898564	A	G	0.296445	0.0661215	7.35e-06	5.33e-05	0.00533	20.1002	0.011068	0.012538	0.387715	TRUE
Viral hepatitis	FN-BMD	rs35287180	A	G	-0.337935	0.073237	3.94e-06	5.64e-05	0.00564	21.2913	-0.008949	0.01912	0.646987	TRUE
Viral hepatitis	FN-BMD	rs3744588	C	T	-0.150554	0.0313248	1.54e-06	6.12e-05	0.00612	23.0997	0.008392	0.007718	0.287395	TRUE
Viral hepatitis	FN-BMD	rs62356114	T	C	0.344164	0.0746625	4.03e-06	5.63e-05	0.00563	21.2483	0.00479	0.021532	0.827688	TRUE
Viral hepatitis	FN-BMD	rs6752035	T	A	-0.170414	0.0375864	5.79e-06	5.45e-05	0.00545	20.5564	-0.007903	0.008995	0.390006	TRUE
Viral hepatitis	FN-BMD	rs67914330	C	T	0.294611	0.0639387	4.07e-06	5.63e-05	0.00563	21.2309	0.012916	0.018365	0.491371	TRUE
Viral hepatitis	FN-BMD	rs7006620	T	C	-0.260286	0.0567069	4.43e-06	5.58e-05	0.00558	21.0682	0.016059	0.018415	0.393503	TRUE
Viral hepatitis	FN-BMD	rs7308670	T	C	-0.153	0.03445	8.95e-06	5.23e-05	0.00523	19.7243	-0.005307	0.008114	0.522242	TRUE
Viral hepatitis	FN-BMD	rs76655899	G	T	0.326224	0.0734035	8.82e-06	5.23e-05	0.00523	19.7513	0.007458	0.030346	0.809949	TRUE
Viral hepatitis	FN-BMD	rs9378487	C	T	-0.418539	0.0879471	1.95e-06	6e-05	0.006	22.6478	-0.016055	0.023607	0.505778	TRUE
PBC	FN-BMD	rs11117432	A	G	-0.273228	0.026862	2.66e-24	0.0042034	0.42034	103.452	-0.004183	0.009261	0.658532	TRUE
PBC	FN-BMD	rs1119132	A	G	-0.20264	0.0328117	6.58e-10	0.00155372	0.155372	38.138	-0.008598	0.010682	0.430941	TRUE
PBC	FN-BMD	rs11742240	T	G	-0.223505	0.0251539	6.36e-19	0.00321088	0.321088	78.9458	-0.010132	0.00847	0.241793	TRUE
PBC	FN-BMD	rs1800693	C	T	0.179759	0.021699	1.19e-16	0.00279219	0.279219	68.6226	-0.016618	0.007617	0.032342	TRUE
PBC	FN-BMD	rs1808094	T	C	0.127739	0.0214921	2.79e-09	0.0014392	0.14392	35.3229	0.007214	0.007467	0.344452	TRUE
PBC	FN-BMD	rs2293370	A	G	-0.299009	0.0289393	5.03e-25	0.00433673	0.433673	106.748	0.000187	0.009576	0.984721	TRUE
PBC	FN-BMD	rs2546890	G	A	-0.144233	0.0216142	2.51e-11	0.00181351	0.181351	44.5262	-0.011682	0.007889	0.147362	TRUE
PBC	FN-BMD	rs34655300	T	C	0.136669	0.0220009	5.23e-10	0.00157193	0.157193	38.5855	-0.002682	0.007587	0.729433	TRUE
PBC	FN-BMD	rs35127065	T	C	0.159067	0.0289275	3.82e-08	0.00123214	0.123214	30.2344	0.013986	0.012995	0.292285	TRUE
PBC	FN-BMD	rs3745516	A	G	0.274319	0.0239747	2.58e-30	0.00531311	0.531311	130.909	0.013406	0.009277	0.156258	TRUE
PBC	FN-BMD	rs3771317	C	T	0.289503	0.0297719	2.38e-22	0.00384307	0.384307	94.5494	-0.005547	0.011072	0.624012	TRUE
PBC	FN-BMD	rs4780355	C	T	-0.199551	0.0240186	9.72e-17	0.00280833	0.280833	69.0205	0.00068	0.008159	0.934938	TRUE
PBC	FN-BMD	rs589446	T	G	-0.353093	0.0224396	8.67e-56	0.0100009	1.00009	247.578	-0.009796	0.007583	0.204991	TRUE
PBC	FN-BMD	rs59643720	C	A	0.316412	0.0244524	2.68e-38	0.00678519	0.678519	167.428	-0.006278	0.009188	0.503777	TRUE
PBC	FN-BMD	rs60600003	G	T	0.253264	0.035012	4.7e-13	0.00213031	0.213031	52.3211	0.011337	0.012839	0.386357	TRUE
PBC	FN-BMD	rs6550965	A	C	0.163094	0.0215365	3.65e-14	0.00233435	0.233435	57.3441	0.002186	0.007601	0.778362	TRUE
PBC	FN-BMD	rs7130339	G	A	-0.121645	0.0222642	4.66e-08	0.00121647	0.121647	29.8495	-0.02271	0.007664	0.00375	TRUE
PBC	FN-BMD	rs72699866	A	G	-0.195158	0.0293378	2.89e-11	0.00180215	0.180215	44.2468	-0.002216	0.009531	0.820004	TRUE
PBC	FN-BMD	rs7674640	C	T	-0.216421	0.0220898	1.16e-22	0.003901	0.3901	95.9802	-0.002328	0.007529	0.762268	TRUE
PBC	FN-BMD	rs7805218	A	G	0.128538	0.0234313	4.12e-08	0.0012263	0.12263	30.0909	-0.016236	0.008071	0.049032	TRUE
PBC	FN-BMD	rs859767	G	A	-0.139305	0.0230646	1.54e-09	0.00148612	0.148612	36.476	-0.002613	0.00859	0.765987	TRUE
PBC	FN-BMD	rs867436	T	C	0.134167	0.022616	2.99e-09	0.00143381	0.143381	35.1903	0.000661	0.007981	0.935394	TRUE
PBC	FN-BMD	rs9591325	C	T	-0.451884	0.050169	2.11e-19	0.00329917	0.329917	81.1237	0.016382	0.014826	0.279629	TRUE
PSC	FN-BMD	rs10909839	A	G	-0.18648	0.034	4.14e-08	0.00201621	0.201621	30.078	0.003927	0.008143	0.637058	TRUE
PSC	FN-BMD	rs13119723	G	A	-0.27079	0.044	7.54e-10	0.00253724	0.253724	37.8705	-0.004589	0.01061	0.672174	TRUE
PSC	FN-BMD	rs13197176	T	C	0.875052	0.043	4.64e-92	0.0270597	2.70597	414.069	-0.00239	0.013956	0.86688	TRUE
PSC	FN-BMD	rs145832854	A	G	-0.624333	0.119	1.55e-07	0.00184519	0.184519	27.522	0.011612	0.013459	0.398546	TRUE
PSC	FN-BMD	rs3116815	G	A	0.882527	0.041	9.07e-103	0.0301777	3.01777	463.265	-0.005165	0.014325	0.724278	TRUE
PSC	FN-BMD	rs313839	G	C	-0.279146	0.051	4.41e-08	0.00200796	0.200796	29.9546	0.005893	0.010247	0.573675	TRUE
PSC	FN-BMD	rs35789010	A	G	0.693647	0.049	1.71e-45	0.0132796	1.32796	200.367	-0.002358	0.014955	0.87737	TRUE
PSC	FN-BMD	rs66488313	T	G	0.797057	0.043	1.05e-76	0.0225548	2.25548	343.545	0.004033	0.01382	0.775247	TRUE
PSC	FN-BMD	rs7184615	C	G	-0.193921	0.032	1.36e-09	0.00246028	0.246028	36.719	-0.002654	0.007982	0.744951	TRUE
PSC	FN-BMD	rs72837826	T	G	0.303801	0.051	2.57e-09	0.00237744	0.237744	35.4797	-0.034178	0.012463	0.007307	TRUE
PSC	FN-BMD	rs75254945	T	A	0.622188	0.067	1.6e-20	0.00575826	0.575826	86.2254	0.018267	0.019854	0.367968	TRUE
PSC	FN-BMD	rs79940565	C	T	0.76314	0.146	1.72e-07	0.00183152	0.183152	27.3177	0.0627	0.047666	0.198047	TRUE
PSC	FN-BMD	rs80060485	C	T	0.345715	0.062	2.46e-08	0.00208378	0.208378	31.0881	-0.048245	0.016145	0.003467	TRUE
Liver cirrhosis	FN-BMD	rs1124736	A	C	-0.214672	0.0447046	1.57e-06	6.16e-05	0.00616	23.0592	-0.000148	0.00812	0.985769	TRUE
Liver cirrhosis	FN-BMD	rs114420712	T	C	0.72965	0.157137	3.43e-06	5.76e-05	0.00576	21.5611	0.00832	0.02353	0.729366	TRUE
Liver cirrhosis	FN-BMD	rs116225331	A	T	1.43277	0.300235	1.82e-06	6.08e-05	0.00608	22.7734	0.000694	0.039988	0.986445	TRUE
Liver cirrhosis	FN-BMD	rs11912828	A	G	-0.30078	0.0523694	9.28e-09	8.81e-05	0.00881	32.9868	0.0022	0.01061	0.839217	TRUE
Liver cirrhosis	FN-BMD	rs12484530	A	G	0.284089	0.0616466	4.06e-06	5.67e-05	0.00567	21.2368	0.014262	0.017658	0.429367	TRUE
Liver cirrhosis	FN-BMD	rs12612191	C	T	0.399029	0.0798982	5.91e-07	6.66e-05	0.00666	24.9421	-0.016656	0.017037	0.338772	TRUE
Liver cirrhosis	FN-BMD	rs12681792	A	C	0.201046	0.0433553	3.53e-06	5.74e-05	0.00574	21.5033	-0.009061	0.009758	0.363601	TRUE
Liver cirrhosis	FN-BMD	rs147364522	T	C	0.517469	0.0960362	7.11e-08	7.75e-05	0.00775	29.0333	-0.017266	0.019783	0.393118	TRUE
Liver cirrhosis	FN-BMD	rs150617279	A	T	0.356947	0.0580368	7.73e-10	0.00010101	0.010101	37.8267	-0.020885	0.014352	0.154465	TRUE
Liver cirrhosis	FN-BMD	rs150629888	C	T	0.551529	0.0891498	6.15e-10	0.000102202	0.0102202	38.2731	-0.019609	0.036728	0.601417	TRUE
Liver cirrhosis	FN-BMD	rs247760	C	T	0.21099	0.0436646	1.35e-06	6.24e-05	0.00624	23.3487	-0.003667	0.008984	0.68965	TRUE
Liver cirrhosis	FN-BMD	rs28636836	T	C	-0.338948	0.053156	1.81e-10	0.000108573	0.0108573	40.6592	-0.001333	0.008472	0.877624	TRUE
Liver cirrhosis	FN-BMD	rs36004072	A	G	0.669148	0.142905	2.83e-06	5.86e-05	0.00586	21.9254	-0.010008	0.029336	0.738541	TRUE
Liver cirrhosis	FN-BMD	rs5764023	T	C	0.225097	0.0478189	2.51e-06	5.92e-05	0.00592	22.1584	0.003497	0.010399	0.742154	TRUE
Liver cirrhosis	FN-BMD	rs5764455	G	A	-0.213342	0.0418275	3.39e-07	6.95e-05	0.00695	26.0152	0.010821	0.008783	0.228003	TRUE
Liver cirrhosis	FN-BMD	rs9614274	T	C	0.528559	0.114021	3.56e-06	5.74e-05	0.00574	21.4889	-0.010456	0.022327	0.646829	TRUE
HCC	FN-BMD	rs1006057	T	C	0.321753	0.0658438	1.03e-06	8.3e-05	0.0083	23.8788	0.003148	0.007613	0.685796	TRUE
HCC	FN-BMD	rs113709737	T	C	0.76342	0.16185	2.4e-06	7.74e-05	0.00774	22.2484	-0.01934	0.024265	0.435463	TRUE
HCC	FN-BMD	rs12703769	T	C	-1.21669	0.263251	3.8e-06	7.43e-05	0.00743	21.3608	-0.004416	0.029589	0.88388	TRUE
HCC	FN-BMD	rs12926738	A	C	0.471212	0.103059	4.82e-06	7.27e-05	0.00727	20.9054	-0.003318	0.011366	0.775138	TRUE
HCC	FN-BMD	rs139329068	C	A	0.938112	0.128398	2.75e-13	0.000185583	0.0185583	53.3814	-0.036407	0.047086	0.449327	TRUE
HCC	FN-BMD	rs150616816	A	G	1.27195	0.275798	3.99e-06	7.4e-05	0.0074	21.2694	-0.036033	0.032357	0.275858	TRUE
HCC	FN-BMD	rs150617279	A	T	0.481692	0.0884998	5.24e-08	0.000103	0.0103	29.6245	-0.020885	0.014352	0.154465	TRUE
HCC	FN-BMD	rs1536202	C	T	-0.749446	0.154764	1.28e-06	8.15e-05	0.00815	23.4497	-0.000826	0.017179	0.96245	TRUE
HCC	FN-BMD	rs187429064	G	A	0.968018	0.111879	5.04e-18	0.000260245	0.0260245	74.8629	0.00633	0.038411	0.871541	TRUE
HCC	FN-BMD	rs247769	C	T	0.445399	0.0953181	2.97e-06	7.59e-05	0.00759	21.8346	0.008548	0.022551	0.710744	TRUE
HCC	FN-BMD	rs247791	G	C	-0.377707	0.0665616	1.39e-08	0.000111954	0.0111954	32.2003	-0.003235	0.014232	0.82352	TRUE
HCC	FN-BMD	rs3747207	A	G	0.633406	0.0674465	5.93e-21	0.000306576	0.0306576	88.1947	-0.002957	0.00979	0.766978	TRUE
HCC	FN-BMD	rs967756	A	C	-0.326475	0.0672184	1.19e-06	8.2e-05	0.0082	23.5896	-0.007082	0.008048	0.389187	TRUE
Viral hepatitis	LS-BMD	rs112398420	T	C	0.23778	0.051412	3.75e-06	5.67e-05	0.00567	21.3904	0.007003	0.017767	0.700291	TRUE
Viral hepatitis	LS-BMD	rs117209342	C	G	-1.44109	0.308635	3.02e-06	5.78e-05	0.00578	21.8017	-0.009199	0.048094	0.851797	TRUE
Viral hepatitis	LS-BMD	rs118022964	A	T	0.274742	0.0583753	2.52e-06	5.87e-05	0.00587	22.1508	-0.016236	0.018386	0.388442	TRUE
Viral hepatitis	LS-BMD	rs118082814	C	T	0.447525	0.0995093	6.88e-06	5.36e-05	0.00536	20.2258	0.009926	0.039235	0.804845	TRUE
Viral hepatitis	LS-BMD	rs12971913	A	G	0.1375	0.0308759	8.46e-06	5.26e-05	0.00526	19.8319	0.008531	0.008942	0.351439	TRUE
Viral hepatitis	LS-BMD	rs138628959	G	A	0.514494	0.113951	6.33e-06	5.4e-05	0.0054	20.3855	-0.029994	0.045792	0.522376	TRUE
Viral hepatitis	LS-BMD	rs141084908	G	A	1.30582	0.289691	6.56e-06	5.39e-05	0.00539	20.3186	-0.058986	0.071386	0.419668	TRUE
Viral hepatitis	LS-BMD	rs148753515	T	C	0.379938	0.0832812	5.06e-06	5.52e-05	0.00552	20.8127	-0.003597	0.024006	0.883619	TRUE
Viral hepatitis	LS-BMD	rs17805636	G	A	0.280494	0.0634668	9.89e-06	5.18e-05	0.00518	19.5322	-0.005113	0.022537	0.824645	TRUE
Viral hepatitis	LS-BMD	rs188833261	C	T	1.4409	0.319883	6.65e-06	5.38e-05	0.00538	20.29	0.00564	0.056376	0.922143	TRUE
Viral hepatitis	LS-BMD	rs34898564	A	G	0.296445	0.0661215	7.35e-06	5.33e-05	0.00533	20.1002	0.013183	0.014673	0.380203	TRUE
Viral hepatitis	LS-BMD	rs6752035	T	A	-0.170414	0.0375864	5.79e-06	5.45e-05	0.00545	20.5564	0.005731	0.010448	0.592156	TRUE
Viral hepatitis	LS-BMD	rs67914330	C	T	0.294611	0.0639387	4.07e-06	5.63e-05	0.00563	21.2309	-0.011574	0.021367	0.596792	TRUE
Viral hepatitis	LS-BMD	rs7006620	T	C	-0.260286	0.0567069	4.43e-06	5.58e-05	0.00558	21.0682	0.023891	0.02125	0.272159	TRUE
Viral hepatitis	LS-BMD	rs77013778	T	C	-0.561614	0.116917	1.56e-06	6.12e-05	0.00612	23.0738	-0.030927	0.028506	0.289315	TRUE
Viral hepatitis	LS-BMD	rs9378487	C	T	-0.418539	0.0879471	1.95e-06	6e-05	0.006	22.6478	-0.033373	0.028381	0.250768	TRUE
PBC	LS-BMD	rs11117432	A	G	-0.273228	0.026862	2.66e-24	0.0042034	0.42034	103.452	0.006525	0.010799	0.555139	TRUE
PBC	LS-BMD	rs1119132	A	G	-0.20264	0.0328117	6.58e-10	0.00155372	0.155372	38.138	0.006919	0.012489	0.588467	TRUE
PBC	LS-BMD	rs11742240	T	G	-0.223505	0.0251539	6.36e-19	0.00321088	0.321088	78.9458	0.005108	0.009898	0.61428	TRUE
PBC	LS-BMD	rs1808094	T	C	0.127739	0.0214921	2.79e-09	0.0014392	0.14392	35.3229	0.019882	0.008695	0.025548	TRUE
PBC	LS-BMD	rs2293370	A	G	-0.299009	0.0289393	5.03e-25	0.00433673	0.433673	106.748	-0.012355	0.011141	0.27877	TRUE
PBC	LS-BMD	rs2546890	G	A	-0.144233	0.0216142	2.51e-11	0.00181351	0.181351	44.5262	-0.021852	0.008838	0.015761	TRUE
PBC	LS-BMD	rs34655300	T	C	0.136669	0.0220009	5.23e-10	0.00157193	0.157193	38.5855	-0.0172	0.008823	0.056926	TRUE
PBC	LS-BMD	rs35127065	T	C	0.159067	0.0289275	3.82e-08	0.00123214	0.123214	30.2344	-0.001219	0.016334	0.941865	TRUE
PBC	LS-BMD	rs3745516	A	G	0.274319	0.0239747	2.58e-30	0.00531311	0.531311	130.909	0.014043	0.010612	0.194543	TRUE
PBC	LS-BMD	rs3771317	C	T	0.289503	0.0297719	2.38e-22	0.00384307	0.384307	94.5494	-0.016507	0.012949	0.213125	TRUE
PBC	LS-BMD	rs4780355	C	T	-0.199551	0.0240186	9.72e-17	0.00280833	0.280833	69.0205	-0.00683	0.009481	0.481758	TRUE
PBC	LS-BMD	rs589446	T	G	-0.353093	0.0224396	8.67e-56	0.0100009	1.00009	247.578	-0.009241	0.008786	0.302509	TRUE
PBC	LS-BMD	rs59643720	C	A	0.316412	0.0244524	2.68e-38	0.00678519	0.678519	167.428	-0.007082	0.010648	0.51601	TRUE
PBC	LS-BMD	rs60600003	G	T	0.253264	0.035012	4.7e-13	0.00213031	0.213031	52.3211	-0.001384	0.014882	0.927367	TRUE
PBC	LS-BMD	rs6550965	A	C	0.163094	0.0215365	3.65e-14	0.00233435	0.233435	57.3441	-0.001725	0.008867	0.849268	TRUE
PBC	LS-BMD	rs7130339	G	A	-0.121645	0.0222642	4.66e-08	0.00121647	0.121647	29.8495	-0.012216	0.008925	0.181293	TRUE
PBC	LS-BMD	rs72699866	A	G	-0.195158	0.0293378	2.89e-11	0.00180215	0.180215	44.2468	0.00628	0.011062	0.579267	TRUE
PBC	LS-BMD	rs7674640	C	T	-0.216421	0.0220898	1.16e-22	0.003901	0.3901	95.9802	-0.005896	0.00878	0.511951	TRUE
PBC	LS-BMD	rs7805218	A	G	0.128538	0.0234313	4.12e-08	0.0012263	0.12263	30.0909	-0.010779	0.009365	0.26097	TRUE
PBC	LS-BMD	rs859767	G	A	-0.139305	0.0230646	1.54e-09	0.00148612	0.148612	36.476	-0.0026	0.010293	0.805163	TRUE
PBC	LS-BMD	rs867436	T	C	0.134167	0.022616	2.99e-09	0.00143381	0.143381	35.1903	-0.005132	0.009316	0.590566	TRUE
PBC	LS-BMD	rs9591325	C	T	-0.451884	0.050169	2.11e-19	0.00329917	0.329917	81.1237	0.0099	0.017113	0.572094	TRUE
PSC	LS-BMD	rs10909839	A	G	-0.18648	0.034	4.14e-08	0.00201621	0.201621	30.078	-0.000989	0.009513	0.919122	TRUE
PSC	LS-BMD	rs13119723	G	A	-0.27079	0.044	7.54e-10	0.00253724	0.253724	37.8705	-0.000177	0.011912	0.988444	TRUE
PSC	LS-BMD	rs13197176	T	C	0.875052	0.043	4.64e-92	0.0270597	2.70597	414.069	-0.004761	0.016938	0.783684	TRUE
PSC	LS-BMD	rs145832854	A	G	-0.624333	0.119	1.55e-07	0.00184519	0.184519	27.522	0.009554	0.016337	0.567894	TRUE
PSC	LS-BMD	rs3116815	G	A	0.882527	0.041	9.07e-103	0.0301777	3.01777	463.265	0.004923	0.017565	0.784283	TRUE
PSC	LS-BMD	rs313839	G	C	-0.279146	0.051	4.41e-08	0.00200796	0.200796	29.9546	0.004651	0.011918	0.703078	TRUE
PSC	LS-BMD	rs35789010	A	G	0.693647	0.049	1.71e-45	0.0132796	1.32796	200.367	0.026243	0.017896	0.15208	TRUE
PSC	LS-BMD	rs66488313	T	G	0.797057	0.043	1.05e-76	0.0225548	2.25548	343.545	0.003258	0.016699	0.848877	TRUE
PSC	LS-BMD	rs7184615	C	G	-0.193921	0.032	1.36e-09	0.00246028	0.246028	36.719	0.000253	0.009375	0.978958	TRUE
PSC	LS-BMD	rs72837826	T	G	0.303801	0.051	2.57e-09	0.00237744	0.237744	35.4797	-0.015462	0.014447	0.295879	TRUE
PSC	LS-BMD	rs75254945	T	A	0.622188	0.067	1.6e-20	0.00575826	0.575826	86.2254	0.052146	0.023178	0.02802	TRUE
PSC	LS-BMD	rs79940565	C	T	0.76314	0.146	1.72e-07	0.00183152	0.183152	27.3177	-0.03133	0.052114	0.557126	TRUE
PSC	LS-BMD	rs80060485	C	T	0.345715	0.062	2.46e-08	0.00208378	0.208378	31.0881	-0.014533	0.018673	0.447185	TRUE
Liver cirrhosis	LS-BMD	rs1124736	A	C	-0.214672	0.0447046	1.57e-06	6.16e-05	0.00616	23.0592	0.002155	0.009371	0.822277	TRUE
Liver cirrhosis	LS-BMD	rs116225331	A	T	1.43277	0.300235	1.82e-06	6.08e-05	0.00608	22.7734	0.023058	0.047147	0.632928	TRUE
Liver cirrhosis	LS-BMD	rs11912828	A	G	-0.30078	0.0523694	9.28e-09	8.81e-05	0.00881	32.9868	-0.019052	0.012042	0.122298	TRUE
Liver cirrhosis	LS-BMD	rs12484530	A	G	0.284089	0.0616466	4.06e-06	5.67e-05	0.00567	21.2368	0.014914	0.02021	0.471081	TRUE
Liver cirrhosis	LS-BMD	rs12612191	C	T	0.399029	0.0798982	5.91e-07	6.66e-05	0.00666	24.9421	-0.022846	0.019855	0.261104	TRUE
Liver cirrhosis	LS-BMD	rs12681792	A	C	0.201046	0.0433553	3.53e-06	5.74e-05	0.00574	21.5033	0.002406	0.011325	0.835621	TRUE
Liver cirrhosis	LS-BMD	rs147364522	T	C	0.517469	0.0960362	7.11e-08	7.75e-05	0.00775	29.0333	-0.017747	0.022704	0.44523	TRUE
Liver cirrhosis	LS-BMD	rs150629888	C	T	0.551529	0.0891498	6.15e-10	0.000102202	0.0102202	38.2731	-0.032921	0.043234	0.457085	TRUE
Liver cirrhosis	LS-BMD	rs247760	C	T	0.21099	0.0436646	1.35e-06	6.24e-05	0.00624	23.3487	0.012916	0.010311	0.22114	TRUE
Liver cirrhosis	LS-BMD	rs28636836	T	C	-0.338948	0.053156	1.81e-10	0.000108573	0.0108573	40.6592	0.005933	0.009841	0.555983	TRUE
Liver cirrhosis	LS-BMD	rs36004072	A	G	0.669148	0.142905	2.83e-06	5.86e-05	0.00586	21.9254	-0.002919	0.033506	0.932171	TRUE
Liver cirrhosis	LS-BMD	rs3747207	A	G	0.613867	0.043071	4.33e-46	0.000542189	0.0542189	203.131	0.003673	0.011224	0.748384	TRUE
Liver cirrhosis	LS-BMD	rs45481191	T	C	0.334235	0.0715146	2.96e-06	5.83e-05	0.00583	21.843	0.003074	0.015782	0.848572	TRUE
Liver cirrhosis	LS-BMD	rs5764023	T	C	0.225097	0.0478189	2.51e-06	5.92e-05	0.00592	22.1584	0.008374	0.012084	0.49855	TRUE
Liver cirrhosis	LS-BMD	rs5764455	G	A	-0.213342	0.0418275	3.39e-07	6.95e-05	0.00695	26.0152	-0.00201	0.009993	0.844237	TRUE
Liver cirrhosis	LS-BMD	rs74416000	C	T	-0.614728	0.132251	3.35e-06	5.77e-05	0.00577	21.6056	-0.019302	0.019014	0.321459	TRUE
HCC	LS-BMD	rs1006057	T	C	0.321753	0.0658438	1.03e-06	8.3e-05	0.0083	23.8788	0.013344	0.008841	0.140427	TRUE
HCC	LS-BMD	rs113709737	T	C	0.76342	0.16185	2.4e-06	7.74e-05	0.00774	22.2484	-0.03566	0.02812	0.215497	TRUE
HCC	LS-BMD	rs12703769	T	C	-1.21669	0.263251	3.8e-06	7.43e-05	0.00743	21.3608	-0.030306	0.035638	0.406236	TRUE
HCC	LS-BMD	rs12926738	A	C	0.471212	0.103059	4.82e-06	7.27e-05	0.00727	20.9054	-0.001763	0.013196	0.896189	TRUE
HCC	LS-BMD	rs139329068	C	A	0.938112	0.128398	2.75e-13	0.000185583	0.0185583	53.3814	-0.06601	0.056367	0.25272	TRUE
HCC	LS-BMD	rs1536202	C	T	-0.749446	0.154764	1.28e-06	8.15e-05	0.00815	23.4497	0.019015	0.01973	0.346559	TRUE
HCC	LS-BMD	rs187429064	G	A	0.968018	0.111879	5.04e-18	0.000260245	0.0260245	74.8629	-0.053971	0.04567	0.246666	TRUE
HCC	LS-BMD	rs247769	C	T	0.445399	0.0953181	2.97e-06	7.59e-05	0.00759	21.8346	0.024073	0.026154	0.368678	TRUE
HCC	LS-BMD	rs247791	G	C	-0.377707	0.0665616	1.39e-08	0.000111954	0.0111954	32.2003	-0.020315	0.01725	0.248293	TRUE
HCC	LS-BMD	rs3747207	A	G	0.633406	0.0674465	5.93e-21	0.000306576	0.0306576	88.1947	0.003673	0.011224	0.748384	TRUE
Viral hepatitis	FA-BMD	rs112398420	T	C	0.23778	0.051412	3.75e-06	5.67e-05	0.00567	21.3904	-0.009502	0.030959	0.763475	TRUE
Viral hepatitis	FA-BMD	rs117209342	C	G	-1.44109	0.308635	3.02e-06	5.78e-05	0.00578	21.8017	-0.012289	0.08709	0.889942	TRUE
Viral hepatitis	FA-BMD	rs118022964	A	T	0.274742	0.0583753	2.52e-06	5.87e-05	0.00587	22.1508	-0.00551	0.031748	0.864852	TRUE
Viral hepatitis	FA-BMD	rs118082814	C	T	0.447525	0.0995093	6.88e-06	5.36e-05	0.00536	20.2258	0.002851	0.067655	0.967022	TRUE
Viral hepatitis	FA-BMD	rs12971913	A	G	0.1375	0.0308759	8.46e-06	5.26e-05	0.00526	19.8319	0.00655	0.015551	0.679616	TRUE
Viral hepatitis	FA-BMD	rs140095464	A	G	1.28917	0.27675	3.19e-06	5.75e-05	0.00575	21.6992	0.028329	0.091178	0.760696	TRUE
Viral hepatitis	FA-BMD	rs35287180	A	G	-0.337935	0.073237	3.94e-06	5.64e-05	0.00564	21.2913	-0.00604	0.037754	0.875337	TRUE
Viral hepatitis	FA-BMD	rs67914330	C	T	0.294611	0.0639387	4.07e-06	5.63e-05	0.00563	21.2309	-0.005904	0.036913	0.87537	TRUE
Viral hepatitis	FA-BMD	rs7006620	T	C	-0.260286	0.0567069	4.43e-06	5.58e-05	0.00558	21.0682	-0.011469	0.036681	0.759169	TRUE
Viral hepatitis	FA-BMD	rs9378487	C	T	-0.418539	0.0879471	1.95e-06	6e-05	0.006	22.6478	-0.012207	0.046787	0.798087	TRUE
PBC	FA-BMD	rs11117432	A	G	-0.273228	0.026862	2.66e-24	0.0042034	0.42034	103.452	-0.020909	0.018574	0.269666	TRUE
PBC	FA-BMD	rs1119132	A	G	-0.20264	0.0328117	6.58e-10	0.00155372	0.155372	38.138	0.031899	0.022337	0.161425	TRUE
PBC	FA-BMD	rs11742240	T	G	-0.223505	0.0251539	6.36e-19	0.00321088	0.321088	78.9458	0.037485	0.01748	0.035513	TRUE
PBC	FA-BMD	rs1800693	C	T	0.179759	0.021699	1.19e-16	0.00279219	0.279219	68.6226	-0.015608	0.015699	0.329617	TRUE
PBC	FA-BMD	rs1808094	T	C	0.127739	0.0214921	2.79e-09	0.0014392	0.14392	35.3229	0.015135	0.01555	0.339901	TRUE
PBC	FA-BMD	rs2293370	A	G	-0.299009	0.0289393	5.03e-25	0.00433673	0.433673	106.748	-0.017275	0.019909	0.394893	TRUE
PBC	FA-BMD	rs2546890	G	A	-0.144233	0.0216142	2.51e-11	0.00181351	0.181351	44.5262	-0.015436	0.015557	0.330594	TRUE
PBC	FA-BMD	rs34655300	T	C	0.136669	0.0220009	5.23e-10	0.00157193	0.157193	38.5855	0.010553	0.015643	0.50834	TRUE
PBC	FA-BMD	rs35127065	T	C	0.159067	0.0289275	3.82e-08	0.00123214	0.123214	30.2344	-0.007059	0.032487	0.831263	TRUE
PBC	FA-BMD	rs3745516	A	G	0.274319	0.0239747	2.58e-30	0.00531311	0.531311	130.909	0.013778	0.017973	0.452275	TRUE
PBC	FA-BMD	rs3771317	C	T	0.289503	0.0297719	2.38e-22	0.00384307	0.384307	94.5494	-0.012423	0.022984	0.596152	TRUE
PBC	FA-BMD	rs4780355	C	T	-0.199551	0.0240186	9.72e-17	0.00280833	0.280833	69.0205	-0.001833	0.017021	0.915885	TRUE
PBC	FA-BMD	rs589446	T	G	-0.353093	0.0224396	8.67e-56	0.0100009	1.00009	247.578	-0.006659	0.015736	0.67824	TRUE
PBC	FA-BMD	rs59643720	C	A	0.316412	0.0244524	2.68e-38	0.00678519	0.678519	167.428	-0.007008	0.018187	0.705565	TRUE
PBC	FA-BMD	rs60600003	G	T	0.253264	0.035012	4.7e-13	0.00213031	0.213031	52.3211	-0.035169	0.026204	0.188265	TRUE
PBC	FA-BMD	rs6550965	A	C	0.163094	0.0215365	3.65e-14	0.00233435	0.233435	57.3441	0.012571	0.015943	0.439451	TRUE
PBC	FA-BMD	rs7130339	G	A	-0.121645	0.0222642	4.66e-08	0.00121647	0.121647	29.8495	-0.034258	0.015726	0.032702	TRUE
PBC	FA-BMD	rs72699866	A	G	-0.195158	0.0293378	2.89e-11	0.00180215	0.180215	44.2468	-0.028712	0.019671	0.152353	TRUE
PBC	FA-BMD	rs7674640	C	T	-0.216421	0.0220898	1.16e-22	0.003901	0.3901	95.9802	0.0106	0.015978	0.515395	TRUE
PBC	FA-BMD	rs7805218	A	G	0.128538	0.0234313	4.12e-08	0.0012263	0.12263	30.0909	0.007267	0.016627	0.668269	TRUE
PBC	FA-BMD	rs859767	G	A	-0.139305	0.0230646	1.54e-09	0.00148612	0.148612	36.476	-0.010329	0.016491	0.539136	TRUE
PBC	FA-BMD	rs867436	T	C	0.134167	0.022616	2.99e-09	0.00143381	0.143381	35.1903	0.006747	0.016621	0.690609	TRUE
PBC	FA-BMD	rs9591325	C	T	-0.451884	0.050169	2.11e-19	0.00329917	0.329917	81.1237	-0.03088	0.030156	0.315339	TRUE
PSC	FA-BMD	rs10909839	A	G	-0.18648	0.034	4.14e-08	0.00201621	0.201621	30.078	0.010344	0.016916	0.548794	TRUE
PSC	FA-BMD	rs13119723	G	A	-0.27079	0.044	7.54e-10	0.00253724	0.253724	37.8705	0.019681	0.021608	0.371806	TRUE
PSC	FA-BMD	rs13197176	T	C	0.875052	0.043	4.64e-92	0.0270597	2.70597	414.069	-0.036597	0.031251	0.250838	TRUE
PSC	FA-BMD	rs145832854	A	G	-0.624333	0.119	1.55e-07	0.00184519	0.184519	27.522	0.035932	0.03318	0.288287	TRUE
PSC	FA-BMD	rs2106072	A	G	0.967364	0.038	5.91e-143	0.0417077	4.17077	647.969	-0.075455	0.03233	0.022132	TRUE
PSC	FA-BMD	rs3116815	G	A	0.882527	0.041	9.07e-103	0.0301777	3.01777	463.265	-0.044906	0.033168	0.184317	TRUE
PSC	FA-BMD	rs313839	G	C	-0.279146	0.051	4.41e-08	0.00200796	0.200796	29.9546	0.015125	0.020466	0.468701	TRUE
PSC	FA-BMD	rs35789010	A	G	0.693647	0.049	1.71e-45	0.0132796	1.32796	200.367	0.006653	0.031036	0.833509	TRUE
PSC	FA-BMD	rs66488313	T	G	0.797057	0.043	1.05e-76	0.0225548	2.25548	343.545	-0.033058	0.030497	0.287829	TRUE
PSC	FA-BMD	rs7184615	C	G	-0.193921	0.032	1.36e-09	0.00246028	0.246028	36.719	-0.042644	0.017038	0.014144	TRUE
PSC	FA-BMD	rs72837826	T	G	0.303801	0.051	2.57e-09	0.00237744	0.237744	35.4797	-0.073549	0.024543	0.003311	TRUE
PSC	FA-BMD	rs75254945	T	A	0.622188	0.067	1.6e-20	0.00575826	0.575826	86.2254	0.01642	0.042142	0.702449	TRUE
PSC	FA-BMD	rs79940565	C	T	0.76314	0.146	1.72e-07	0.00183152	0.183152	27.3177	0.009956	0.091597	0.915107	TRUE
PSC	FA-BMD	rs80060485	C	T	0.345715	0.062	2.46e-08	0.00208378	0.208378	31.0881	-0.051464	0.031668	0.111058	TRUE
Liver cirrhosis	FA-BMD	rs116225331	A	T	1.43277	0.300235	1.82e-06	6.08e-05	0.00608	22.7734	-0.018665	0.076082	0.809901	TRUE
Liver cirrhosis	FA-BMD	rs11912828	A	G	-0.30078	0.0523694	9.28e-09	8.81e-05	0.00881	32.9868	-0.006275	0.018658	0.741588	TRUE
Liver cirrhosis	FA-BMD	rs12484530	A	G	0.284089	0.0616466	4.06e-06	5.67e-05	0.00567	21.2368	0.008686	0.03148	0.786743	TRUE
Liver cirrhosis	FA-BMD	rs12612191	C	T	0.399029	0.0798982	5.91e-07	6.66e-05	0.00666	24.9421	0.017796	0.033831	0.606041	TRUE
Liver cirrhosis	FA-BMD	rs150617279	A	T	0.356947	0.0580368	7.73e-10	0.00010101	0.010101	37.8267	-0.008284	0.028428	0.775092	TRUE
Liver cirrhosis	FA-BMD	rs247760	C	T	0.21099	0.0436646	1.35e-06	6.24e-05	0.00624	23.3487	0.000551	0.016928	0.974544	TRUE
Liver cirrhosis	FA-BMD	rs28929474	T	C	0.708959	0.117828	1.78e-09	9.67e-05	0.00967	36.2029	-0.01182	0.054173	0.830627	TRUE
Liver cirrhosis	FA-BMD	rs36004072	A	G	0.669148	0.142905	2.83e-06	5.86e-05	0.00586	21.9254	-0.022472	0.058468	0.706294	TRUE
Liver cirrhosis	FA-BMD	rs3747207	A	G	0.613867	0.043071	4.33e-46	0.000542189	0.0542189	203.131	-0.024255	0.019274	0.2172	TRUE
Liver cirrhosis	FA-BMD	rs5764023	T	C	0.225097	0.0478189	2.51e-06	5.92e-05	0.00592	22.1584	-0.000401	0.02072	0.984836	TRUE
Liver cirrhosis	FA-BMD	rs5764455	G	A	-0.213342	0.0418275	3.39e-07	6.95e-05	0.00695	26.0152	-0.001633	0.015427	0.917311	TRUE
Liver cirrhosis	FA-BMD	rs9614274	T	C	0.528559	0.114021	3.56e-06	5.74e-05	0.00574	21.4889	0.014786	0.039783	0.715558	TRUE
HCC	FA-BMD	rs113709737	T	C	0.76342	0.16185	2.4e-06	7.74e-05	0.00774	22.2484	0.024143	0.048826	0.627811	TRUE
HCC	FA-BMD	rs139329068	C	A	0.938112	0.128398	2.75e-13	0.000185583	0.0185583	53.3814	0.044639	0.086364	0.612316	TRUE
HCC	FA-BMD	rs150616816	A	G	1.27195	0.275798	3.99e-06	7.4e-05	0.0074	21.2694	0.013261	0.068799	0.850085	TRUE
HCC	FA-BMD	rs150617279	A	T	0.481692	0.0884998	5.24e-08	0.000103	0.0103	29.6245	-0.008284	0.028428	0.775092	TRUE
HCC	FA-BMD	rs1536202	C	T	-0.749446	0.154764	1.28e-06	8.15e-05	0.00815	23.4497	-0.014268	0.034076	0.681428	TRUE
HCC	FA-BMD	rs187429064	G	A	0.968018	0.111879	5.04e-18	0.000260245	0.0260245	74.8629	0.104469	0.089233	0.251082	TRUE
HCC	FA-BMD	rs3747207	A	G	0.633406	0.0674465	5.93e-21	0.000306576	0.0306576	88.1947	-0.024255	0.019274	0.2172	TRUE
HCC	FA-BMD	rs967756	A	C	-0.326475	0.0672184	1.19e-06	8.2e-05	0.0082	23.5896	-0.010552	0.016497	0.53058	TRUE
Viral hepatitis	eBMD	rs112398420	T	C	0.23778	0.051412	3.75e-06	5.67e-05	0.00567	21.4	-0.000726564	0.00378325	0.92	TRUE
Viral hepatitis	eBMD	rs117209342	C	G	-1.44109	0.308635	3.02e-06	5.78e-05	0.00578	21.8	-0.0168097	0.00928825	0.22	TRUE
Viral hepatitis	eBMD	rs118022964	A	T	0.274742	0.0583753	2.52e-06	5.87e-05	0.00587	22.1	-0.0016052	0.003607	0.62	TRUE
Viral hepatitis	eBMD	rs118082814	C	T	0.447525	0.0995093	6.88e-06	5.36e-05	0.00536	20.2	-0.000383228	0.00761101	0.94	TRUE
Viral hepatitis	eBMD	rs12971913	A	G	0.1375	0.0308759	8.46e-06	5.26e-05	0.00526	19.8	-0.00280109	0.00186905	0.29	TRUE
Viral hepatitis	eBMD	rs138628959	G	A	0.514494	0.113951	6.33e-06	5.4e-05	0.0054	20.4	0.0102025	0.0086267	0.22	TRUE
Viral hepatitis	eBMD	rs140095464	A	G	1.28917	0.27675	3.19e-06	5.75e-05	0.00575	21.7	0.00781436	0.0130472	0.57	TRUE
Viral hepatitis	eBMD	rs141084908	G	A	1.30582	0.289691	6.56e-06	5.39e-05	0.00539	20.3	0.0109239	0.0118434	0.4	TRUE
Viral hepatitis	eBMD	rs148753515	T	C	0.379938	0.0832812	5.06e-06	5.52e-05	0.00552	20.8	0.0114767	0.00516904	0.00439997	TRUE
Viral hepatitis	eBMD	rs17805636	G	A	0.280494	0.0634668	9.89e-06	5.18e-05	0.00518	19.5	0.000610707	0.00482115	0.68	TRUE
Viral hepatitis	eBMD	rs188833261	C	T	1.4409	0.319883	6.65e-06	5.38e-05	0.00538	20.3	0.0159112	0.0119016	0.0659994	TRUE
Viral hepatitis	eBMD	rs189505540	A	G	0.919866	0.202856	5.77e-06	5.45e-05	0.00545	20.6	0.0136878	0.0104509	0.2	TRUE
Viral hepatitis	eBMD	rs34898564	A	G	0.296445	0.0661215	7.35e-06	5.33e-05	0.00533	20.1	0.000198329	0.00302063	0.79	TRUE
Viral hepatitis	eBMD	rs35287180	A	G	-0.337935	0.073237	3.94e-06	5.64e-05	0.00564	21.3	0.00466357	0.00457399	0.780001	TRUE
Viral hepatitis	eBMD	rs62356114	T	C	0.344164	0.0746625	4.03e-06	5.63e-05	0.00563	21.2	-0.00662817	0.00544935	0.19	TRUE
Viral hepatitis	eBMD	rs6752035	T	A	-0.170414	0.0375864	5.79e-06	5.45e-05	0.00545	20.6	-0.00624551	0.00213058	0.015	TRUE
Viral hepatitis	eBMD	rs67914330	C	T	0.294611	0.0639387	4.07e-06	5.63e-05	0.00563	21.2	0.00259066	0.00428125	0.98	TRUE
Viral hepatitis	eBMD	rs76655899	G	T	0.326224	0.0734035	8.82e-06	5.24e-05	0.00524	19.8	0.00494307	0.00859347	0.46	TRUE
Viral hepatitis	eBMD	rs77013778	T	C	-0.561614	0.116917	1.56e-06	6.12e-05	0.00612	23.1	0.00786441	0.00586506	0.11	TRUE
PBC	eBMD	rs1119132	A	G	-0.20264	0.0328117	6.58e-10	0.00155385	0.155385	38.1411	0.00284177	0.00269584	0.13	TRUE
PBC	eBMD	rs11742240	T	G	-0.223505	0.0251539	6.36e-19	0.00321114	0.321114	78.9522	0.000432535	0.00207012	0.36	TRUE
PBC	eBMD	rs1800693	C	T	0.179759	0.021699	1.19e-16	0.00279242	0.279242	68.6282	-0.00180859	0.00188219	0.32	TRUE
PBC	eBMD	rs2293370	A	G	-0.299009	0.0289393	5.03e-25	0.00433708	0.433708	106.756	0.000249617	0.00235158	0.74	TRUE
PBC	eBMD	rs2546890	G	A	-0.144233	0.0216142	2.51e-11	0.00181366	0.181366	44.5299	0.000172587	0.00184567	0.84	TRUE
PBC	eBMD	rs34655300	T	C	0.136669	0.0220009	5.23e-10	0.00157206	0.157206	38.5887	-0.00087119	0.00186195	0.630001	TRUE
PBC	eBMD	rs35127065	T	C	0.159067	0.0289275	3.82e-08	0.00123224	0.123224	30.2369	0.0020736	0.00261427	0.31	TRUE
PBC	eBMD	rs3745516	A	G	0.274319	0.0239747	2.58e-30	0.00531354	0.531354	130.92	-0.00306829	0.0022196	0.24	TRUE
PBC	eBMD	rs3771317	C	T	0.289503	0.0297719	2.38e-22	0.00384339	0.384339	94.5571	-0.000671334	0.00269737	0.6	TRUE
PBC	eBMD	rs4780355	C	T	-0.199551	0.0240186	9.72e-17	0.00280856	0.280856	69.0261	-0.000678543	0.00203595	0.709999	TRUE
PBC	eBMD	rs59643720	C	A	0.316412	0.0244524	2.68e-38	0.00678575	0.678574	167.441	0.000979245	0.00215914	0.649999	TRUE
PBC	eBMD	rs60600003	G	T	0.253264	0.035012	4.7e-13	0.00213048	0.213048	52.3254	0.00128792	0.00304116	0.56	TRUE
PBC	eBMD	rs6550965	A	C	0.163094	0.0215365	3.65e-14	0.00233454	0.233454	57.3488	0.00322229	0.00188233	0.0649995	TRUE
PBC	eBMD	rs7130339	G	A	-0.121645	0.0222642	4.66e-08	0.00121657	0.121657	29.852	0.000844373	0.00184535	0.780001	TRUE
PBC	eBMD	rs7674640	C	T	-0.216421	0.0220898	1.16e-22	0.00390132	0.390132	95.988	-2.62e-05	0.00185175	0.94	TRUE
PBC	eBMD	rs7805218	A	G	0.128538	0.0234313	4.12e-08	0.00122639	0.122639	30.0934	0.00554207	0.00197524	0.000659994	TRUE
PBC	eBMD	rs859767	G	A	-0.139305	0.0230646	1.54e-09	0.00148624	0.148624	36.479	-0.00153807	0.00195449	0.79	TRUE
PBC	eBMD	rs867436	T	C	0.134167	0.022616	2.99e-09	0.00143393	0.143393	35.1932	-0.00172307	0.00190879	0.61	TRUE
PSC	eBMD	rs10909839	A	G	-0.18648	0.034	4.14e-08	0.00201648	0.201648	30.082	-0.00200547	0.00194311	0.55	TRUE
PSC	eBMD	rs145832854	A	G	-0.624333	0.119	1.55e-07	0.00184544	0.184544	27.5257	0.00710052	0.00662783	0.55	TRUE
PSC	eBMD	rs75254945	T	A	0.622188	0.067	1.6e-20	0.00575903	0.575902	86.237	-0.00215263	0.00476962	0.94	TRUE
PSC	eBMD	rs79940565	C	T	0.76314	0.146	1.72e-07	0.00183177	0.183177	27.3214	-0.00123008	0.008989	0.89	TRUE
PSC	eBMD	rs80060485	C	T	0.345715	0.062	2.46e-08	0.00208406	0.208406	31.0923	-0.00217132	0.00395515	0.59	TRUE
Liver cirrhosis	eBMD	rs1124736	A	C	-0.214672	0.0447046	1.57e-06	6.16e-05	0.00616	23.1	0.00185002	0.00192298	0.15	TRUE
Liver cirrhosis	eBMD	rs114420712	T	C	0.72965	0.157137	3.43e-06	5.76e-05	0.00576	21.6	-0.00313117	0.00566305	0.81	TRUE
Liver cirrhosis	eBMD	rs116225331	A	T	1.43277	0.300235	1.82e-06	6.08e-05	0.00608	22.8	0.00547096	0.00899423	1	TRUE
Liver cirrhosis	eBMD	rs11912828	A	G	-0.30078	0.0523694	9.28e-09	8.81e-05	0.00881	33	-0.000342261	0.00215189	0.93	TRUE
Liver cirrhosis	eBMD	rs12484530	A	G	0.284089	0.0616466	4.06e-06	5.67e-05	0.00567	21.2	0.000456828	0.00333008	0.97	TRUE
Liver cirrhosis	eBMD	rs12612191	C	T	0.399029	0.0798982	5.91e-07	6.66e-05	0.00666	24.9	0.00029892	0.00410697	0.7	TRUE
Liver cirrhosis	eBMD	rs12681792	A	C	0.201046	0.0433553	3.53e-06	5.74e-05	0.00574	21.5	-0.000865086	0.00234884	0.52	TRUE
Liver cirrhosis	eBMD	rs147364522	T	C	0.517469	0.0960362	7.11e-08	7.75e-05	0.00775	29	-0.00477186	0.00391821	0.11	TRUE
Liver cirrhosis	eBMD	rs150617279	A	T	0.356947	0.0580368	7.73e-10	0.00010101	0.010101	37.8	0.00278397	0.00348649	0.74	TRUE
Liver cirrhosis	eBMD	rs150629888	C	T	0.551529	0.0891498	6.15e-10	0.000102202	0.0102202	38.3	0.00742766	0.00804981	0.69	TRUE
Liver cirrhosis	eBMD	rs181275587	A	G	0.569799	0.0914284	4.6e-10	0.000103716	0.0103716	38.8	-0.00542751	0.0255045	0.44	TRUE
Liver cirrhosis	eBMD	rs247760	C	T	0.21099	0.0436646	1.35e-06	6.24e-05	0.00624	23.4	-0.0001517	0.00204823	0.760001	TRUE
Liver cirrhosis	eBMD	rs248936	A	G	0.192808	0.0414974	3.38e-06	5.76e-05	0.00576	21.6	-0.00235782	0.00191093	0.29	TRUE
Liver cirrhosis	eBMD	rs28696943	G	A	-0.300796	0.065456	4.32e-06	5.64e-05	0.00564	21.1	0.00154422	0.00257046	0.94	TRUE
Liver cirrhosis	eBMD	rs36004072	A	G	0.669148	0.142905	2.83e-06	5.86e-05	0.00586	21.9	-0.00729513	0.00745173	0.34	TRUE
Liver cirrhosis	eBMD	rs3747207	A	G	0.613867	0.043071	4.33e-46	0.000542192	0.0542192	203	-0.00016706	0.00226355	0.56	TRUE
Liver cirrhosis	eBMD	rs5764455	G	A	-0.213342	0.0418275	3.39e-07	6.95e-05	0.00695	26	-0.00117105	0.00188953	0.59	TRUE
Liver cirrhosis	eBMD	rs74416000	C	T	-0.614728	0.132251	3.35e-06	5.77e-05	0.00577	21.6	-0.00298405	0.0039742	0.42	TRUE
Liver cirrhosis	eBMD	rs9506091	T	G	0.249462	0.0523736	1.91e-06	6.06e-05	0.00606	22.7	0.00149686	0.00217887	0.48	TRUE
Liver cirrhosis	eBMD	rs9614274	T	C	0.528559	0.114021	3.56e-06	5.74e-05	0.00574	21.5	0.00279648	0.00412523	0.64	TRUE
Liver cirrhosis	eBMD	rs9626076	A	G	0.51274	0.0917604	2.3e-08	8.34e-05	0.00834	31.2	-0.00173842	0.00368696	0.5	TRUE
HCC	eBMD	rs1006057	T	C	0.321753	0.0658438	1.03e-06	8.3e-05	0.0083	23.9	0.00163125	0.00186528	0.37	TRUE
HCC	eBMD	rs113709737	T	C	0.76342	0.16185	2.4e-06	7.74e-05	0.00774	22.2	-0.0178754	0.00636918	0.0109999	TRUE
HCC	eBMD	rs12703769	T	C	-1.21669	0.263251	3.8e-06	7.43e-05	0.00743	21.4	-0.00990422	0.00721104	0.32	TRUE
HCC	eBMD	rs12926738	A	C	0.471212	0.103059	4.82e-06	7.27e-05	0.00727	20.9	0.00628212	0.00281186	0.11	TRUE
HCC	eBMD	rs139329068	C	A	0.938112	0.128398	2.75e-13	0.000185584	0.0185584	53.4	0.0188308	0.00986181	0.22	TRUE
HCC	eBMD	rs150616816	A	G	1.27195	0.275798	3.99e-06	7.4e-05	0.0074	21.3	0.00534444	0.00849413	0.780001	TRUE
HCC	eBMD	rs150617279	A	T	0.481692	0.0884998	5.24e-08	0.000103	0.0103	29.6	0.00278397	0.00348649	0.74	TRUE
HCC	eBMD	rs1536202	C	T	-0.749446	0.154764	1.28e-06	8.15e-05	0.00815	23.4	0.00391874	0.00420909	0.24	TRUE
HCC	eBMD	rs187429064	G	A	0.968018	0.111879	5.04e-18	0.000260247	0.0260247	74.9	0.00792597	0.00846104	0.34	TRUE
HCC	eBMD	rs247769	C	T	0.445399	0.0953181	2.97e-06	7.59e-05	0.00759	21.8	0.00743156	0.00511932	0.39	TRUE
HCC	eBMD	rs247791	G	C	-0.377707	0.0665616	1.39e-08	0.000111955	0.0111955	32.2	-0.000277326	0.00198733	0.64	TRUE
HCC	eBMD	rs3747207	A	G	0.633406	0.0674465	5.93e-21	0.000306578	0.0306578	88.2	-0.00016706	0.00226355	0.56	TRUE
HCC	eBMD	rs967756	A	C	-0.326475	0.0672184	1.19e-06	8.2e-05	0.0082	23.6	-0.000456326	0.00200734	0.54	TRUE

## Sheet: S5
Table S5. Detailed information on instrumental variables for the causal effect of chronic liver diseases on osteoarthritis.
Chronic liver diseases (exposure)	Osteoarthritis (outcome)	SNP	Effect allele	Other allele	Chronic liver diseases						Osteoarthritis			Steiger_dir
					BETA	SE	P value	R2	PVE	F statistics	BETA	SE	P value
Viral hepatitis	ALL OA	rs112398420	T	C	0.23778	0.051412	3.75e-06	5.67e-05	0.00567	21.3904	0.0203	0.00897453	0.0237	TRUE
Viral hepatitis	ALL OA	rs117209342	C	G	-1.44109	0.308635	3.02e-06	5.78e-05	0.00578	21.8017	-0.0213	0.0243954	0.3826	TRUE
Viral hepatitis	ALL OA	rs118022964	A	T	0.274742	0.0583753	2.52e-06	5.87e-05	0.00587	22.1508	0.0029	0.00898218	0.7468	TRUE
Viral hepatitis	ALL OA	rs12971913	A	G	0.1375	0.0308759	8.46e-06	5.26e-05	0.00526	19.8319	-0.0019	0.00453289	0.6751	TRUE
Viral hepatitis	ALL OA	rs138628959	G	A	0.514494	0.113951	6.33e-06	5.4e-05	0.0054	20.3855	-0.0162	0.0224177	0.4699	TRUE
Viral hepatitis	ALL OA	rs140095464	A	G	1.28917	0.27675	3.19e-06	5.75e-05	0.00575	21.6992	0.0377	0.0287919	0.1904	TRUE
Viral hepatitis	ALL OA	rs141084908	G	A	1.30582	0.289691	6.56e-06	5.39e-05	0.00539	20.3186	-0.0293	0.0298494	0.3263	TRUE
Viral hepatitis	ALL OA	rs148753515	T	C	0.379938	0.0832812	5.06e-06	5.52e-05	0.00552	20.8127	-0.004	0.0135717	0.7682	TRUE
Viral hepatitis	ALL OA	rs17805636	G	A	0.280494	0.0634668	9.89e-06	5.18e-05	0.00518	19.5322	0.0109	0.0117309	0.3528	TRUE
Viral hepatitis	ALL OA	rs188833261	C	T	1.4409	0.319883	6.65e-06	5.38e-05	0.00538	20.29	0.002	0.0292574	0.9455	TRUE
Viral hepatitis	ALL OA	rs189505540	A	G	0.919866	0.202856	5.77e-06	5.45e-05	0.00545	20.5623	-0.0147	0.0274358	0.5921	TRUE
Viral hepatitis	ALL OA	rs34898564	A	G	0.296445	0.0661215	7.35e-06	5.33e-05	0.00533	20.1002	0.0059	0.00790591	0.4555	TRUE
Viral hepatitis	ALL OA	rs35287180	A	G	-0.337935	0.073237	3.94e-06	5.64e-05	0.00564	21.2913	-0.005	0.0111554	0.654	TRUE
Viral hepatitis	ALL OA	rs3744588	C	T	-0.150554	0.0313248	1.54e-06	6.12e-05	0.00612	23.0997	0.0024	0.00471312	0.6106	TRUE
Viral hepatitis	ALL OA	rs62356114	T	C	0.344164	0.0746625	4.03e-06	5.63e-05	0.00563	21.2483	0.0394	0.0127529	0.002005	TRUE
Viral hepatitis	ALL OA	rs6752035	T	A	-0.170414	0.0375864	5.79e-06	5.45e-05	0.00545	20.5564	-0.0105	0.00525752	0.04581	TRUE
Viral hepatitis	ALL OA	rs67914330	C	T	0.294611	0.0639387	4.07e-06	5.63e-05	0.00563	21.2309	0.0014	0.0108999	0.8978	TRUE
Viral hepatitis	ALL OA	rs7006620	T	C	-0.260286	0.0567069	4.43e-06	5.58e-05	0.00558	21.0682	-0.0239	0.0108338	0.02738	TRUE
Viral hepatitis	ALL OA	rs7308670	T	C	-0.153	0.03445	8.95e-06	5.23e-05	0.00523	19.7243	0.0028	0.00494194	0.571	TRUE
Viral hepatitis	ALL OA	rs76655899	G	T	0.326224	0.0734035	8.82e-06	5.23e-05	0.00523	19.7513	0.0329	0.0200371	0.1006	TRUE
Viral hepatitis	ALL OA	rs77013778	T	C	-0.561614	0.116917	1.56e-06	6.12e-05	0.00612	23.0738	-0.0009	0.015401	0.9534	TRUE
Viral hepatitis	ALL OA	rs9378487	C	T	-0.418539	0.0879471	1.95e-06	6e-05	0.006	22.6478	0.0224	0.0131161	0.08767	TRUE
PBC	ALL OA	rs11117432	A	G	-0.273228	0.026862	2.66e-24	0.0042034	0.42034	103.452	0.0012	0.00574697	0.8346	TRUE
PBC	ALL OA	rs1119132	A	G	-0.20264	0.0328117	6.58e-10	0.00155372	0.155372	38.138	-0.0002	0.00602066	0.9735	TRUE
PBC	ALL OA	rs12706861	T	C	0.418685	0.0313191	9.25e-41	0.00723867	0.723866	178.699	0.0136	0.00702279	0.0528	TRUE
PBC	ALL OA	rs137687	A	G	-0.217763	0.0218724	2.37e-23	0.00402789	0.402789	99.1149	-0.004	0.00462001	0.3866	TRUE
PBC	ALL OA	rs1800693	C	T	0.179759	0.021699	1.19e-16	0.00279219	0.279219	68.6226	-0.0033	0.00464784	0.4777	TRUE
PBC	ALL OA	rs1808094	T	C	0.127739	0.0214921	2.79e-09	0.0014392	0.14392	35.3229	0.008	0.00509393	0.1163	TRUE
PBC	ALL OA	rs2293370	A	G	-0.299009	0.0289393	5.03e-25	0.00433673	0.433673	106.748	-0.0023	0.00576258	0.6898	TRUE
PBC	ALL OA	rs2327832	G	A	0.161159	0.0254216	2.31e-10	0.001637	0.1637	40.1853	-0.0059	0.00565385	0.2967	TRUE
PBC	ALL OA	rs2546890	G	A	-0.144233	0.0216142	2.51e-11	0.00181351	0.181351	44.5262	-0.004	0.00456688	0.3811	TRUE
PBC	ALL OA	rs3131789	A	G	-0.180174	0.0219123	1.99e-16	0.00275085	0.275085	67.6039	0.0025	0.00499893	0.617	TRUE
PBC	ALL OA	rs34655300	T	C	0.136669	0.0220009	5.23e-10	0.00157193	0.157193	38.5855	0.0045	0.00465796	0.334	TRUE
PBC	ALL OA	rs35127065	T	C	0.159067	0.0289275	3.82e-08	0.00123214	0.123214	30.2344	0.0125	0.0069111	0.0705	TRUE
PBC	ALL OA	rs3745516	A	G	0.274319	0.0239747	2.58e-30	0.00531311	0.531311	130.909	-0.002	0.00541951	0.7121	TRUE
PBC	ALL OA	rs3771317	C	T	0.289503	0.0297719	2.38e-22	0.00384307	0.384307	94.5494	-0.0033	0.00666094	0.6203	TRUE
PBC	ALL OA	rs3784099	A	G	-0.203016	0.0243697	8.04e-17	0.00282351	0.282351	69.3946	-0.0066	0.00503253	0.1897	TRUE
PBC	ALL OA	rs4780355	C	T	-0.199551	0.0240186	9.72e-17	0.00280833	0.280833	69.0205	0.005	0.00491994	0.3095	TRUE
PBC	ALL OA	rs4936443	C	T	-0.367095	0.0297432	5.37e-35	0.00617658	0.617658	152.316	-0.0035	0.00573683	0.5418	TRUE
PBC	ALL OA	rs589446	T	G	-0.353093	0.0224396	8.67e-56	0.0100009	1.00009	247.578	-0.0022	0.00460996	0.6332	TRUE
PBC	ALL OA	rs59643720	C	A	0.316412	0.0244524	2.68e-38	0.00678519	0.678519	167.428	-0.0011	0.00543808	0.8397	TRUE
PBC	ALL OA	rs60600003	G	T	0.253264	0.035012	4.7e-13	0.00213031	0.213031	52.3211	0.0025	0.00772115	0.7461	TRUE
PBC	ALL OA	rs6550965	A	C	0.163094	0.0215365	3.65e-14	0.00233435	0.233435	57.3441	0.0071	0.00459244	0.1221	TRUE
PBC	ALL OA	rs6679356	C	T	0.439362	0.0261434	2.21e-63	0.0113921	1.13921	282.414	-0.0045	0.00602058	0.4548	TRUE
PBC	ALL OA	rs7097397	A	G	-0.143772	0.0227055	2.42e-10	0.00163317	0.163317	40.0913	-0.0044	0.00474722	0.354	TRUE
PBC	ALL OA	rs7130339	G	A	-0.121645	0.0222642	4.66e-08	0.00121647	0.121647	29.8495	-0.0002	0.00368357	0.9567	TRUE
PBC	ALL OA	rs7674640	C	T	-0.216421	0.0220898	1.16e-22	0.003901	0.3901	95.9802	0.0069	0.00454647	0.1291	TRUE
PBC	ALL OA	rs7805218	A	G	0.128538	0.0234313	4.12e-08	0.0012263	0.12263	30.0909	-0.0033	0.0049178	0.5022	TRUE
PBC	ALL OA	rs859767	G	A	-0.139305	0.0230646	1.54e-09	0.00148612	0.148612	36.476	0.0092	0.00488102	0.05945	TRUE
PBC	ALL OA	rs867436	T	C	0.134167	0.022616	2.99e-09	0.00143381	0.143381	35.1903	-0.0076	0.00489609	0.1206	TRUE
PBC	ALL OA	rs928976	T	C	0.410549	0.022469	1.39e-74	0.0134383	1.34383	333.831	-0.0156	0.00520724	0.002737	TRUE
PBC	ALL OA	rs9591325	C	T	-0.451884	0.050169	2.11e-19	0.00329917	0.329917	81.1237	0.0104	0.0089608	0.2458	TRUE
PBC	ALL OA	rs9652601	A	G	-0.239954	0.0237919	6.4e-24	0.00413292	0.413292	101.71	-0.005	0.00481626	0.2992	TRUE
PSC	ALL OA	rs10909839	A	G	-0.18648	0.034	4.14e-08	0.00201621	0.201621	30.078	-0.0074	0.00488484	0.1298	TRUE
PSC	ALL OA	rs114581973	T	C	-0.534151	0.102	1.63e-07	0.00183837	0.183837	27.4201	-0.0285	0.0129805	0.02812	TRUE
PSC	ALL OA	rs13119723	G	A	-0.27079	0.044	7.54e-10	0.00253724	0.253724	37.8705	0.0033	0.00592106	0.5773	TRUE
PSC	ALL OA	rs140323264	C	T	0.618962	0.078	2.1e-15	0.00421125	0.421125	62.9623	0.0296	0.0161613	0.06702	TRUE
PSC	ALL OA	rs145832854	A	G	-0.624333	0.119	1.55e-07	0.00184519	0.184519	27.522	0.0015	0.0159769	0.9252	TRUE
PSC	ALL OA	rs2106072	A	G	0.967364	0.038	5.91e-143	0.0417077	4.17077	647.969	0.0206	0.008204	0.01204	TRUE
PSC	ALL OA	rs28428768	C	T	-0.555034	0.075	1.36e-13	0.00366461	0.366461	54.7594	0.0058	0.00950204	0.5416	TRUE
PSC	ALL OA	rs35789010	A	G	0.693647	0.049	1.71e-45	0.0132796	1.32796	200.367	0.0031	0.00886258	0.7265	TRUE
PSC	ALL OA	rs4147359	A	G	0.216723	0.03	5.04e-13	0.00349264	0.349264	52.1806	0.0054	0.00474297	0.2549	TRUE
PSC	ALL OA	rs4673266	T	A	0.206201	0.036	1.02e-08	0.0021985	0.21985	32.8033	0.0017	0.00535513	0.7509	TRUE
PSC	ALL OA	rs4817988	A	G	-0.314811	0.041	1.61e-14	0.00394386	0.394386	58.9486	0.0094	0.0050642	0.06343	TRUE
PSC	ALL OA	rs7184615	C	G	-0.193921	0.032	1.36e-09	0.00246028	0.246028	36.719	-0.0033	0.00481146	0.4928	TRUE
PSC	ALL OA	rs72837826	T	G	0.303801	0.051	2.57e-09	0.00237744	0.237744	35.4797	0.004	0.00726657	0.582	TRUE
PSC	ALL OA	rs75254945	T	A	0.622188	0.067	1.6e-20	0.00575826	0.575826	86.2254	0.0182	0.0117753	0.1222	TRUE
PSC	ALL OA	rs79940565	C	T	0.76314	0.146	1.72e-07	0.00183152	0.183152	27.3177	0.0158	0.0232567	0.4969	TRUE
PSC	ALL OA	rs80060485	C	T	0.345715	0.062	2.46e-08	0.00208378	0.208378	31.0881	-0.0053	0.00985456	0.5907	TRUE
Liver cirrhosis	ALL OA	rs1124736	A	C	-0.214672	0.0447046	1.57e-06	6.16e-05	0.00616	23.0592	-0.0017	0.00470915	0.7181	TRUE
Liver cirrhosis	ALL OA	rs114420712	T	C	0.72965	0.157137	3.43e-06	5.76e-05	0.00576	21.5611	0.0055	0.0148067	0.7103	TRUE
Liver cirrhosis	ALL OA	rs116225331	A	T	1.43277	0.300235	1.82e-06	6.08e-05	0.00608	22.7734	-0.0165	0.0241801	0.495	TRUE
Liver cirrhosis	ALL OA	rs11912828	A	G	-0.30078	0.0523694	9.28e-09	8.81e-05	0.00881	32.9868	-0.0057	0.00516743	0.27	TRUE
Liver cirrhosis	ALL OA	rs12484530	A	G	0.284089	0.0616466	4.06e-06	5.67e-05	0.00567	21.2368	-0.0058	0.00842532	0.4912	TRUE
Liver cirrhosis	ALL OA	rs12612191	C	T	0.399029	0.0798982	5.91e-07	6.66e-05	0.00666	24.9421	-0.0193	0.0103986	0.06345	TRUE
Liver cirrhosis	ALL OA	rs12681792	A	C	0.201046	0.0433553	3.53e-06	5.74e-05	0.00574	21.5033	0.0047	0.0055987	0.4012	TRUE
Liver cirrhosis	ALL OA	rs147364522	T	C	0.517469	0.0960362	7.11e-08	7.75e-05	0.00775	29.0333	-0.0004	0.00952418	0.9665	TRUE
Liver cirrhosis	ALL OA	rs150617279	A	T	0.356947	0.0580368	7.73e-10	0.00010101	0.010101	37.8267	0.0066	0.00843045	0.4337	TRUE
Liver cirrhosis	ALL OA	rs150629888	C	T	0.551529	0.0891498	6.15e-10	0.000102202	0.0102202	38.2731	-0.012	0.0207578	0.5632	TRUE
Liver cirrhosis	ALL OA	rs181275587	A	G	0.569799	0.0914284	4.6e-10	0.000103715	0.0103715	38.84	-0.0763	0.0559557	0.1727	TRUE
Liver cirrhosis	ALL OA	rs247760	C	T	0.21099	0.0436646	1.35e-06	6.24e-05	0.00624	23.3487	0.0036	0.00505315	0.4762	TRUE
Liver cirrhosis	ALL OA	rs248936	A	G	0.192808	0.0414974	3.38e-06	5.76e-05	0.00576	21.5877	-0.0018	0.00471601	0.7027	TRUE
Liver cirrhosis	ALL OA	rs28636836	T	C	-0.338948	0.053156	1.81e-10	0.000108573	0.0108573	40.6592	0.0009	0.00503733	0.8582	TRUE
Liver cirrhosis	ALL OA	rs28696943	G	A	-0.300796	0.065456	4.32e-06	5.64e-05	0.00564	21.1175	-0.0063	0.00628686	0.3163	TRUE
Liver cirrhosis	ALL OA	rs28929474	T	C	0.708959	0.117828	1.78e-09	9.67e-05	0.00967	36.2029	-0.0453	0.0172294	0.008558	TRUE
Liver cirrhosis	ALL OA	rs36004072	A	G	0.669148	0.142905	2.83e-06	5.86e-05	0.00586	21.9254	0.0486	0.018211	0.007614	TRUE
Liver cirrhosis	ALL OA	rs3747207	A	G	0.613867	0.043071	4.33e-46	0.000542189	0.0542189	203.131	-0.0109	0.005431	0.04475	TRUE
Liver cirrhosis	ALL OA	rs45481191	T	C	0.334235	0.0715146	2.96e-06	5.83e-05	0.00583	21.843	-0.0005	0.00813656	0.951	TRUE
Liver cirrhosis	ALL OA	rs533828592	C	T	0.50593	0.093506	6.28e-08	7.82e-05	0.00782	29.2752	0.0362	0.0244363	0.1385	TRUE
Liver cirrhosis	ALL OA	rs5764023	T	C	0.225097	0.0478189	2.51e-06	5.92e-05	0.00592	22.1584	0.0017	0.00680044	0.8026	TRUE
Liver cirrhosis	ALL OA	rs5764455	G	A	-0.213342	0.0418275	3.39e-07	6.95e-05	0.00695	26.0152	0.0051	0.00462349	0.27	TRUE
Liver cirrhosis	ALL OA	rs74416000	C	T	-0.614728	0.132251	3.35e-06	5.77e-05	0.00577	21.6056	0.0022	0.00982948	0.8229	TRUE
Liver cirrhosis	ALL OA	rs7964004	A	G	-0.218501	0.0451656	1.31e-06	6.25e-05	0.00625	23.4039	-0.0034	0.00653191	0.6027	TRUE
Liver cirrhosis	ALL OA	rs9506091	T	G	0.249462	0.0523736	1.91e-06	6.06e-05	0.00606	22.6872	0.0021	0.00554311	0.7048	TRUE
Liver cirrhosis	ALL OA	rs9614274	T	C	0.528559	0.114021	3.56e-06	5.74e-05	0.00574	21.4889	-0.0042	0.0106022	0.692	TRUE
Liver cirrhosis	ALL OA	rs9626076	A	G	0.51274	0.0917604	2.3e-08	8.34e-05	0.00834	31.2235	-0.0012	0.00943564	0.8988	TRUE
HCC	ALL OA	rs1006057	T	C	0.321753	0.0658438	1.03e-06	8.3e-05	0.0083	23.8412	0.0081	0.0045687	0.07624	TRUE
HCC	ALL OA	rs113709737	T	C	0.76342	0.16185	2.4e-06	7.74e-05	0.00774	22.2133	0.0187	0.0155319	0.2286	TRUE
HCC	ALL OA	rs12703769	T	C	-1.21669	0.263251	3.8e-06	7.43e-05	0.00743	21.3271	0.0073	0.0176986	0.68	TRUE
HCC	ALL OA	rs12926738	A	C	0.471212	0.103059	4.82e-06	7.27e-05	0.00727	20.8724	0.002	0.00674989	0.767	TRUE
HCC	ALL OA	rs139329068	C	A	0.938112	0.128398	2.75e-13	0.000185583	0.0185583	53.2973	-0.0385	0.0251224	0.1254	TRUE
HCC	ALL OA	rs150616816	A	G	1.27195	0.275798	3.99e-06	7.4e-05	0.0074	21.2359	-0.0084	0.0197687	0.6709	TRUE
HCC	ALL OA	rs150617279	A	T	0.481692	0.0884998	5.24e-08	0.000103	0.0103	29.5779	0.0066	0.00843045	0.4337	TRUE
HCC	ALL OA	rs1536202	C	T	-0.749446	0.154764	1.28e-06	8.15e-05	0.00815	23.4128	-0.0145	0.0100579	0.1494	TRUE
HCC	ALL OA	rs187429064	G	A	0.968018	0.111879	5.04e-18	0.000260245	0.0260245	74.745	-0.0053	0.0224536	0.8134	TRUE
HCC	ALL OA	rs247769	C	T	0.445399	0.0953181	2.97e-06	7.59e-05	0.00759	21.8002	0.0111	0.0126731	0.3811	TRUE
HCC	ALL OA	rs247791	G	C	-0.377707	0.0665616	1.39e-08	0.000111954	0.0111954	32.1496	0.0097	0.00488146	0.04691	TRUE
HCC	ALL OA	rs3747207	A	G	0.633406	0.0674465	5.93e-21	0.000306576	0.0306576	88.0558	-0.0109	0.005431	0.04475	TRUE
HCC	ALL OA	rs967756	A	C	-0.326475	0.0672184	1.19e-06	8.2e-05	0.0082	23.5524	0.0033	0.00487098	0.4981	TRUE
Viral hepatitis	Knee OA	rs112398420	T	C	0.23778	0.051412	3.75e-06	5.66939e-05	0.00566939	21.3904	0.0171	0.0139509	0.2203	TRUE
Viral hepatitis	Knee OA	rs117209342	C	G	-1.44109	0.308635	3.02e-06	5.77838e-05	0.00577838	21.8017	-0.0155	0.0408698	0.7045	TRUE
Viral hepatitis	Knee OA	rs118022964	A	T	0.274742	0.0583753	2.52e-06	5.87092e-05	0.00587092	22.1508	0.0026	0.0144698	0.8574	TRUE
Viral hepatitis	Knee OA	rs12971913	A	G	0.1375	0.0308759	8.46e-06	5.25633e-05	0.00525633	19.8319	-0.0157	0.00714335	0.02796	TRUE
Viral hepatitis	Knee OA	rs138628959	G	A	0.514494	0.113951	6.33e-06	5.40307e-05	0.00540307	20.3855	-0.0961	0.0361482	0.007849	TRUE
Viral hepatitis	Knee OA	rs140095464	A	G	1.28917	0.27675	3.19e-06	5.75122e-05	0.00575122	21.6992	0.0508	0.047219	0.282	TRUE
Viral hepatitis	Knee OA	rs141084908	G	A	1.30582	0.289691	6.56e-06	5.38534e-05	0.00538534	20.3186	-0.0293	0.0496747	0.5553	TRUE
Viral hepatitis	Knee OA	rs148753515	T	C	0.379938	0.0832812	5.06e-06	5.51629e-05	0.00551629	20.8127	-0.0116	0.0222731	0.6025	TRUE
Viral hepatitis	Knee OA	rs17805636	G	A	0.280494	0.0634668	9.89e-06	5.17692e-05	0.00517692	19.5322	-0.0076	0.0180549	0.6738	TRUE
Viral hepatitis	Knee OA	rs188833261	C	T	1.4409	0.319883	6.65e-06	5.37776e-05	0.00537776	20.29	0.0165	0.0455209	0.717	TRUE
Viral hepatitis	Knee OA	rs189505540	A	G	0.919866	0.202856	5.77e-06	5.44991e-05	0.00544991	20.5623	-0.0153	0.0465878	0.7426	TRUE
Viral hepatitis	Knee OA	rs34898564	A	G	0.296445	0.0661215	7.35e-06	5.32745e-05	0.00532745	20.1002	-0.0079	0.0125277	0.5283	TRUE
Viral hepatitis	Knee OA	rs35287180	A	G	-0.337935	0.073237	3.94e-06	5.64313e-05	0.00564313	21.2913	-0.0028	0.0171487	0.8703	TRUE
Viral hepatitis	Knee OA	rs3744588	C	T	-0.150554	0.0313248	1.54e-06	6.12239e-05	0.00612239	23.0997	0.005	0.00730529	0.4937	TRUE
Viral hepatitis	Knee OA	rs62356114	T	C	0.344164	0.0746625	4.03e-06	5.63172e-05	0.00563172	21.2483	0.0316	0.0196274	0.1074	TRUE
Viral hepatitis	Knee OA	rs6752035	T	A	-0.170414	0.0375864	5.79e-06	5.44835e-05	0.00544835	20.5564	-0.007	0.00829438	0.3987	TRUE
Viral hepatitis	Knee OA	rs67914330	C	T	0.294611	0.0639387	4.07e-06	5.62711e-05	0.00562711	21.2309	0.0176	0.0166298	0.2899	TRUE
Viral hepatitis	Knee OA	rs7006620	T	C	-0.260286	0.0567069	4.43e-06	5.584e-05	0.005584	21.0682	-0.0035	0.0164988	0.832	TRUE
Viral hepatitis	Knee OA	rs7308670	T	C	-0.153	0.03445	8.95e-06	5.22783e-05	0.00522783	19.7243	-0.0006	0.00819012	0.9416	TRUE
Viral hepatitis	Knee OA	rs76655899	G	T	0.326224	0.0734035	8.82e-06	5.23498e-05	0.00523498	19.7513	-0.0037	0.0311999	0.9056	TRUE
Viral hepatitis	Knee OA	rs77013778	T	C	-0.561614	0.116917	1.56e-06	6.11552e-05	0.00611552	23.0738	-0.0507	0.0241312	0.03564	TRUE
Viral hepatitis	Knee OA	rs9378487	C	T	-0.418539	0.0879471	1.95e-06	6.00264e-05	0.00600264	22.6478	0.0111	0.019673	0.5726	TRUE
PBC	Knee OA	rs11117432	A	G	-0.273228	0.026862	2.66e-24	0.0042034	0.42034	103.452	0.0019	0.00879694	0.829	TRUE
PBC	Knee OA	rs1119132	A	G	-0.20264	0.0328117	6.58e-10	0.00155372	0.155372	38.138	-0.0135	0.0102729	0.1888	TRUE
PBC	Knee OA	rs11742240	T	G	-0.223505	0.0251539	6.36e-19	0.00321088	0.321088	78.9458	-0.0071	0.00786554	0.3667	TRUE
PBC	Knee OA	rs12706861	T	C	0.418685	0.0313191	9.25e-41	0.00723867	0.723866	178.699	0.0129	0.0110163	0.2416	TRUE
PBC	Knee OA	rs137687	A	G	-0.217763	0.0218724	2.37e-23	0.00402789	0.402789	99.1149	-0.0025	0.0071828	0.7278	TRUE
PBC	Knee OA	rs1800693	C	T	0.179759	0.021699	1.19e-16	0.00279219	0.279219	68.6226	-0.0006	0.0068597	0.9303	TRUE
PBC	Knee OA	rs2293370	A	G	-0.299009	0.0289393	5.03e-25	0.00433673	0.433673	106.748	-0.007	0.00903148	0.4383	TRUE
PBC	Knee OA	rs2327832	G	A	0.161159	0.0254216	2.31e-10	0.001637	0.1637	40.1853	-0.0008	0.00957306	0.9334	TRUE
PBC	Knee OA	rs2546890	G	A	-0.144233	0.0216142	2.51e-11	0.00181351	0.181351	44.5262	-0.0079	0.00699591	0.2588	TRUE
PBC	Knee OA	rs3131789	A	G	-0.180174	0.0219123	1.99e-16	0.00275085	0.275085	67.6039	-0.0011	0.00831865	0.8948	TRUE
PBC	Knee OA	rs34655300	T	C	0.136669	0.0220009	5.23e-10	0.00157193	0.157193	38.5855	-0.005	0.0072348	0.4895	TRUE
PBC	Knee OA	rs35127065	T	C	0.159067	0.0289275	3.82e-08	0.00123214	0.123214	30.2344	-0.0026	0.0106427	0.807	TRUE
PBC	Knee OA	rs3745516	A	G	0.274319	0.0239747	2.58e-30	0.00531311	0.531311	130.909	-0.0051	0.00834698	0.5412	TRUE
PBC	Knee OA	rs3771317	C	T	0.289503	0.0297719	2.38e-22	0.00384307	0.384307	94.5494	-0.0005	0.0101213	0.9606	TRUE
PBC	Knee OA	rs3784099	A	G	-0.203016	0.0243697	8.04e-17	0.00282351	0.282351	69.3946	-0.0052	0.00778199	0.504	TRUE
PBC	Knee OA	rs4780355	C	T	-0.199551	0.0240186	9.72e-17	0.00280833	0.280833	69.0205	0.0193	0.00765458	0.01169	TRUE
PBC	Knee OA	rs4936443	C	T	-0.367095	0.0297432	5.37e-35	0.00617658	0.617658	152.316	-0.004	0.00891057	0.6535	TRUE
PBC	Knee OA	rs55734382	T	C	-0.140216	0.0233977	2.06e-09	0.00146308	0.146308	35.9098	0.0135	0.00756064	0.07417	TRUE
PBC	Knee OA	rs589446	T	G	-0.353093	0.0224396	8.67e-56	0.0100009	1.00009	247.578	0.0029	0.00714663	0.6849	TRUE
PBC	Knee OA	rs59643720	C	A	0.316412	0.0244524	2.68e-38	0.00678519	0.678519	167.428	0.0009	0.00796189	0.91	TRUE
PBC	Knee OA	rs60600003	G	T	0.253264	0.035012	4.7e-13	0.00213031	0.213031	52.3211	0.0063	0.0119907	0.5993	TRUE
PBC	Knee OA	rs6550965	A	C	0.163094	0.0215365	3.65e-14	0.00233435	0.233435	57.3441	0.0061	0.00716699	0.3947	TRUE
PBC	Knee OA	rs6679356	C	T	0.439362	0.0261434	2.21e-63	0.0113921	1.13921	282.414	-0.0098	0.00930017	0.292	TRUE
PBC	Knee OA	rs7097397	A	G	-0.143772	0.0227055	2.42e-10	0.00163317	0.163317	40.0913	0.001	0.0071779	0.8892	TRUE
PBC	Knee OA	rs7130339	G	A	-0.121645	0.0222642	4.66e-08	0.00121647	0.121647	29.8495	0.0167	0.00714655	0.01945	TRUE
PBC	Knee OA	rs7674640	C	T	-0.216421	0.0220898	1.16e-22	0.003901	0.3901	95.9802	0.0101	0.0070506	0.152	TRUE
PBC	Knee OA	rs7805218	A	G	0.128538	0.0234313	4.12e-08	0.0012263	0.12263	30.0909	-0.015	0.00764484	0.04975	TRUE
PBC	Knee OA	rs859767	G	A	-0.139305	0.0230646	1.54e-09	0.00148612	0.148612	36.476	0.0125	0.00750338	0.09573	TRUE
PBC	Knee OA	rs867436	T	C	0.134167	0.022616	2.99e-09	0.00143381	0.143381	35.1903	0.0028	0.00784631	0.7212	TRUE
PBC	Knee OA	rs928976	T	C	0.410549	0.022469	1.39e-74	0.0134383	1.34383	333.831	-0.0174	0.00809563	0.03161	TRUE
PBC	Knee OA	rs9591325	C	T	-0.451884	0.050169	2.11e-19	0.00329917	0.329917	81.1237	0.0004	0.0144395	0.9779	TRUE
PBC	Knee OA	rs9652601	A	G	-0.239954	0.0237919	6.4e-24	0.00413292	0.413292	101.71	-0.0149	0.00752987	0.04784	TRUE
PSC	Knee OA	rs10909839	A	G	-0.18648	0.034	4.14e-08	0.00201621	0.201621	30.078	-0.0018	0.00775698	0.8165	TRUE
PSC	Knee OA	rs114581973	T	C	-0.534151	0.102	1.63e-07	0.00183837	0.183837	27.4201	-0.0203	0.0205316	0.3228	TRUE
PSC	Knee OA	rs13119723	G	A	-0.27079	0.044	7.54e-10	0.00253724	0.253724	37.8705	0.005	0.00938255	0.5941	TRUE
PSC	Knee OA	rs140323264	C	T	0.618962	0.078	2.1e-15	0.00421125	0.421125	62.9623	0.014	0.0297824	0.6383	TRUE
PSC	Knee OA	rs145832854	A	G	-0.624333	0.119	1.55e-07	0.00184519	0.184519	27.522	0.0161	0.0249596	0.5189	TRUE
PSC	Knee OA	rs28428768	C	T	-0.555034	0.075	1.36e-13	0.00366461	0.366461	54.7594	-0.0079	0.0154318	0.6087	TRUE
PSC	Knee OA	rs313839	G	C	-0.279146	0.051	4.41e-08	0.00200796	0.200796	29.9546	0.02	0.00974367	0.04011	TRUE
PSC	Knee OA	rs35789010	A	G	0.693647	0.049	1.71e-45	0.0132796	1.32796	200.367	0.0268	0.0144088	0.06289	TRUE
PSC	Knee OA	rs4147359	A	G	0.216723	0.03	5.04e-13	0.00349264	0.349264	52.1806	0.0021	0.00745565	0.7782	TRUE
PSC	Knee OA	rs4673266	T	A	0.206201	0.036	1.02e-08	0.0021985	0.21985	32.8033	-0.0075	0.0084789	0.3764	TRUE
PSC	Knee OA	rs4817988	A	G	-0.314811	0.041	1.61e-14	0.00394386	0.394386	58.9486	0.0136	0.00794325	0.08687	TRUE
PSC	Knee OA	rs6770670	C	T	0.283674	0.031	5.65e-20	0.00559224	0.559224	83.7254	-0.0083	0.00781162	0.288	TRUE
PSC	Knee OA	rs7184615	C	G	-0.193921	0.032	1.36e-09	0.00246028	0.246028	36.719	-0.0108	0.00734949	0.1417	TRUE
PSC	Knee OA	rs72837826	T	G	0.303801	0.051	2.57e-09	0.00237744	0.237744	35.4797	0.0133	0.0113434	0.241	TRUE
PSC	Knee OA	rs79940565	C	T	0.76314	0.146	1.72e-07	0.00183152	0.183152	27.3177	0.02	0.0383701	0.6022	TRUE
PSC	Knee OA	rs80060485	C	T	0.345715	0.062	2.46e-08	0.00208378	0.208378	31.0881	-0.0163	0.0153759	0.2891	TRUE
Liver cirrhosis	Knee OA	rs1124736	A	C	-0.214672	0.0447046	1.57e-06	6.16e-05	0.00616	23.0592	0.0011	0.00743608	0.8824	TRUE
Liver cirrhosis	Knee OA	rs114420712	T	C	0.72965	0.157137	3.43e-06	5.76e-05	0.00576	21.5611	0.0142	0.0232809	0.5419	TRUE
Liver cirrhosis	Knee OA	rs116225331	A	T	1.43277	0.300235	1.82e-06	6.08e-05	0.00608	22.7734	-0.012	0.0391645	0.7593	TRUE
Liver cirrhosis	Knee OA	rs11912828	A	G	-0.30078	0.0523694	9.28e-09	8.81e-05	0.00881	32.9868	-0.0129	0.00817342	0.1145	TRUE
Liver cirrhosis	Knee OA	rs12484530	A	G	0.284089	0.0616466	4.06e-06	5.67e-05	0.00567	21.2368	-0.0038	0.0137975	0.783	TRUE
Liver cirrhosis	Knee OA	rs12612191	C	T	0.399029	0.0798982	5.91e-07	6.66e-05	0.00666	24.9421	-0.0314	0.0161698	0.05215	TRUE
Liver cirrhosis	Knee OA	rs12681792	A	C	0.201046	0.0433553	3.53e-06	5.74e-05	0.00574	21.5033	0.0103	0.00882398	0.2431	TRUE
Liver cirrhosis	Knee OA	rs147364522	T	C	0.517469	0.0960362	7.11e-08	7.75e-05	0.00775	29.0333	-0.0027	0.0160856	0.8667	TRUE
Liver cirrhosis	Knee OA	rs150617279	A	T	0.356947	0.0580368	7.73e-10	0.00010101	0.010101	37.8267	0.0192	0.0133409	0.1501	TRUE
Liver cirrhosis	Knee OA	rs150629888	C	T	0.551529	0.0891498	6.15e-10	0.000102202	0.0102202	38.2731	0.0112	0.0335756	0.7387	TRUE
Liver cirrhosis	Knee OA	rs181275587	A	G	0.569799	0.0914284	4.6e-10	0.000103715	0.0103715	38.84	-0.0315	0.0790837	0.6904	TRUE
Liver cirrhosis	Knee OA	rs247760	C	T	0.21099	0.0436646	1.35e-06	6.24e-05	0.00624	23.3487	0.0021	0.00776431	0.7868	TRUE
Liver cirrhosis	Knee OA	rs248936	A	G	0.192808	0.0414974	3.38e-06	5.76e-05	0.00576	21.5877	-0.0008	0.00699913	0.909	TRUE
Liver cirrhosis	Knee OA	rs28636836	T	C	-0.338948	0.053156	1.81e-10	0.000108573	0.0108573	40.6592	0.0036	0.00791428	0.6492	TRUE
Liver cirrhosis	Knee OA	rs28696943	G	A	-0.300796	0.065456	4.32e-06	5.64e-05	0.00564	21.1175	-0.0016	0.010122	0.8744	TRUE
Liver cirrhosis	Knee OA	rs28929474	T	C	0.708959	0.117828	1.78e-09	9.67e-05	0.00967	36.2029	-0.0877	0.0270312	0.001177	TRUE
Liver cirrhosis	Knee OA	rs36004072	A	G	0.669148	0.142905	2.83e-06	5.86e-05	0.00586	21.9254	0.0905	0.0290613	0.001845	TRUE
Liver cirrhosis	Knee OA	rs3747207	A	G	0.613867	0.043071	4.33e-46	0.000542189	0.0542189	203.131	-0.0054	0.00849515	0.525	TRUE
Liver cirrhosis	Knee OA	rs45481191	T	C	0.334235	0.0715146	2.96e-06	5.83e-05	0.00583	21.843	0.0159	0.0150266	0.29	TRUE
Liver cirrhosis	Knee OA	rs533828592	C	T	0.50593	0.093506	6.28e-08	7.82e-05	0.00782	29.2752	0.0267	0.0370729	0.4714	TRUE
Liver cirrhosis	Knee OA	rs5764023	T	C	0.225097	0.0478189	2.51e-06	5.92e-05	0.00592	22.1584	0.0118	0.010064	0.241	TRUE
Liver cirrhosis	Knee OA	rs5764455	G	A	-0.213342	0.0418275	3.39e-07	6.95e-05	0.00695	26.0152	-0.0012	0.00710612	0.8659	TRUE
Liver cirrhosis	Knee OA	rs74416000	C	T	-0.614728	0.132251	3.35e-06	5.77e-05	0.00577	21.6056	0.0003	0.0174711	0.9863	TRUE
Liver cirrhosis	Knee OA	rs7964004	A	G	-0.218501	0.0451656	1.31e-06	6.25e-05	0.00625	23.4039	-0.0095	0.0117931	0.4205	TRUE
Liver cirrhosis	Knee OA	rs9506091	T	G	0.249462	0.0523736	1.91e-06	6.06e-05	0.00606	22.6872	0.0099	0.00850652	0.2445	TRUE
Liver cirrhosis	Knee OA	rs9614274	T	C	0.528559	0.114021	3.56e-06	5.74e-05	0.00574	21.4889	0.0086	0.0172355	0.6178	TRUE
Liver cirrhosis	Knee OA	rs9626076	A	G	0.51274	0.0917604	2.3e-08	8.34e-05	0.00834	31.2235	-0.0041	0.014188	0.7726	TRUE
HCC	Knee OA	rs1006057	T	C	0.321753	0.0658438	1.03e-06	8.3e-05	0.0083	23.8788	0.0081	0.00713393	0.2562	TRUE
HCC	Knee OA	rs113709737	T	C	0.76342	0.16185	2.4e-06	7.74e-05	0.00774	22.2484	0.0062	0.024237	0.7981	TRUE
HCC	Knee OA	rs12703769	T	C	-1.21669	0.263251	3.8e-06	7.43e-05	0.00743	21.3608	0.0432	0.0278604	0.121	TRUE
HCC	Knee OA	rs12926738	A	C	0.471212	0.103059	4.82e-06	7.27e-05	0.00727	20.9054	-0.0034	0.0106925	0.7505	TRUE
HCC	Knee OA	rs139329068	C	A	0.938112	0.128398	2.75e-13	0.000185583	0.0185583	53.3814	-0.0092	0.0405232	0.8204	TRUE
HCC	Knee OA	rs150616816	A	G	1.27195	0.275798	3.99e-06	7.4e-05	0.0074	21.2694	-0.015	0.0324694	0.6441	TRUE
HCC	Knee OA	rs150617279	A	T	0.481692	0.0884998	5.24e-08	0.000103	0.0103	29.6245	0.0192	0.0133409	0.1501	TRUE
HCC	Knee OA	rs1536202	C	T	-0.749446	0.154764	1.28e-06	8.15e-05	0.00815	23.4497	-0.0138	0.0156766	0.3787	TRUE
HCC	Knee OA	rs187429064	G	A	0.968018	0.111879	5.04e-18	0.000260245	0.0260245	74.8629	-0.0191	0.0367649	0.6034	TRUE
HCC	Knee OA	rs247769	C	T	0.445399	0.0953181	2.97e-06	7.59e-05	0.00759	21.8346	0.0001	0.0181336	0.9956	TRUE
HCC	Knee OA	rs247791	G	C	-0.377707	0.0665616	1.39e-08	0.000111954	0.0111954	32.2003	0.0018	0.00777856	0.817	TRUE
HCC	Knee OA	rs3747207	A	G	0.633406	0.0674465	5.93e-21	0.000306576	0.0306576	88.1947	-0.0054	0.00849515	0.525	TRUE
HCC	Knee OA	rs967756	A	C	-0.326475	0.0672184	1.19e-06	8.2e-05	0.0082	23.5896	0.0119	0.00760626	0.1177	TRUE
Viral hepatitis	Hip OA	rs112398420	T	C	0.23778	0.051412	3.75e-06	5.67e-05	0.00567	21.3904	0.0319	0.0175446	0.06903	TRUE
Viral hepatitis	Hip OA	rs117209342	C	G	-1.44109	0.308635	3.02e-06	5.78e-05	0.00578	21.8017	-0.015	0.0498742	0.7636	TRUE
Viral hepatitis	Hip OA	rs118022964	A	T	0.274742	0.0583753	2.52e-06	5.87e-05	0.00587	22.1508	-0.0083	0.0178478	0.6419	TRUE
Viral hepatitis	Hip OA	rs12971913	A	G	0.1375	0.0308759	8.46e-06	5.26e-05	0.00526	19.8319	0.0029	0.00909367	0.7498	TRUE
Viral hepatitis	Hip OA	rs138628959	G	A	0.514494	0.113951	6.33e-06	5.4e-05	0.0054	20.3855	-0.0368	0.0453016	0.4166	TRUE
Viral hepatitis	Hip OA	rs140095464	A	G	1.28917	0.27675	3.19e-06	5.75e-05	0.00575	21.6992	0.0285	0.0574114	0.6196	TRUE
Viral hepatitis	Hip OA	rs141084908	G	A	1.30582	0.289691	6.56e-06	5.39e-05	0.00539	20.3186	-0.0278	0.0608554	0.6478	TRUE
Viral hepatitis	Hip OA	rs148753515	T	C	0.379938	0.0832812	5.06e-06	5.52e-05	0.00552	20.8127	0.0196	0.027643	0.4783	TRUE
Viral hepatitis	Hip OA	rs17805636	G	A	0.280494	0.0634668	9.89e-06	5.18e-05	0.00518	19.5322	0.0006	0.0215617	0.9778	TRUE
Viral hepatitis	Hip OA	rs188833261	C	T	1.4409	0.319883	6.65e-06	5.38e-05	0.00538	20.29	-0.0367	0.0594471	0.537	TRUE
Viral hepatitis	Hip OA	rs189505540	A	G	0.919866	0.202856	5.77e-06	5.45e-05	0.00545	20.5623	0.0279	0.0560266	0.6185	TRUE
Viral hepatitis	Hip OA	rs34898564	A	G	0.296445	0.0661215	7.35e-06	5.33e-05	0.00533	20.1002	0.0419	0.0156659	0.007482	TRUE
Viral hepatitis	Hip OA	rs35287180	A	G	-0.337935	0.073237	3.94e-06	5.64e-05	0.00564	21.2913	-0.0229	0.0213966	0.2845	TRUE
Viral hepatitis	Hip OA	rs3744588	C	T	-0.150554	0.0313248	1.54e-06	6.12e-05	0.00612	23.0997	-0.0131	0.00935461	0.1614	TRUE
Viral hepatitis	Hip OA	rs62356114	T	C	0.344164	0.0746625	4.03e-06	5.63e-05	0.00563	21.2483	0.0296	0.0248715	0.234	TRUE
Viral hepatitis	Hip OA	rs6752035	T	A	-0.170414	0.0375864	5.79e-06	5.45e-05	0.00545	20.5564	-0.0118	0.0105222	0.2621	TRUE
Viral hepatitis	Hip OA	rs67914330	C	T	0.294611	0.0639387	4.07e-06	5.63e-05	0.00563	21.2309	0.0037	0.0211922	0.8614	TRUE
Viral hepatitis	Hip OA	rs7006620	T	C	-0.260286	0.0567069	4.43e-06	5.58e-05	0.00558	21.0682	-0.0112	0.021311	0.5992	TRUE
Viral hepatitis	Hip OA	rs7308670	T	C	-0.153	0.03445	8.95e-06	5.23e-05	0.00523	19.7243	-0.0044	0.00989934	0.6567	TRUE
Viral hepatitis	Hip OA	rs76655899	G	T	0.326224	0.0734035	8.82e-06	5.23e-05	0.00523	19.7513	0.0975	0.0377779	0.009855	TRUE
Viral hepatitis	Hip OA	rs77013778	T	C	-0.561614	0.116917	1.56e-06	6.12e-05	0.00612	23.0738	0.0205	0.030238	0.4978	TRUE
Viral hepatitis	Hip OA	rs9378487	C	T	-0.418539	0.0879471	1.95e-06	6e-05	0.006	22.6478	0.0326	0.0270887	0.2288	TRUE
PBC	Hip OA	rs11117432	A	G	-0.273228	0.026862	2.66e-24	0.0042034	0.42034	103.452	-0.0022	0.0111873	0.8441	TRUE
PBC	Hip OA	rs1119132	A	G	-0.20264	0.0328117	6.58e-10	0.00155372	0.155372	38.138	-0.0234	0.0131178	0.07445	TRUE
PBC	Hip OA	rs11742240	T	G	-0.223505	0.0251539	6.36e-19	0.00321088	0.321088	78.9458	-0.0116	0.0100286	0.2474	TRUE
PBC	Hip OA	rs12706861	T	C	0.418685	0.0313191	9.25e-41	0.00723867	0.723866	178.699	-0.0025	0.0135669	0.8538	TRUE
PBC	Hip OA	rs137687	A	G	-0.217763	0.0218724	2.37e-23	0.00402789	0.402789	99.1149	0.0096	0.00923001	0.2983	TRUE
PBC	Hip OA	rs1800693	C	T	0.179759	0.021699	1.19e-16	0.00279219	0.279219	68.6226	-0.0102	0.00917385	0.2662	TRUE
PBC	Hip OA	rs1808094	T	C	0.127739	0.0214921	2.79e-09	0.0014392	0.14392	35.3229	0.0022	0.0104847	0.8338	TRUE
PBC	Hip OA	rs2293370	A	G	-0.299009	0.0289393	5.03e-25	0.00433673	0.433673	106.748	-0.0251	0.0115225	0.02938	TRUE
PBC	Hip OA	rs2327832	G	A	0.161159	0.0254216	2.31e-10	0.001637	0.1637	40.1853	-0.0195	0.0115114	0.09027	TRUE
PBC	Hip OA	rs2546890	G	A	-0.144233	0.0216142	2.51e-11	0.00181351	0.181351	44.5262	0.0045	0.00893207	0.6144	TRUE
PBC	Hip OA	rs3131789	A	G	-0.180174	0.0219123	1.99e-16	0.00275085	0.275085	67.6039	-0.0051	0.010507	0.6274	TRUE
PBC	Hip OA	rs34655300	T	C	0.136669	0.0220009	5.23e-10	0.00157193	0.157193	38.5855	0.0156	0.00915691	0.08845	TRUE
PBC	Hip OA	rs35127065	T	C	0.159067	0.0289275	3.82e-08	0.00123214	0.123214	30.2344	0.0134	0.0140728	0.341	TRUE
PBC	Hip OA	rs3745516	A	G	0.274319	0.0239747	2.58e-30	0.00531311	0.531311	130.909	0.005	0.0106747	0.6395	TRUE
PBC	Hip OA	rs3771317	C	T	0.289503	0.0297719	2.38e-22	0.00384307	0.384307	94.5494	-0.0206	0.0132567	0.1202	TRUE
PBC	Hip OA	rs3784099	A	G	-0.203016	0.0243697	8.04e-17	0.00282351	0.282351	69.3946	-0.0127	0.009965	0.2025	TRUE
PBC	Hip OA	rs4780355	C	T	-0.199551	0.0240186	9.72e-17	0.00280833	0.280833	69.0205	-0.0045	0.0098477	0.6477	TRUE
PBC	Hip OA	rs4936443	C	T	-0.367095	0.0297432	5.37e-35	0.00617658	0.617658	152.316	0.007	0.0113137	0.5361	TRUE
PBC	Hip OA	rs55734382	T	C	-0.140216	0.0233977	2.06e-09	0.00146308	0.146308	35.9098	0.0104	0.00954897	0.2761	TRUE
PBC	Hip OA	rs589446	T	G	-0.353093	0.0224396	8.67e-56	0.0100009	1.00009	247.578	0.0074	0.0091076	0.4165	TRUE
PBC	Hip OA	rs59643720	C	A	0.316412	0.0244524	2.68e-38	0.00678519	0.678519	167.428	-0.0095	0.0105772	0.3691	TRUE
PBC	Hip OA	rs60600003	G	T	0.253264	0.035012	4.7e-13	0.00213031	0.213031	52.3211	0.005	0.0152248	0.7426	TRUE
PBC	Hip OA	rs6550965	A	C	0.163094	0.0215365	3.65e-14	0.00233435	0.233435	57.3441	-0.007	0.00905914	0.4397	TRUE
PBC	Hip OA	rs6679356	C	T	0.439362	0.0261434	2.21e-63	0.0113921	1.13921	282.414	-0.008	0.0119024	0.5015	TRUE
PBC	Hip OA	rs7097397	A	G	-0.143772	0.0227055	2.42e-10	0.00163317	0.163317	40.0913	-0.0103	0.00930649	0.2684	TRUE
PBC	Hip OA	rs7130339	G	A	-0.121645	0.0222642	4.66e-08	0.00121647	0.121647	29.8495	-0.0093	0.00916056	0.31	TRUE
PBC	Hip OA	rs7674640	C	T	-0.216421	0.0220898	1.16e-22	0.003901	0.3901	95.9802	-0.0053	0.00895608	0.554	TRUE
PBC	Hip OA	rs7805218	A	G	0.128538	0.0234313	4.12e-08	0.0012263	0.12263	30.0909	-0.0026	0.00971094	0.7889	TRUE
PBC	Hip OA	rs859767	G	A	-0.139305	0.0230646	1.54e-09	0.00148612	0.148612	36.476	0.0071	0.00970448	0.4644	TRUE
PBC	Hip OA	rs867436	T	C	0.134167	0.022616	2.99e-09	0.00143381	0.143381	35.1903	-0.0106	0.00997836	0.2881	TRUE
PBC	Hip OA	rs928976	T	C	0.410549	0.022469	1.39e-74	0.0134383	1.34383	333.831	-0.0321	0.0106839	0.00266	TRUE
PBC	Hip OA	rs9591325	C	T	-0.451884	0.050169	2.11e-19	0.00329917	0.329917	81.1237	0.014	0.0175374	0.4247	TRUE
PBC	Hip OA	rs9652601	A	G	-0.239954	0.0237919	6.4e-24	0.00413292	0.413292	101.71	-0.0071	0.00961171	0.4601	TRUE
PSC	Hip OA	rs10909839	A	G	-0.18648	0.034	4.14e-08	0.00201621	0.201621	30.078	-0.0173	0.00968446	0.07404	TRUE
PSC	Hip OA	rs114581973	T	C	-0.534151	0.102	1.63e-07	0.00183837	0.183837	27.4201	-0.0763	0.0270916	0.004857	TRUE
PSC	Hip OA	rs13119723	G	A	-0.27079	0.044	7.54e-10	0.00253724	0.253724	37.8705	-0.0097	0.0117007	0.4071	TRUE
PSC	Hip OA	rs140323264	C	T	0.618962	0.078	2.1e-15	0.00421125	0.421125	62.9623	0.0332	0.0361115	0.3579	TRUE
PSC	Hip OA	rs145832854	A	G	-0.624333	0.119	1.55e-07	0.00184519	0.184519	27.522	-0.0028	0.0318288	0.9299	TRUE
PSC	Hip OA	rs2106072	A	G	0.967364	0.038	5.91e-143	0.0417077	4.17077	647.969	0.0235	0.0180282	0.1924	TRUE
PSC	Hip OA	rs28428768	C	T	-0.555034	0.075	1.36e-13	0.00366461	0.366461	54.7594	-0.0282	0.0189733	0.1372	TRUE
PSC	Hip OA	rs313839	G	C	-0.279146	0.051	4.41e-08	0.00200796	0.200796	29.9546	0.0365	0.0125343	0.003591	TRUE
PSC	Hip OA	rs35789010	A	G	0.693647	0.049	1.71e-45	0.0132796	1.32796	200.367	0.0135	0.0180617	0.4548	TRUE
PSC	Hip OA	rs4147359	A	G	0.216723	0.03	5.04e-13	0.00349264	0.349264	52.1806	0.0073	0.00943089	0.4389	TRUE
PSC	Hip OA	rs4673266	T	A	0.206201	0.036	1.02e-08	0.0021985	0.21985	32.8033	0.0092	0.0108344	0.3958	TRUE
PSC	Hip OA	rs4817988	A	G	-0.314811	0.041	1.61e-14	0.00394386	0.394386	58.9486	0.0148	0.0100538	0.141	TRUE
PSC	Hip OA	rs6770670	C	T	0.283674	0.031	5.65e-20	0.00559224	0.559224	83.7254	-0.0024	0.00976727	0.8059	TRUE
PSC	Hip OA	rs7184615	C	G	-0.193921	0.032	1.36e-09	0.00246028	0.246028	36.719	-0.0085	0.00933439	0.3625	TRUE
PSC	Hip OA	rs72837826	T	G	0.303801	0.051	2.57e-09	0.00237744	0.237744	35.4797	0.0107	0.0142871	0.4539	TRUE
PSC	Hip OA	rs75254945	T	A	0.622188	0.067	1.6e-20	0.00575826	0.575826	86.2254	0.0001	0.0443269	0.9982	TRUE
PSC	Hip OA	rs79940565	C	T	0.76314	0.146	1.72e-07	0.00183152	0.183152	27.3177	-0.0363	0.0480213	0.4497	TRUE
PSC	Hip OA	rs80060485	C	T	0.345715	0.062	2.46e-08	0.00208378	0.208378	31.0881	-0.0085	0.019793	0.6676	TRUE
Liver cirrhosis	Hip OA	rs1124736	A	C	-0.214672	0.0447046	1.57e-06	6.16e-05	0.00616	23.0592	-0.0143	0.00984601	0.1464	TRUE
Liver cirrhosis	Hip OA	rs114420712	T	C	0.72965	0.157137	3.43e-06	5.76e-05	0.00576	21.5611	0.004	0.0299631	0.8938	TRUE
Liver cirrhosis	Hip OA	rs116225331	A	T	1.43277	0.300235	1.82e-06	6.08e-05	0.00608	22.7734	-0.0924	0.049904	0.06409	TRUE
Liver cirrhosis	Hip OA	rs11912828	A	G	-0.30078	0.0523694	9.28e-09	8.81e-05	0.00881	32.9868	-0.0092	0.0103834	0.3756	TRUE
Liver cirrhosis	Hip OA	rs12484530	A	G	0.284089	0.0616466	4.06e-06	5.67e-05	0.00567	21.2368	-0.0353	0.0170942	0.03892	TRUE
Liver cirrhosis	Hip OA	rs12612191	C	T	0.399029	0.0798982	5.91e-07	6.66e-05	0.00666	24.9421	0.0027	0.0207357	0.8964	TRUE
Liver cirrhosis	Hip OA	rs12681792	A	C	0.201046	0.0433553	3.53e-06	5.74e-05	0.00574	21.5033	-0.0132	0.0111841	0.2379	TRUE
Liver cirrhosis	Hip OA	rs147364522	T	C	0.517469	0.0960362	7.11e-08	7.75e-05	0.00775	29.0333	-0.0145	0.0208463	0.4867	TRUE
Liver cirrhosis	Hip OA	rs150617279	A	T	0.356947	0.0580368	7.73e-10	0.00010101	0.010101	37.8267	0.0191	0.0165791	0.2493	TRUE
Liver cirrhosis	Hip OA	rs150629888	C	T	0.551529	0.0891498	6.15e-10	0.000102202	0.0102202	38.2731	-0.0184	0.041141	0.6547	TRUE
Liver cirrhosis	Hip OA	rs181275587	A	G	0.569799	0.0914284	4.6e-10	0.000103715	0.0103715	38.84	-0.0698	0.0965466	0.4697	TRUE
Liver cirrhosis	Hip OA	rs248936	A	G	0.192808	0.0414974	3.38e-06	5.76e-05	0.00576	21.5877	-0.008	0.0094352	0.3965	TRUE
Liver cirrhosis	Hip OA	rs28636836	T	C	-0.338948	0.053156	1.81e-10	0.000108573	0.0108573	40.6592	-0.0123	0.0101526	0.2257	TRUE
Liver cirrhosis	Hip OA	rs28696943	G	A	-0.300796	0.065456	4.32e-06	5.64e-05	0.00564	21.1175	-0.0034	0.0125106	0.7858	TRUE
Liver cirrhosis	Hip OA	rs36004072	A	G	0.669148	0.142905	2.83e-06	5.86e-05	0.00586	21.9254	0.0785	0.0360276	0.02934	TRUE
Liver cirrhosis	Hip OA	rs3747207	A	G	0.613867	0.043071	4.33e-46	0.000542189	0.0542189	203.131	-0.0224	0.0108239	0.0385	TRUE
Liver cirrhosis	Hip OA	rs45481191	T	C	0.334235	0.0715146	2.96e-06	5.83e-05	0.00583	21.843	-0.0119	0.0179643	0.5077	TRUE
Liver cirrhosis	Hip OA	rs533828592	C	T	0.50593	0.093506	6.28e-08	7.82e-05	0.00782	29.2752	0.0389	0.0471141	0.409	TRUE
Liver cirrhosis	Hip OA	rs5764023	T	C	0.225097	0.0478189	2.51e-06	5.92e-05	0.00592	22.1584	-0.0127	0.0130996	0.3323	TRUE
Liver cirrhosis	Hip OA	rs5764455	G	A	-0.213342	0.0418275	3.39e-07	6.95e-05	0.00695	26.0152	0.0052	0.00930082	0.5761	TRUE
Liver cirrhosis	Hip OA	rs74416000	C	T	-0.614728	0.132251	3.35e-06	5.77e-05	0.00577	21.6056	0.0234	0.019704	0.235	TRUE
Liver cirrhosis	Hip OA	rs7964004	A	G	-0.218501	0.0451656	1.31e-06	6.25e-05	0.00625	23.4039	-0.0194	0.014267	0.1739	TRUE
Liver cirrhosis	Hip OA	rs9506091	T	G	0.249462	0.0523736	1.91e-06	6.06e-05	0.00606	22.6872	0.0159	0.010714	0.1378	TRUE
Liver cirrhosis	Hip OA	rs9614274	T	C	0.528559	0.114021	3.56e-06	5.74e-05	0.00574	21.4889	-0.0042	0.0221634	0.8497	TRUE
Liver cirrhosis	Hip OA	rs9626076	A	G	0.51274	0.0917604	2.3e-08	8.34e-05	0.00834	31.2235	-0.0272	0.0183703	0.1387	TRUE
HCC	Hip OA	rs1006057	T	C	0.321753	0.0658438	1.03e-06	8.3e-05	0.0083	23.8788	0.0089	0.00904443	0.3251	TRUE
HCC	Hip OA	rs113709737	T	C	0.76342	0.16185	2.4e-06	7.74e-05	0.00774	22.2484	-0.0263	0.0305692	0.3896	TRUE
HCC	Hip OA	rs12703769	T	C	-1.21669	0.263251	3.8e-06	7.43e-05	0.00743	21.3608	0.045	0.0348253	0.1963	TRUE
HCC	Hip OA	rs12926738	A	C	0.471212	0.103059	4.82e-06	7.27e-05	0.00727	20.9054	0.0009	0.0141821	0.9494	TRUE
HCC	Hip OA	rs139329068	C	A	0.938112	0.128398	2.75e-13	0.000185583	0.0185583	53.3814	-0.0141	0.0488151	0.7727	TRUE
HCC	Hip OA	rs150616816	A	G	1.27195	0.275798	3.99e-06	7.4e-05	0.0074	21.2694	0.0468	0.0383802	0.2227	TRUE
HCC	Hip OA	rs150617279	A	T	0.481692	0.0884998	5.24e-08	0.000103	0.0103	29.6245	0.0191	0.0165791	0.2493	TRUE
HCC	Hip OA	rs1536202	C	T	-0.749446	0.154764	1.28e-06	8.15e-05	0.00815	23.4497	-0.0133	0.0198434	0.5027	TRUE
HCC	Hip OA	rs187429064	G	A	0.968018	0.111879	5.04e-18	0.000260245	0.0260245	74.8629	0.0169	0.0455299	0.7105	TRUE
HCC	Hip OA	rs247769	C	T	0.445399	0.0953181	2.97e-06	7.59e-05	0.00759	21.8346	0.0448	0.0246873	0.06957	TRUE
HCC	Hip OA	rs247791	G	C	-0.377707	0.0665616	1.39e-08	0.000111954	0.0111954	32.2003	0.0072	0.00965646	0.4559	TRUE
HCC	Hip OA	rs3747207	A	G	0.633406	0.0674465	5.93e-21	0.000306576	0.0306576	88.1947	-0.0224	0.0108239	0.0385	TRUE
HCC	Hip OA	rs967756	A	C	-0.326475	0.0672184	1.19e-06	8.2e-05	0.0082	23.5896	0.0045	0.00976143	0.6448	TRUE
Viral hepatitis	Spine OA	rs112398420	T	C	0.23778	0.051412	3.75e-06	5.67e-05	0.00567	21.3904	0.0258	0.0199308	0.1955	TRUE
Viral hepatitis	Spine OA	rs117209342	C	G	-1.44109	0.308635	3.02e-06	5.78e-05	0.00578	21.8017	0.0748	0.0569581	0.1891	TRUE
Viral hepatitis	Spine OA	rs118022964	A	T	0.274742	0.0583753	2.52e-06	5.87e-05	0.00587	22.1508	-0.0061	0.0199428	0.7597	TRUE
Viral hepatitis	Spine OA	rs12971913	A	G	0.1375	0.0308759	8.46e-06	5.26e-05	0.00526	19.8319	-0.0105	0.0101162	0.2993	TRUE
Viral hepatitis	Spine OA	rs138628959	G	A	0.514494	0.113951	6.33e-06	5.4e-05	0.0054	20.3855	0.0426	0.0496302	0.3907	TRUE
Viral hepatitis	Spine OA	rs140095464	A	G	1.28917	0.27675	3.19e-06	5.75e-05	0.00575	21.6992	0.0187	0.0704248	0.7906	TRUE
Viral hepatitis	Spine OA	rs141084908	G	A	1.30582	0.289691	6.56e-06	5.39e-05	0.00539	20.3186	-0.0544	0.0699276	0.4366	TRUE
Viral hepatitis	Spine OA	rs148753515	T	C	0.379938	0.0832812	5.06e-06	5.52e-05	0.00552	20.8127	0.0141	0.0311403	0.6507	TRUE
Viral hepatitis	Spine OA	rs17805636	G	A	0.280494	0.0634668	9.89e-06	5.18e-05	0.00518	19.5322	0.0162	0.0250188	0.5173	TRUE
Viral hepatitis	Spine OA	rs188833261	C	T	1.4409	0.319883	6.65e-06	5.38e-05	0.00538	20.29	0.0809	0.0668914	0.2265	TRUE
Viral hepatitis	Spine OA	rs189505540	A	G	0.919866	0.202856	5.77e-06	5.45e-05	0.00545	20.5623	-0.0938	0.0662948	0.1571	TRUE
Viral hepatitis	Spine OA	rs34898564	A	G	0.296445	0.0661215	7.35e-06	5.33e-05	0.00533	20.1002	-0.0006	0.0186972	0.9744	TRUE
Viral hepatitis	Spine OA	rs35287180	A	G	-0.337935	0.073237	3.94e-06	5.64e-05	0.00564	21.2913	-0.0124	0.0238026	0.6024	TRUE
Viral hepatitis	Spine OA	rs3744588	C	T	-0.150554	0.0313248	1.54e-06	6.12e-05	0.00612	23.0997	0.0114	0.0102338	0.2653	TRUE
Viral hepatitis	Spine OA	rs62356114	T	C	0.344164	0.0746625	4.03e-06	5.63e-05	0.00563	21.2483	0.0219	0.0278525	0.4317	TRUE
Viral hepatitis	Spine OA	rs6752035	T	A	-0.170414	0.0375864	5.79e-06	5.45e-05	0.00545	20.5564	0.0072	0.0116827	0.5377	TRUE
Viral hepatitis	Spine OA	rs67914330	C	T	0.294611	0.0639387	4.07e-06	5.63e-05	0.00563	21.2309	-0.0169	0.0238351	0.4783	TRUE
Viral hepatitis	Spine OA	rs7006620	T	C	-0.260286	0.0567069	4.43e-06	5.58e-05	0.00558	21.0682	-0.015	0.0225166	0.5053	TRUE
Viral hepatitis	Spine OA	rs7308670	T	C	-0.153	0.03445	8.95e-06	5.23e-05	0.00523	19.7243	-0.0004	0.0115195	0.9723	TRUE
Viral hepatitis	Spine OA	rs76655899	G	T	0.326224	0.0734035	8.82e-06	5.23e-05	0.00523	19.7513	0.0284	0.043393	0.5128	TRUE
Viral hepatitis	Spine OA	rs77013778	T	C	-0.561614	0.116917	1.56e-06	6.12e-05	0.00612	23.0738	-0.0284	0.033852	0.4015	TRUE
Viral hepatitis	Spine OA	rs9378487	C	T	-0.418539	0.0879471	1.95e-06	6e-05	0.006	22.6478	0.0007	0.029239	0.9809	TRUE
PBC	Spine OA	rs11117432	A	G	-0.273228	0.026862	2.66e-24	0.0042034	0.42034	103.452	-0.0048	0.0127881	0.7074	TRUE
PBC	Spine OA	rs1119132	A	G	-0.20264	0.0328117	6.58e-10	0.00155373	0.155373	38.138	-0.0276	0.0145488	0.05782	TRUE
PBC	Spine OA	rs11742240	T	G	-0.223505	0.0251539	6.36e-19	0.00321088	0.321088	78.9458	-0.0138	0.0112391	0.2195	TRUE
PBC	Spine OA	rs12706861	T	C	0.418685	0.0313191	9.25e-41	0.00723867	0.723867	178.699	0.0278	0.0155639	0.07407	TRUE
PBC	Spine OA	rs137687	A	G	-0.217763	0.0218724	2.37e-23	0.00402789	0.402789	99.1149	0.022	0.0101795	0.03068	TRUE
PBC	Spine OA	rs1800693	C	T	0.179759	0.021699	1.19e-16	0.00279219	0.279219	68.6226	-0.0143	0.0102359	0.1624	TRUE
PBC	Spine OA	rs1808094	T	C	0.127739	0.0214921	2.79e-09	0.0014392	0.14392	35.3229	0.0123	0.011709	0.2935	TRUE
PBC	Spine OA	rs2293370	A	G	-0.299009	0.0289393	5.03e-25	0.00433673	0.433673	106.748	-0.0034	0.0129693	0.7932	TRUE
PBC	Spine OA	rs2327832	G	A	0.161159	0.0254216	2.31e-10	0.001637	0.1637	40.1853	-0.0068	0.01318	0.6059	TRUE
PBC	Spine OA	rs2546890	G	A	-0.144233	0.0216142	2.51e-11	0.00181351	0.181351	44.5262	-0.0087	0.0100274	0.3856	TRUE
PBC	Spine OA	rs3131789	A	G	-0.180174	0.0219123	1.99e-16	0.00275086	0.275086	67.6039	0.022	0.0113972	0.05357	TRUE
PBC	Spine OA	rs34655300	T	C	0.136669	0.0220009	5.23e-10	0.00157193	0.157193	38.5855	0.0194	0.01018	0.05669	TRUE
PBC	Spine OA	rs35127065	T	C	0.159067	0.0289275	3.82e-08	0.00123214	0.123214	30.2344	0.0142	0.0151529	0.3487	TRUE
PBC	Spine OA	rs3745516	A	G	0.274319	0.0239747	2.58e-30	0.00531311	0.531311	130.909	0.0094	0.0118594	0.428	TRUE
PBC	Spine OA	rs3771317	C	T	0.289503	0.0297719	2.38e-22	0.00384307	0.384307	94.5494	0.0081	0.0143634	0.5728	TRUE
PBC	Spine OA	rs3784099	A	G	-0.203016	0.0243697	8.04e-17	0.00282352	0.282352	69.3946	-0.0002	0.0100991	0.9842	TRUE
PBC	Spine OA	rs4780355	C	T	-0.199551	0.0240186	9.72e-17	0.00280833	0.280833	69.0205	0.0071	0.0108766	0.5139	TRUE
PBC	Spine OA	rs4936443	C	T	-0.367095	0.0297432	5.37e-35	0.00617658	0.617658	152.316	0.0076	0.012638	0.5476	TRUE
PBC	Spine OA	rs55734382	T	C	-0.140216	0.0233977	2.06e-09	0.00146308	0.146308	35.9098	0.0075	0.0109605	0.4938	TRUE
PBC	Spine OA	rs589446	T	G	-0.353093	0.0224396	8.67e-56	0.0100009	1.00009	247.578	-0.0172	0.0102052	0.09191	TRUE
PBC	Spine OA	rs59643720	C	A	0.316412	0.0244524	2.68e-38	0.00678519	0.678519	167.428	0.0138	0.01168	0.2374	TRUE
PBC	Spine OA	rs60600003	G	T	0.253264	0.035012	4.7e-13	0.00213031	0.213031	52.3211	0.0068	0.0170895	0.6907	TRUE
PBC	Spine OA	rs6550965	A	C	0.163094	0.0215365	3.65e-14	0.00233435	0.233435	57.3441	-0.0113	0.0101802	0.267	TRUE
PBC	Spine OA	rs6679356	C	T	0.439362	0.0261434	2.21e-63	0.0113921	1.13921	282.414	-0.02	0.0133877	0.1352	TRUE
PBC	Spine OA	rs7097397	A	G	-0.143772	0.0227055	2.42e-10	0.00163317	0.163317	40.0913	-0.0008	0.00990084	0.9356	TRUE
PBC	Spine OA	rs7130339	G	A	-0.121645	0.0222642	4.66e-08	0.00121647	0.121647	29.8495	0.0093	0.0100862	0.3565	TRUE
PBC	Spine OA	rs7674640	C	T	-0.216421	0.0220898	1.16e-22	0.003901	0.3901	95.9802	-0.0045	0.0100058	0.6529	TRUE
PBC	Spine OA	rs7805218	A	G	0.128538	0.0234313	4.12e-08	0.0012263	0.12263	30.0909	0.0156	0.0108608	0.1509	TRUE
PBC	Spine OA	rs859767	G	A	-0.139305	0.0230646	1.54e-09	0.00148612	0.148612	36.476	0.0137	0.0106735	0.1993	TRUE
PBC	Spine OA	rs867436	T	C	0.134167	0.022616	2.99e-09	0.00143381	0.143381	35.1903	-0.0213	0.011182	0.0568	TRUE
PBC	Spine OA	rs928976	T	C	0.410549	0.022469	1.39e-74	0.0134383	1.34383	333.831	-0.0109	0.0115426	0.345	TRUE
PBC	Spine OA	rs9591325	C	T	-0.451884	0.050169	2.11e-19	0.00329917	0.329917	81.1237	0.0165	0.0199245	0.4076	TRUE
PBC	Spine OA	rs9652601	A	G	-0.239954	0.0237919	6.4e-24	0.00413292	0.413292	101.71	-0.0091	0.0107076	0.3954	TRUE
PSC	Spine OA	rs10909839	A	G	-0.18648	0.034	4.14e-08	0.00201621	0.201621	30.078	-0.0201	0.0107353	0.06116	TRUE
PSC	Spine OA	rs114581973	T	C	-0.534151	0.102	1.63e-07	0.00183837	0.183837	27.4201	-0.0179	0.0134655	0.5393	TRUE
PSC	Spine OA	rs13119723	G	A	-0.27079	0.044	7.54e-10	0.00253724	0.253724	37.8705	-0.0036	0.0134655	0.7892	TRUE
PSC	Spine OA	rs140323264	C	T	0.618962	0.078	2.1e-15	0.00421125	0.421125	62.9623	0.0719	0.041139	0.08051	TRUE
PSC	Spine OA	rs145832854	A	G	-0.624333	0.119	1.55e-07	0.00184519	0.184519	27.522	-0.0238	0.0351792	0.4987	TRUE
PSC	Spine OA	rs2106072	A	G	0.967364	0.038	5.91e-143	0.0417077	4.17077	647.969	-0.0245	0.0193347	0.2051	TRUE
PSC	Spine OA	rs28428768	C	T	-0.555034	0.075	1.36e-13	0.00366461	0.366461	54.7594	0.0199	0.0211607	0.347	TRUE
PSC	Spine OA	rs313839	G	C	-0.279146	0.051	4.41e-08	0.00200796	0.200796	29.9546	0.0008	0.0143365	0.9555	TRUE
PSC	Spine OA	rs35789010	A	G	0.693647	0.049	1.71e-45	0.0132796	1.32796	200.367	-0.043	0.0203591	0.03468	TRUE
PSC	Spine OA	rs4147359	A	G	0.216723	0.03	5.04e-13	0.00349264	0.349264	52.1806	-0.0024	0.010412	0.8177	TRUE
PSC	Spine OA	rs4673266	T	A	0.206201	0.036	1.02e-08	0.0021985	0.21985	32.8033	0.0005	0.0115936	0.9656	TRUE
PSC	Spine OA	rs4817988	A	G	-0.314811	0.041	1.61e-14	0.00394386	0.394386	58.9486	0.005	0.0112773	0.6575	TRUE
PSC	Spine OA	rs7184615	C	G	-0.193921	0.032	1.36e-09	0.00246028	0.246028	36.719	-0.0039	0.010394	0.7075	TRUE
PSC	Spine OA	rs72837826	T	G	0.303801	0.051	2.57e-09	0.00237744	0.237744	35.4797	0.01	0.0159467	0.5306	TRUE
PSC	Spine OA	rs75254945	T	A	0.622188	0.067	1.6e-20	0.00575826	0.575826	86.2254	-0.016	0.0267733	0.5501	TRUE
PSC	Spine OA	rs79940565	C	T	0.76314	0.146	1.72e-07	0.00183152	0.183152	27.3177	0.0735	0.0545053	0.1775	TRUE
PSC	Spine OA	rs80060485	C	T	0.345715	0.062	2.46e-08	0.00208378	0.208378	31.0881	0.0108	0.0211497	0.6096	TRUE
Liver cirrhosis	Spine OA	rs1124736	A	C	-0.214672	0.0447046	1.57e-06	6.16e-05	0.00616	23.0592	-0.0014	0.0107832	0.8967	TRUE
Liver cirrhosis	Spine OA	rs114420712	T	C	0.72965	0.157137	3.43e-06	5.76e-05	0.00576	21.5611	0.0333	0.0332031	0.3159	TRUE
Liver cirrhosis	Spine OA	rs116225331	A	T	1.43277	0.300235	1.82e-06	6.08e-05	0.00608	22.7734	-0.0587	0.0562277	0.2965	TRUE
Liver cirrhosis	Spine OA	rs11912828	A	G	-0.30078	0.0523694	9.28e-09	8.81e-05	0.00881	32.9868	-0.0074	0.0114694	0.5188	TRUE
Liver cirrhosis	Spine OA	rs12484530	A	G	0.284089	0.0616466	4.06e-06	5.67e-05	0.00567	21.2368	-0.0198	0.0188369	0.2932	TRUE
Liver cirrhosis	Spine OA	rs12612191	C	T	0.399029	0.0798982	5.91e-07	6.66e-05	0.00666	24.9421	-0.0056	0.0224712	0.8032	TRUE
Liver cirrhosis	Spine OA	rs12681792	A	C	0.201046	0.0433553	3.53e-06	5.74e-05	0.00574	21.5033	0.0111	0.0124026	0.3708	TRUE
Liver cirrhosis	Spine OA	rs147364522	T	C	0.517469	0.0960362	7.11e-08	7.75e-05	0.00775	29.0333	0.0151	0.023187	0.5149	TRUE
Liver cirrhosis	Spine OA	rs150617279	A	T	0.356947	0.0580368	7.73e-10	0.00010101	0.010101	37.8267	0.0133	0.0187919	0.4791	TRUE
Liver cirrhosis	Spine OA	rs150629888	C	T	0.551529	0.0891498	6.15e-10	0.000102202	0.0102202	38.2731	-0.005	0.0445308	0.9106	TRUE
Liver cirrhosis	Spine OA	rs181275587	A	G	0.569799	0.0914284	4.6e-10	0.000103715	0.0103715	38.84	-0.0733	0.0993193	0.4605	TRUE
Liver cirrhosis	Spine OA	rs247760	C	T	0.21099	0.0436646	1.35e-06	6.24e-05	0.00624	23.3487	-0.011	0.0110157	0.318	TRUE
Liver cirrhosis	Spine OA	rs248936	A	G	0.192808	0.0414974	3.38e-06	5.76e-05	0.00576	21.5877	-0.003	0.0103208	0.7713	TRUE
Liver cirrhosis	Spine OA	rs28636836	T	C	-0.338948	0.053156	1.81e-10	0.000108573	0.0108573	40.6592	0.0136	0.0113081	0.2291	TRUE
Liver cirrhosis	Spine OA	rs28696943	G	A	-0.300796	0.065456	4.32e-06	5.64e-05	0.00564	21.1175	-0.0035	0.013815	0.8	TRUE
Liver cirrhosis	Spine OA	rs28929474	T	C	0.708959	0.117828	1.78e-09	9.67e-05	0.00967	36.2029	-0.0376	0.0382023	0.325	TRUE
Liver cirrhosis	Spine OA	rs36004072	A	G	0.669148	0.142905	2.83e-06	5.86e-05	0.00586	21.9254	0.0262	0.0413768	0.5266	TRUE
Liver cirrhosis	Spine OA	rs3747207	A	G	0.613867	0.043071	4.33e-46	0.000542189	0.0542189	203.131	-0.0207	0.0119959	0.08442	TRUE
Liver cirrhosis	Spine OA	rs45481191	T	C	0.334235	0.0715146	2.96e-06	5.83e-05	0.00583	21.843	0.0117	0.020661	0.5712	TRUE
Liver cirrhosis	Spine OA	rs533828592	C	T	0.50593	0.093506	6.28e-08	7.82e-05	0.00782	29.2752	-0.0483	0.054627	0.3766	TRUE
Liver cirrhosis	Spine OA	rs5764023	T	C	0.225097	0.0478189	2.51e-06	5.92e-05	0.00592	22.1584	-0.0047	0.0141516	0.7398	TRUE
Liver cirrhosis	Spine OA	rs5764455	G	A	-0.213342	0.0418275	3.39e-07	6.95e-05	0.00695	26.0152	-0.0144	0.0102069	0.1583	TRUE
Liver cirrhosis	Spine OA	rs74416000	C	T	-0.614728	0.132251	3.35e-06	5.77e-05	0.00577	21.6056	-0.008	0.022724	0.7248	TRUE
Liver cirrhosis	Spine OA	rs7964004	A	G	-0.218501	0.0451656	1.31e-06	6.25e-05	0.00625	23.4039	-0.0294	0.0159113	0.06464	TRUE
Liver cirrhosis	Spine OA	rs9506091	T	G	0.249462	0.0523736	1.91e-06	6.06e-05	0.00606	22.6872	-0.0005	0.0127834	0.9688	TRUE
Liver cirrhosis	Spine OA	rs9614274	T	C	0.528559	0.114021	3.56e-06	5.74e-05	0.00574	21.4889	0.0303	0.0245274	0.2167	TRUE
Liver cirrhosis	Spine OA	rs9626076	A	G	0.51274	0.0917604	2.3e-08	8.34e-05	0.00834	31.2235	-0.0114	0.0205842	0.5797	TRUE
HCC	Spine OA	rs1006057	T	C	0.321753	0.0658438	1.03e-06	8.30244e-05	0.00830244	23.8788	-0.0027	0.00996831	0.7865	TRUE
HCC	Spine OA	rs113709737	T	C	0.76342	0.16185	2.4e-06	7.7356e-05	0.0077356	22.2484	0.0038	0.0349422	0.9134	TRUE
HCC	Spine OA	rs12703769	T	C	-1.21669	0.263251	3.8e-06	7.42701e-05	0.00742701	21.3608	-0.0166	0.0403796	0.681	TRUE
HCC	Spine OA	rs12926738	A	C	0.471212	0.103059	4.82e-06	7.26868e-05	0.00726868	20.9054	-0.0041	0.0149575	0.784	TRUE
HCC	Spine OA	rs139329068	C	A	0.938112	0.128398	2.75e-13	0.000185583	0.0185583	53.3814	-0.0071	0.0543162	0.896	TRUE
HCC	Spine OA	rs150616816	A	G	1.27195	0.275798	3.99e-06	7.39523e-05	0.00739523	21.2694	0.0456	0.0454955	0.3162	TRUE
HCC	Spine OA	rs150617279	A	T	0.481692	0.0884998	5.24e-08	0.000103	0.0103	29.6245	0.0133	0.0187919	0.4791	TRUE
HCC	Spine OA	rs187429064	G	A	0.968018	0.111879	5.04e-18	0.000260245	0.0260245	74.8629	-0.0513	0.0482014	0.2872	TRUE
HCC	Spine OA	rs247769	C	T	0.445399	0.0953181	2.97e-06	7.59173e-05	0.00759173	21.8346	-0.0021	0.0281345	0.9405	TRUE
HCC	Spine OA	rs3747207	A	G	0.633406	0.0674465	5.93e-21	0.000306576	0.0306576	88.1947	-0.0207	0.0119959	0.08442	TRUE
HCC	Spine OA	rs967756	A	C	-0.326475	0.0672184	1.19e-06	8.20189e-05	0.00820189	23.5896	0.0015	0.0106412	0.8879	TRUE
Viral hepatitis	Hand OA	rs112398420	T	C	0.23778	0.051412	3.75e-06	5.66939e-05	0.00566939	21.3904	0.0463	0.0232503	0.04644	TRUE
Viral hepatitis	Hand OA	rs117209342	C	G	-1.44109	0.308635	3.02e-06	5.77838e-05	0.00577838	21.8017	0.0066	0.0661297	0.9205	TRUE
Viral hepatitis	Hand OA	rs118022964	A	T	0.274742	0.0583753	2.52e-06	5.87092e-05	0.00587092	22.1508	-0.0288	0.0237259	0.2248	TRUE
Viral hepatitis	Hand OA	rs12971913	A	G	0.1375	0.0308759	8.46e-06	5.25633e-05	0.00525633	19.8319	-0.0066	0.0122059	0.5887	TRUE
Viral hepatitis	Hand OA	rs138628959	G	A	0.514494	0.113951	6.33e-06	5.40307e-05	0.00540307	20.3855	0.0419	0.0639744	0.5125	TRUE
Viral hepatitis	Hand OA	rs140095464	A	G	1.28917	0.27675	3.19e-06	5.75122e-05	0.00575122	21.6992	0.0992	0.0620352	0.1098	TRUE
Viral hepatitis	Hand OA	rs141084908	G	A	1.30582	0.289691	6.56e-06	5.38534e-05	0.00538534	20.3186	0.0221	0.0740298	0.7653	TRUE
Viral hepatitis	Hand OA	rs148753515	T	C	0.379938	0.0832812	5.06e-06	5.51629e-05	0.00551629	20.8127	-0.0603	0.039233	0.1243	TRUE
Viral hepatitis	Hand OA	rs17805636	G	A	0.280494	0.0634668	9.89e-06	5.17692e-05	0.00517692	19.5322	0.0347	0.0313006	0.2676	TRUE
Viral hepatitis	Hand OA	rs188833261	C	T	1.4409	0.319883	6.65e-06	5.37776e-05	0.00537776	20.29	0.0189	0.0814483	0.8165	TRUE
Viral hepatitis	Hand OA	rs189505540	A	G	0.919866	0.202856	5.77e-06	5.44991e-05	0.00544991	20.5623	-0.016	0.0749698	0.831	TRUE
Viral hepatitis	Hand OA	rs34898564	A	G	0.296445	0.0661215	7.35e-06	5.32745e-05	0.00532745	20.1002	0.0494	0.022248	0.02639	TRUE
Viral hepatitis	Hand OA	rs35287180	A	G	-0.337935	0.073237	3.94e-06	5.64313e-05	0.00564313	21.2913	-0.02	0.0290193	0.4907	TRUE
Viral hepatitis	Hand OA	rs3744588	C	T	-0.150554	0.0313248	1.54e-06	6.12239e-05	0.00612239	23.0997	0.0077	0.0124298	0.5356	TRUE
Viral hepatitis	Hand OA	rs62356114	T	C	0.344164	0.0746625	4.03e-06	5.63172e-05	0.00563172	21.2483	0.0654	0.0324266	0.04371	TRUE
Viral hepatitis	Hand OA	rs6752035	T	A	-0.170414	0.0375864	5.79e-06	5.44835e-05	0.00544835	20.5564	-0.0172	0.0141788	0.2251	TRUE
Viral hepatitis	Hand OA	rs67914330	C	T	0.294611	0.0639387	4.07e-06	5.62711e-05	0.00562711	21.2309	0.0344	0.0281562	0.2218	TRUE
Viral hepatitis	Hand OA	rs7006620	T	C	-0.260286	0.0567069	4.43e-06	5.584e-05	0.005584	21.0682	0.0381	0.0282929	0.1781	TRUE
Viral hepatitis	Hand OA	rs7308670	T	C	-0.153	0.03445	8.95e-06	5.22783e-05	0.00522783	19.7243	0.0089	0.0137712	0.5181	TRUE
Viral hepatitis	Hand OA	rs76655899	G	T	0.326224	0.0734035	8.82e-06	5.23498e-05	0.00523498	19.7513	0.0277	0.0559276	0.6204	TRUE
Viral hepatitis	Hand OA	rs77013778	T	C	-0.561614	0.116917	1.56e-06	6.11552e-05	0.00611552	23.0738	-0.0678	0.0423154	0.1091	TRUE
Viral hepatitis	Hand OA	rs9378487	C	T	-0.418539	0.0879471	1.95e-06	6.00264e-05	0.00600264	22.6478	-0.0025	0.0363048	0.9451	TRUE
PBC	Hand OA	rs11117432	A	G	-0.273228	0.026862	2.66e-24	0.0042034	0.42034	103.452	-0.0102	0.0143726	0.4779	TRUE
PBC	Hand OA	rs1119132	A	G	-0.20264	0.0328117	6.58e-10	0.00155372	0.155372	38.138	0.013	0.0176658	0.4618	TRUE
PBC	Hand OA	rs11742240	T	G	-0.223505	0.0251539	6.36e-19	0.00321088	0.321088	78.9458	-0.015	0.0133197	0.2601	TRUE
PBC	Hand OA	rs12706861	T	C	0.418685	0.0313191	9.25e-41	0.00723867	0.723866	178.699	0.0194	0.0184793	0.2938	TRUE
PBC	Hand OA	rs137687	A	G	-0.217763	0.0218724	2.37e-23	0.00402789	0.402789	99.1149	-0.0179	0.0121964	0.1422	TRUE
PBC	Hand OA	rs1800693	C	T	0.179759	0.021699	1.19e-16	0.00279219	0.279219	68.6226	0.0009	0.0117221	0.9388	TRUE
PBC	Hand OA	rs1808094	T	C	0.127739	0.0214921	2.79e-09	0.0014392	0.14392	35.3229	0.023	0.01624	0.1567	TRUE
PBC	Hand OA	rs2293370	A	G	-0.299009	0.0289393	5.03e-25	0.00433673	0.433673	106.748	-0.0045	0.0155582	0.7724	TRUE
PBC	Hand OA	rs2327832	G	A	0.161159	0.0254216	2.31e-10	0.001637	0.1637	40.1853	0.0027	0.0152423	0.8594	TRUE
PBC	Hand OA	rs2546890	G	A	-0.144233	0.0216142	2.51e-11	0.00181351	0.181351	44.5262	0.0109	0.0121233	0.3686	TRUE
PBC	Hand OA	rs3131789	A	G	-0.180174	0.0219123	1.99e-16	0.00275085	0.275085	67.6039	-0.0084	0.014339	0.558	TRUE
PBC	Hand OA	rs34655300	T	C	0.136669	0.0220009	5.23e-10	0.00157193	0.157193	38.5855	-0.0063	0.0122687	0.6076	TRUE
PBC	Hand OA	rs35127065	T	C	0.159067	0.0289275	3.82e-08	0.00123214	0.123214	30.2344	0.0087	0.0194045	0.6539	TRUE
PBC	Hand OA	rs3745516	A	G	0.274319	0.0239747	2.58e-30	0.00531311	0.531311	130.909	0.0037	0.0142761	0.7955	TRUE
PBC	Hand OA	rs3771317	C	T	0.289503	0.0297719	2.38e-22	0.00384307	0.384307	94.5494	-0.0055	0.0181999	0.7625	TRUE
PBC	Hand OA	rs3784099	A	G	-0.203016	0.0243697	8.04e-17	0.00282351	0.282351	69.3946	0.0002	0.0166222	0.9904	TRUE
PBC	Hand OA	rs4780355	C	T	-0.199551	0.0240186	9.72e-17	0.00280833	0.280833	69.0205	-0.0043	0.0134448	0.7491	TRUE
PBC	Hand OA	rs4936443	C	T	-0.367095	0.0297432	5.37e-35	0.00617658	0.617658	152.316	-0.0148	0.0154117	0.3369	TRUE
PBC	Hand OA	rs55734382	T	C	-0.140216	0.0233977	2.06e-09	0.00146308	0.146308	35.9098	-0.0177	0.0128386	0.168	TRUE
PBC	Hand OA	rs589446	T	G	-0.353093	0.0224396	8.67e-56	0.0100009	1.00009	247.578	-0.0114	0.0122486	0.352	TRUE
PBC	Hand OA	rs59643720	C	A	0.316412	0.0244524	2.68e-38	0.00678519	0.678519	167.428	0.0001	0.0100996	0.9921	TRUE
PBC	Hand OA	rs60600003	G	T	0.253264	0.035012	4.7e-13	0.00213031	0.213031	52.3211	-0.0108	0.0203324	0.5953	TRUE
PBC	Hand OA	rs6550965	A	C	0.163094	0.0215365	3.65e-14	0.00233435	0.233435	57.3441	0.0164	0.0122572	0.1809	TRUE
PBC	Hand OA	rs6679356	C	T	0.439362	0.0261434	2.21e-63	0.0113921	1.13921	282.414	0.0029	0.0156295	0.8528	TRUE
PBC	Hand OA	rs7097397	A	G	-0.143772	0.0227055	2.42e-10	0.00163317	0.163317	40.0913	-0.0207	0.0125539	0.09917	TRUE
PBC	Hand OA	rs7130339	G	A	-0.121645	0.0222642	4.66e-08	0.00121647	0.121647	29.8495	0.0138	0.0121209	0.2549	TRUE
PBC	Hand OA	rs7674640	C	T	-0.216421	0.0220898	1.16e-22	0.003901	0.3901	95.9802	0.0048	0.012055	0.6905	TRUE
PBC	Hand OA	rs7805218	A	G	0.128538	0.0234313	4.12e-08	0.0012263	0.12263	30.0909	0.0097	0.0130412	0.457	TRUE
PBC	Hand OA	rs859767	G	A	-0.139305	0.0230646	1.54e-09	0.00148612	0.148612	36.476	0.0175	0.0131093	0.1819	TRUE
PBC	Hand OA	rs867436	T	C	0.134167	0.022616	2.99e-09	0.00143381	0.143381	35.1903	-0.0047	0.0132899	0.7236	TRUE
PBC	Hand OA	rs928976	T	C	0.410549	0.022469	1.39e-74	0.0134383	1.34383	333.831	-0.0158	0.013828	0.2532	TRUE
PBC	Hand OA	rs9591325	C	T	-0.451884	0.050169	2.11e-19	0.00329917	0.329917	81.1237	-0.0423	0.0236228	0.07335	TRUE
PBC	Hand OA	rs9652601	A	G	-0.239954	0.0237919	6.4e-24	0.00413292	0.413292	101.71	-0.0089	0.0131124	0.4973	TRUE
PSC	Hand OA	rs10909839	A	G	-0.18648	0.034	4.14e-08	0.00201621	0.201621	30.078	-0.0058	0.0131103	0.6582	TRUE
PSC	Hand OA	rs114581973	T	C	-0.534151	0.102	1.63e-07	0.00183837	0.183837	27.4201	-0.005	0.0370329	0.8926	TRUE
PSC	Hand OA	rs13119723	G	A	-0.27079	0.044	7.54e-10	0.00253724	0.253724	37.8705	0.0154	0.0156953	0.3265	TRUE
PSC	Hand OA	rs140323264	C	T	0.618962	0.078	2.1e-15	0.00421125	0.421125	62.9623	0.026	0.0418782	0.5347	TRUE
PSC	Hand OA	rs145832854	A	G	-0.624333	0.119	1.55e-07	0.00184519	0.184519	27.522	-0.029	0.0406506	0.4756	TRUE
PSC	Hand OA	rs2106072	A	G	0.967364	0.038	5.91e-143	0.0417077	4.17077	647.969	0.0377	0.028727	0.1894	TRUE
PSC	Hand OA	rs28428768	C	T	-0.555034	0.075	1.36e-13	0.00366461	0.366461	54.7594	0.0309	0.0238119	0.1944	TRUE
PSC	Hand OA	rs313839	G	C	-0.279146	0.051	4.41e-08	0.00200796	0.200796	29.9546	0.0028	0.0167321	0.8671	TRUE
PSC	Hand OA	rs35789010	A	G	0.693647	0.049	1.71e-45	0.0132796	1.32796	200.367	-0.0074	0.0267802	0.7823	TRUE
PSC	Hand OA	rs4147359	A	G	0.216723	0.03	5.04e-13	0.00349264	0.349264	52.1806	0.0018	0.0124671	0.8852	TRUE
PSC	Hand OA	rs4673266	T	A	0.206201	0.036	1.02e-08	0.0021985	0.21985	32.8033	-0.014	0.0145214	0.335	TRUE
PSC	Hand OA	rs4817988	A	G	-0.314811	0.041	1.61e-14	0.00394386	0.394386	58.9486	0.0211	0.0134794	0.1175	TRUE
PSC	Hand OA	rs6770670	C	T	0.283674	0.031	5.65e-20	0.00559224	0.559224	83.7254	-0.0053	0.0133197	0.6907	TRUE
PSC	Hand OA	rs7184615	C	G	-0.193921	0.032	1.36e-09	0.00246028	0.246028	36.719	-0.0036	0.0128286	0.779	TRUE
PSC	Hand OA	rs72837826	T	G	0.303801	0.051	2.57e-09	0.00237744	0.237744	35.4797	-0.0152	0.0194579	0.4347	TRUE
PSC	Hand OA	rs75254945	T	A	0.622188	0.067	1.6e-20	0.00575826	0.575826	86.2254	0.0314	0.0314968	0.3188	TRUE
PSC	Hand OA	rs79940565	C	T	0.76314	0.146	1.72e-07	0.00183152	0.183152	27.3177	-0.0056	0.0617155	0.9277	TRUE
PSC	Hand OA	rs80060485	C	T	0.345715	0.062	2.46e-08	0.00208378	0.208378	31.0881	0.0328	0.0259648	0.2065	TRUE
Liver cirrhosis	Hand OA	rs1124736	A	C	-0.214672	0.0447046	1.57e-06	6.16e-05	0.00616	23.0592	-0.0035	0.0128601	0.7855	TRUE
Liver cirrhosis	Hand OA	rs114420712	T	C	0.72965	0.157137	3.43e-06	5.76e-05	0.00576	21.5611	-0.0186	0.0415367	0.6543	TRUE
Liver cirrhosis	Hand OA	rs116225331	A	T	1.43277	0.300235	1.82e-06	6.08e-05	0.00608	22.7734	-0.0375	0.069895	0.5916	TRUE
Liver cirrhosis	Hand OA	rs11912828	A	G	-0.30078	0.0523694	9.28e-09	8.81e-05	0.00881	32.9868	0.0083	0.0137471	0.546	TRUE
Liver cirrhosis	Hand OA	rs12484530	A	G	0.284089	0.0616466	4.06e-06	5.67e-05	0.00567	21.2368	-0.0211	0.0237493	0.3743	TRUE
Liver cirrhosis	Hand OA	rs12612191	C	T	0.399029	0.0798982	5.91e-07	6.66e-05	0.00666	24.9421	0.0053	0.0298558	0.8591	TRUE
Liver cirrhosis	Hand OA	rs12681792	A	C	0.201046	0.0433553	3.53e-06	5.74e-05	0.00574	21.5033	-0.002	0.0151104	0.8947	TRUE
Liver cirrhosis	Hand OA	rs147364522	T	C	0.517469	0.0960362	7.11e-08	7.75e-05	0.00775	29.0333	0.0515	0.0291555	0.07733	TRUE
Liver cirrhosis	Hand OA	rs150617279	A	T	0.356947	0.0580368	7.73e-10	0.00010101	0.010101	37.8267	0.0241	0.0227715	0.2899	TRUE
Liver cirrhosis	Hand OA	rs150629888	C	T	0.551529	0.0891498	6.15e-10	0.000102202	0.0102202	38.2731	-0.0591	0.0593312	0.3192	TRUE
Liver cirrhosis	Hand OA	rs181275587	A	G	0.569799	0.0914284	4.6e-10	0.000103715	0.0103715	38.84	0.3621	0.186602	0.05232	TRUE
Liver cirrhosis	Hand OA	rs247760	C	T	0.21099	0.0436646	1.35e-06	6.24e-05	0.00624	23.3487	-0.0211	0.0132988	0.1126	TRUE
Liver cirrhosis	Hand OA	rs248936	A	G	0.192808	0.0414974	3.38e-06	5.76e-05	0.00576	21.5877	0.0036	0.0125657	0.7745	TRUE
Liver cirrhosis	Hand OA	rs28636836	T	C	-0.338948	0.053156	1.81e-10	0.000108573	0.0108573	40.6592	0.0104	0.0134888	0.4407	TRUE
Liver cirrhosis	Hand OA	rs28696943	G	A	-0.300796	0.065456	4.32e-06	5.64e-05	0.00564	21.1175	-0.0069	0.0164723	0.6753	TRUE
Liver cirrhosis	Hand OA	rs28929474	T	C	0.708959	0.117828	1.78e-09	9.67e-05	0.00967	36.2029	0.0284	0.0514835	0.5812	TRUE
Liver cirrhosis	Hand OA	rs36004072	A	G	0.669148	0.142905	2.83e-06	5.86e-05	0.00586	21.9254	0.0675	0.0463953	0.1457	TRUE
Liver cirrhosis	Hand OA	rs3747207	A	G	0.613867	0.043071	4.33e-46	0.000542189	0.0542189	203.131	-0.015	0.0144189	0.2982	TRUE
Liver cirrhosis	Hand OA	rs45481191	T	C	0.334235	0.0715146	2.96e-06	5.83e-05	0.00583	21.843	-0.0106	0.0274711	0.6996	TRUE
Liver cirrhosis	Hand OA	rs533828592	C	T	0.50593	0.093506	6.28e-08	7.82e-05	0.00782	29.2752	-0.0114	0.0562161	0.8393	TRUE
Liver cirrhosis	Hand OA	rs5764023	T	C	0.225097	0.0478189	2.51e-06	5.92e-05	0.00592	22.1584	-0.0007	0.0175589	0.9682	TRUE
Liver cirrhosis	Hand OA	rs5764455	G	A	-0.213342	0.0418275	3.39e-07	6.95e-05	0.00695	26.0152	0.0011	0.0126856	0.9309	TRUE
Liver cirrhosis	Hand OA	rs74416000	C	T	-0.614728	0.132251	3.35e-06	5.77e-05	0.00577	21.6056	-0.0305	0.0258144	0.2374	TRUE
Liver cirrhosis	Hand OA	rs7964004	A	G	-0.218501	0.0451656	1.31e-06	6.25e-05	0.00625	23.4039	0.0381	0.0204865	0.06292	TRUE
Liver cirrhosis	Hand OA	rs9506091	T	G	0.249462	0.0523736	1.91e-06	6.06e-05	0.00606	22.6872	0.0144	0.0146186	0.3246	TRUE
Liver cirrhosis	Hand OA	rs9614274	T	C	0.528559	0.114021	3.56e-06	5.74e-05	0.00574	21.4889	0.0531	0.0293186	0.07012	TRUE
Liver cirrhosis	Hand OA	rs9626076	A	G	0.51274	0.0917604	2.3e-08	8.34e-05	0.00834	31.2235	-0.0439	0.024676	0.07523	TRUE
HCC	Hand OA	rs1006057	T	C	0.321753	0.0658438	1.03e-06	8.30244e-05	0.00830244	24.7091	-0.001	0.0116849	0.9318	TRUE
HCC	Hand OA	rs113709737	T	C	0.76342	0.16185	2.4e-06	7.7356e-05	0.0077356	23.022	0.0009	0.0427407	0.9832	TRUE
HCC	Hand OA	rs12703769	T	C	-1.21669	0.263251	3.8e-06	7.42701e-05	0.00742701	22.1035	0.0057	0.0455892	0.9005	TRUE
HCC	Hand OA	rs12926738	A	C	0.471212	0.103059	4.82e-06	7.26868e-05	0.00726868	21.6323	0.019	0.0180608	0.2928	TRUE
HCC	Hand OA	rs139329068	C	A	0.938112	0.128398	2.75e-13	0.000185583	0.0185583	55.2376	-0.0747	0.0695065	0.2825	TRUE
HCC	Hand OA	rs150616816	A	G	1.27195	0.275798	3.99e-06	7.39523e-05	0.00739523	22.009	0.0392	0.0499088	0.4322	TRUE
HCC	Hand OA	rs150617279	A	T	0.481692	0.0884998	5.24e-08	0.000103	0.0103	30.6546	0.0241	0.0227715	0.2899	TRUE
HCC	Hand OA	rs1536202	C	T	-0.749446	0.154764	1.28e-06	8.15327e-05	0.00815327	24.2651	-0.0231	0.0256067	0.367	TRUE
HCC	Hand OA	rs187429064	G	A	0.968018	0.111879	5.04e-18	0.000260245	0.0260245	77.466	-0.0323	0.0725798	0.6563	TRUE
HCC	Hand OA	rs247769	C	T	0.445399	0.0953181	2.97e-06	7.59173e-05	0.00759173	22.5938	-0.0039	0.0332759	0.9067	TRUE
HCC	Hand OA	rs247791	G	C	-0.377707	0.0665616	1.39e-08	0.000111954	0.0111954	33.3199	-0.0087	0.0130658	0.5055	TRUE
HCC	Hand OA	rs3747207	A	G	0.633406	0.0674465	5.93e-21	0.000306576	0.0306576	91.2614	-0.015	0.0144189	0.2982	TRUE
HCC	Hand OA	rs967756	A	C	-0.326475	0.0672184	1.19e-06	8.20189e-05	0.00820189	24.4099	0.0195	0.012956	0.1323	TRUE

## Sheet: S6
Table S6. Detailed information on instrumental variables for the causal effect of chronic liver diseases on sarcopenia.
Chronic liver diseases (exposure)	Sarcopenia (outcome)	SNP	Effect allele	Other allele	Chronic liver diseases						Sarcopenia			Steiger_dir
					BETA	SE	P value	R2	PVE	F statistics	BETA	SE	P value
Viral hepatitis	ALM	rs112398420	T	C	0.23778	0.051412	3.75e-06	5.66939e-05	0.00566939	21.3904	-0.0027	0.0039	0.4905	TRUE
Viral hepatitis	ALM	rs117209342	C	G	-1.44109	0.308635	3.02e-06	5.77838e-05	0.00577838	21.8017	-0.0111	0.0096	0.247	TRUE
Viral hepatitis	ALM	rs118022964	A	T	0.274742	0.0583753	2.52e-06	5.87092e-05	0.00587092	22.1508	-0.0059	0.0037	0.1093	TRUE
Viral hepatitis	ALM	rs118082814	C	T	0.447525	0.0995093	6.88e-06	5.36073e-05	0.00536073	20.2258	-0.0059	0.0078	0.4502	TRUE
Viral hepatitis	ALM	rs12971913	A	G	0.1375	0.0308759	8.46e-06	5.25633e-05	0.00525633	19.8319	0.001	0.0019	0.6	TRUE
Viral hepatitis	ALM	rs138628959	G	A	0.514494	0.113951	6.33e-06	5.40307e-05	0.00540307	20.3855	-0.0084	0.0088	0.3432	TRUE
Viral hepatitis	ALM	rs140095464	A	G	1.28917	0.27675	3.19e-06	5.75122e-05	0.00575122	21.6992	0.0156	0.0129	0.2274	TRUE
Viral hepatitis	ALM	rs141084908	G	A	1.30582	0.289691	6.56e-06	5.38534e-05	0.00538534	20.3186	-0.009	0.012	0.4554	TRUE
Viral hepatitis	ALM	rs148753515	T	C	0.379938	0.0832812	5.06e-06	5.51629e-05	0.00551629	20.8127	-0.0005	0.0053	0.9191	TRUE
Viral hepatitis	ALM	rs17805636	G	A	0.280494	0.0634668	9.89e-06	5.17692e-05	0.00517692	19.5322	0.0062	0.0049	0.2119	TRUE
Viral hepatitis	ALM	rs188833261	C	T	1.4409	0.319883	6.65e-06	5.37776e-05	0.00537776	20.29	-0.0019	0.0121	0.8738	TRUE
Viral hepatitis	ALM	rs189505540	A	G	0.919866	0.202856	5.77e-06	5.44991e-05	0.00544991	20.5623	0.0083	0.0108	0.4434	TRUE
Viral hepatitis	ALM	rs34898564	A	G	0.296445	0.0661215	7.35e-06	5.32745e-05	0.00532745	20.1002	-0.0065	0.0031	0.03611	TRUE
Viral hepatitis	ALM	rs35287180	A	G	-0.337935	0.073237	3.94e-06	5.64313e-05	0.00564313	21.2913	-0.003	0.0047	0.5263	TRUE
Viral hepatitis	ALM	rs3744588	C	T	-0.150554	0.0313248	1.54e-06	6.12239e-05	0.00612239	23.0997	-0.0005	0.0019	0.8151	TRUE
Viral hepatitis	ALM	rs62356114	T	C	0.344164	0.0746625	4.03e-06	5.63172e-05	0.00563172	21.2483	-0.0003	0.0055	0.9539	TRUE
Viral hepatitis	ALM	rs6752035	T	A	-0.170414	0.0375864	5.79e-06	5.44835e-05	0.00544835	20.5564	0.0006	0.0022	0.7811	TRUE
Viral hepatitis	ALM	rs67914330	C	T	0.294611	0.0639387	4.07e-06	5.62711e-05	0.00562711	21.2309	-0.0059	0.0044	0.181	TRUE
Viral hepatitis	ALM	rs7006620	T	C	-0.260286	0.0567069	4.43e-06	5.584e-05	0.005584	21.0682	-0.0064	0.0048	0.1767	TRUE
Viral hepatitis	ALM	rs76655899	G	T	0.326224	0.0734035	8.82e-06	5.23498e-05	0.00523498	19.7513	-0.0027	0.0088	0.7615	TRUE
Viral hepatitis	ALM	rs77013778	T	C	-0.561614	0.116917	1.56e-06	6.11552e-05	0.00611552	23.0738	-0.0142	0.006	0.01865	TRUE
Viral hepatitis	ALM	rs9378487	C	T	-0.418539	0.0879471	1.95e-06	6.00264e-05	0.00600264	22.6478	-0.0088	0.0057	0.1266	TRUE
PBC	ALM	rs11117432	A	G	-0.273228	0.026862	2.66e-24	0.0042034	0.42034	103.452	0.0005	0.0023	0.8175	TRUE
PBC	ALM	rs1119132	A	G	-0.20264	0.0328117	6.58e-10	0.00155372	0.155372	38.138	-0.003	0.0028	0.2693	TRUE
PBC	ALM	rs12706861	T	C	0.418685	0.0313191	9.25e-41	0.00723867	0.723866	178.699	-0.0001	0.003	0.9713	TRUE
PBC	ALM	rs137687	A	G	-0.217763	0.0218724	2.37e-23	0.00402789	0.402789	99.1149	0.0013	0.0019	0.4832	TRUE
PBC	ALM	rs1808094	T	C	0.127739	0.0214921	2.79e-09	0.0014392	0.14392	35.3229	-0.0045	0.0019	0.01928	TRUE
PBC	ALM	rs2293370	A	G	-0.299009	0.0289393	5.03e-25	0.00433673	0.433673	106.748	-0.0004	0.0024	0.8711	TRUE
PBC	ALM	rs2546890	G	A	-0.144233	0.0216142	2.51e-11	0.00181351	0.181351	44.5262	-0.0027	0.0019	0.1516	TRUE
PBC	ALM	rs3745516	A	G	0.274319	0.0239747	2.58e-30	0.00531311	0.531311	130.909	-0.0032	0.0023	0.162	TRUE
PBC	ALM	rs3771317	C	T	0.289503	0.0297719	2.38e-22	0.00384307	0.384307	94.5494	-0.0028	0.0028	0.319	TRUE
PBC	ALM	rs4780355	C	T	-0.199551	0.0240186	9.72e-17	0.00280833	0.280833	69.0205	0.0012	0.0021	0.5682	TRUE
PBC	ALM	rs4936443	C	T	-0.367095	0.0297432	5.37e-35	0.00617658	0.617658	152.316	0.0017	0.0024	0.4751	TRUE
PBC	ALM	rs55734382	T	C	-0.140216	0.0233977	2.06e-09	0.00146308	0.146308	35.9098	-0.0047	0.002	0.01865	TRUE
PBC	ALM	rs589446	T	G	-0.353093	0.0224396	8.67e-56	0.0100009	1.00009	247.578	0.0037	0.0019	0.04995	TRUE
PBC	ALM	rs59643720	C	A	0.316412	0.0244524	2.68e-38	0.00678519	0.678519	167.428	-0.001	0.0022	0.6581	TRUE
PBC	ALM	rs60600003	G	T	0.253264	0.035012	4.7e-13	0.00213031	0.213031	52.3211	-0.0054	0.0032	0.08662	TRUE
PBC	ALM	rs6550965	A	C	0.163094	0.0215365	3.65e-14	0.00233435	0.233435	57.3441	0.002	0.0019	0.3103	TRUE
PBC	ALM	rs6679356	C	T	0.439362	0.0261434	2.21e-63	0.0113921	1.13921	282.414	0.0008	0.0025	0.7442	TRUE
PBC	ALM	rs7097397	A	G	-0.143772	0.0227055	2.42e-10	0.00163317	0.163317	40.0913	0.003	0.002	0.1289	TRUE
PBC	ALM	rs7130339	G	A	-0.121645	0.0222642	4.66e-08	0.00121647	0.121647	29.8495	-0.0014	0.0019	0.4547	TRUE
PBC	ALM	rs7674640	C	T	-0.216421	0.0220898	1.16e-22	0.003901	0.3901	95.9802	-0.002	0.0019	0.296	TRUE
PBC	ALM	rs8067378	A	G	-0.259633	0.0215258	1.69e-33	0.00590047	0.590047	145.467	-0.0011	0.0019	0.5485	TRUE
PBC	ALM	rs867436	T	C	0.134167	0.022616	2.99e-09	0.00143381	0.143381	35.1903	0	0.002	0.9944	TRUE
PBC	ALM	rs9591325	C	T	-0.451884	0.050169	2.11e-19	0.00329917	0.329917	81.1237	0.0088	0.0038	0.01942	TRUE
PSC	ALM	rs10909839	A	G	-0.18648	0.034	4.14e-08	0.00201621	0.201621	30.078	-0.0015	0.002	0.4625	TRUE
PSC	ALM	rs13119723	G	A	-0.27079	0.044	7.54e-10	0.00253724	0.253724	37.8705	0.0005	0.0025	0.8404	TRUE
PSC	ALM	rs313839	G	C	-0.279146	0.051	4.41e-08	0.00200796	0.200796	29.9546	-0.0039	0.0026	0.1294	TRUE
PSC	ALM	rs4673266	T	A	0.206201	0.036	1.02e-08	0.0021985	0.21985	32.8033	0.0025	0.0022	0.2624	TRUE
PSC	ALM	rs4817988	A	G	-0.314811	0.041	1.61e-14	0.00394386	0.394386	58.9486	0.0018	0.0022	0.3999	TRUE
PSC	ALM	rs6770670	C	T	0.283674	0.031	5.65e-20	0.00559224	0.559224	83.7254	0.0057	0.0021	0.005827	TRUE
PSC	ALM	rs7184615	C	G	-0.193921	0.032	1.36e-09	0.00246028	0.246028	36.719	-0.0062	0.002	0.001844	TRUE
PSC	ALM	rs80060485	C	T	0.345715	0.062	2.46e-08	0.00208378	0.208378	31.0881	0.0053	0.004	0.1905	TRUE
Liver cirrhosis	ALM	rs114420712	T	C	0.72965	0.157137	3.43e-06	5.76e-05	0.00576	21.5611	0.0076	0.0058	0.1866	TRUE
Liver cirrhosis	ALM	rs116225331	A	T	1.43277	0.300235	1.82e-06	6.08e-05	0.00608	22.7734	0.0086	0.0092	0.3472	TRUE
Liver cirrhosis	ALM	rs11912828	A	G	-0.30078	0.0523694	9.28e-09	8.81e-05	0.00881	32.9868	-0.0003	0.0022	0.8967	TRUE
Liver cirrhosis	ALM	rs12484530	A	G	0.284089	0.0616466	4.06e-06	5.67e-05	0.00567	21.2368	-0.0011	0.0034	0.7525	TRUE
Liver cirrhosis	ALM	rs12612191	C	T	0.399029	0.0798982	5.91e-07	6.66e-05	0.00666	24.9421	-0.0031	0.0042	0.4575	TRUE
Liver cirrhosis	ALM	rs12681792	A	C	0.201046	0.0433553	3.53e-06	5.74e-05	0.00574	21.5033	0.0001	0.0024	0.9541	TRUE
Liver cirrhosis	ALM	rs147364522	T	C	0.517469	0.0960362	7.11e-08	7.75e-05	0.00775	29.0333	-0.0001	0.004	0.9803	TRUE
Liver cirrhosis	ALM	rs150617279	A	T	0.356947	0.0580368	7.73e-10	0.00010101	0.010101	37.8267	-0.0082	0.0036	0.02131	TRUE
Liver cirrhosis	ALM	rs150629888	C	T	0.551529	0.0891498	6.15e-10	0.000102202	0.0102202	38.2731	-0.0105	0.0083	0.2069	TRUE
Liver cirrhosis	ALM	rs181275587	A	G	0.569799	0.0914284	4.6e-10	0.000103715	0.0103715	38.84	-0.0408	0.0262	0.1195	TRUE
Liver cirrhosis	ALM	rs188247550	T	C	0.534151	0.0810611	4.41e-11	0.000115947	0.0115947	43.4211	0.0103	0.0087	0.2351	TRUE
Liver cirrhosis	ALM	rs247760	C	T	0.21099	0.0436646	1.35e-06	6.24e-05	0.00624	23.3487	-0.0006	0.0021	0.7855	TRUE
Liver cirrhosis	ALM	rs248936	A	G	0.192808	0.0414974	3.38e-06	5.76e-05	0.00576	21.5877	0.0007	0.002	0.7148	TRUE
Liver cirrhosis	ALM	rs28636836	T	C	-0.338948	0.053156	1.81e-10	0.000108573	0.0108573	40.6592	0.0039	0.0021	0.07055	TRUE
Liver cirrhosis	ALM	rs28696943	G	A	-0.300796	0.065456	4.32e-06	5.64e-05	0.00564	21.1175	0.0007	0.0026	0.8047	TRUE
Liver cirrhosis	ALM	rs36004072	A	G	0.669148	0.142905	2.83e-06	5.86e-05	0.00586	21.9254	0.0154	0.0077	0.04439	TRUE
Liver cirrhosis	ALM	rs45481191	T	C	0.334235	0.0715146	2.96e-06	5.83e-05	0.00583	21.843	0.0001	0.0032	0.9854	TRUE
Liver cirrhosis	ALM	rs533828592	C	T	0.50593	0.093506	6.28e-08	7.82e-05	0.00782	29.2752	-0.0185	0.0113	0.1023	TRUE
Liver cirrhosis	ALM	rs5764023	T	C	0.225097	0.0478189	2.51e-06	5.92e-05	0.00592	22.1584	0.0002	0.0029	0.9367	TRUE
Liver cirrhosis	ALM	rs5764455	G	A	-0.213342	0.0418275	3.39e-07	6.95e-05	0.00695	26.0152	0.0004	0.0019	0.8341	TRUE
Liver cirrhosis	ALM	rs74416000	C	T	-0.614728	0.132251	3.35e-06	5.77e-05	0.00577	21.6056	-0.007	0.0041	0.0841	TRUE
Liver cirrhosis	ALM	rs7964004	A	G	-0.218501	0.0451656	1.31e-06	6.25e-05	0.00625	23.4039	0.0009	0.0024	0.6936	TRUE
Liver cirrhosis	ALM	rs9506091	T	G	0.249462	0.0523736	1.91e-06	6.06e-05	0.00606	22.6872	0.0007	0.0022	0.7576	TRUE
Liver cirrhosis	ALM	rs9614274	T	C	0.528559	0.114021	3.56e-06	5.74e-05	0.00574	21.4889	-0.0068	0.0042	0.1086	TRUE
Liver cirrhosis	ALM	rs9626076	A	G	0.51274	0.0917604	2.3e-08	8.34e-05	0.00834	31.2235	0.0033	0.0038	0.3816	TRUE
HCC	ALM	rs1006057	T	C	0.321753	0.0658438	1.03e-06	8.3e-05	0.0083	23.8788	-0.0016	0.0019	0.407	TRUE
HCC	ALM	rs113709737	T	C	0.76342	0.16185	2.4e-06	7.74e-05	0.00774	22.2484	-0.0179	0.0065	0.006067	TRUE
HCC	ALM	rs12703769	T	C	-1.21669	0.263251	3.8e-06	7.43e-05	0.00743	21.3608	-0.0086	0.0075	0.2477	TRUE
HCC	ALM	rs12926738	A	C	0.471212	0.103059	4.82e-06	7.27e-05	0.00727	20.9054	0.0033	0.0029	0.2512	TRUE
HCC	ALM	rs139329068	C	A	0.938112	0.128398	2.75e-13	0.000185583	0.0185583	53.3814	0.0009	0.0102	0.9289	TRUE
HCC	ALM	rs150616816	A	G	1.27195	0.275798	3.99e-06	7.4e-05	0.0074	21.2694	-0.0052	0.0087	0.5551	TRUE
HCC	ALM	rs150617279	A	T	0.481692	0.0884998	5.24e-08	0.000103	0.0103	29.6245	-0.0082	0.0036	0.02131	TRUE
HCC	ALM	rs1536202	C	T	-0.749446	0.154764	1.28e-06	8.15e-05	0.00815	23.4497	0.0018	0.0043	0.6756	TRUE
HCC	ALM	rs187429064	G	A	0.968018	0.111879	5.04e-18	0.000260245	0.0260245	74.8629	0.0079	0.0087	0.3622	TRUE
HCC	ALM	rs247769	C	T	0.445399	0.0953181	2.97e-06	7.59e-05	0.00759	21.8346	-0.0004	0.0053	0.9409	TRUE
HCC	ALM	rs247791	G	C	-0.377707	0.0665616	1.39e-08	0.000111954	0.0111954	32.2003	-0.0015	0.002	0.4647	TRUE
HCC	ALM	rs967756	A	C	-0.326475	0.0672184	1.19e-06	8.2e-05	0.0082	23.5896	-0.0025	0.0021	0.2248	TRUE
Viral hepatitis	Grip strength	rs112398420	T	C	0.23778	0.051412	3.75e-06	5.67e-05	0.00567	21.3904	-0.000502286	0.00303706	0.87	TRUE
Viral hepatitis	Grip strength	rs117209342	C	G	-1.44109	0.308635	3.02e-06	5.78e-05	0.00578	21.8017	0.00514407	0.00755673	0.5	TRUE
Viral hepatitis	Grip strength	rs118022964	A	T	0.274742	0.0583753	2.52e-06	5.87e-05	0.00587	22.1508	0.00186324	0.00289468	0.52	TRUE
Viral hepatitis	Grip strength	rs118082814	C	T	0.447525	0.0995093	6.88e-06	5.36e-05	0.00536	20.2258	0.00227222	0.00610065	0.709999	TRUE
Viral hepatitis	Grip strength	rs12971913	A	G	0.1375	0.0308759	8.46e-06	5.26e-05	0.00526	19.8319	0.00350287	0.00149898	0.0189998	TRUE
Viral hepatitis	Grip strength	rs140095464	A	G	1.28917	0.27675	3.19e-06	5.75e-05	0.00575	21.6992	-0.0021308	0.01015	0.83	TRUE
Viral hepatitis	Grip strength	rs148753515	T	C	0.379938	0.0832812	5.06e-06	5.52e-05	0.00552	20.8127	0.000974028	0.00419712	0.82	TRUE
Viral hepatitis	Grip strength	rs17805636	G	A	0.280494	0.0634668	9.89e-06	5.18e-05	0.00518	19.5322	-0.004248	0.00388151	0.27	TRUE
Viral hepatitis	Grip strength	rs188833261	C	T	1.4409	0.319883	6.65e-06	5.38e-05	0.00538	20.29	-0.00648416	0.00949236	0.49	TRUE
Viral hepatitis	Grip strength	rs189505540	A	G	0.919866	0.202856	5.77e-06	5.45e-05	0.00545	20.5623	0.0101893	0.00848777	0.23	TRUE
Viral hepatitis	Grip strength	rs34898564	A	G	0.296445	0.0661215	7.35e-06	5.33e-05	0.00533	20.1002	-0.00322257	0.00244576	0.19	TRUE
Viral hepatitis	Grip strength	rs35287180	A	G	-0.337935	0.073237	3.94e-06	5.64e-05	0.00564	21.2913	-0.00096469	0.0037138	0.8	TRUE
Viral hepatitis	Grip strength	rs3744588	C	T	-0.150554	0.0313248	1.54e-06	6.12e-05	0.00612	23.0997	-0.000276028	0.00152146	0.86	TRUE
Viral hepatitis	Grip strength	rs62356114	T	C	0.344164	0.0746625	4.03e-06	5.63e-05	0.00563	21.2483	-0.00415564	0.00435469	0.34	TRUE
Viral hepatitis	Grip strength	rs6752035	T	A	-0.170414	0.0375864	5.79e-06	5.45e-05	0.00545	20.5564	0.000174766	0.00172883	0.92	TRUE
Viral hepatitis	Grip strength	rs67914330	C	T	0.294611	0.0639387	4.07e-06	5.63e-05	0.00563	21.2309	-0.00172948	0.00346098	0.62	TRUE
Viral hepatitis	Grip strength	rs7006620	T	C	-0.260286	0.0567069	4.43e-06	5.58e-05	0.00558	21.0682	0.000654383	0.00373574	0.86	TRUE
Viral hepatitis	Grip strength	rs7308670	T	C	-0.153	0.03445	8.95e-06	5.23e-05	0.00523	19.7243	-0.00271297	0.00160482	0.0909997	TRUE
Viral hepatitis	Grip strength	rs76655899	G	T	0.326224	0.0734035	8.82e-06	5.23e-05	0.00523	19.7513	-0.0143963	0.00696227	0.0389996	TRUE
Viral hepatitis	Grip strength	rs77013778	T	C	-0.561614	0.116917	1.56e-06	6.12e-05	0.00612	23.0738	-0.00133356	0.00472802	0.780001	TRUE
Viral hepatitis	Grip strength	rs9378487	C	T	-0.418539	0.0879471	1.95e-06	6e-05	0.006	22.6478	-0.0100929	0.00450844	0.025	TRUE
PBC	Grip strength	rs11117432	A	G	-0.273228	0.026862	2.66e-24	0.0042034	0.42034	103.452	-0.00179641	0.00181258	0.32	TRUE
PBC	Grip strength	rs1119132	A	G	-0.20264	0.0328117	6.58e-10	0.00155372	0.155372	38.138	0.0021613	0.00216691	0.32	TRUE
PBC	Grip strength	rs11742240	T	G	-0.223505	0.0251539	6.36e-19	0.00321088	0.321088	78.9458	0.000334959	0.00166768	0.84	TRUE
PBC	Grip strength	rs12706861	T	C	0.418685	0.0313191	9.25e-41	0.00723867	0.723866	178.699	-0.00258455	0.0023603	0.27	TRUE
PBC	Grip strength	rs137687	A	G	-0.217763	0.0218724	2.37e-23	0.00402789	0.402789	99.1149	-0.000476068	0.00149293	0.75	TRUE
PBC	Grip strength	rs1800693	C	T	0.179759	0.021699	1.19e-16	0.00279219	0.279219	68.6226	0.000758445	0.0015151	0.62	TRUE
PBC	Grip strength	rs2293370	A	G	-0.299009	0.0289393	5.03e-25	0.00433673	0.433673	106.748	0.000126454	0.00189498	0.95	TRUE
PBC	Grip strength	rs2327832	G	A	0.161159	0.0254216	2.31e-10	0.001637	0.1637	40.1853	-0.00433754	0.00179326	0.016	TRUE
PBC	Grip strength	rs2546890	G	A	-0.144233	0.0216142	2.51e-11	0.00181351	0.181351	44.5262	-0.000281994	0.00148478	0.85	TRUE
PBC	Grip strength	rs34655300	T	C	0.136669	0.0220009	5.23e-10	0.00157193	0.157193	38.5855	-0.00360772	0.00151057	0.017	TRUE
PBC	Grip strength	rs3745516	A	G	0.274319	0.0239747	2.58e-30	0.00531311	0.531311	130.909	0.00141008	0.00177112	0.43	TRUE
PBC	Grip strength	rs3771317	C	T	0.289503	0.0297719	2.38e-22	0.00384307	0.384307	94.5494	-0.00367615	0.00218809	0.0929994	TRUE
PBC	Grip strength	rs4780355	C	T	-0.199551	0.0240186	9.72e-17	0.00280833	0.280833	69.0205	0.000747355	0.00163163	0.649999	TRUE
PBC	Grip strength	rs4936443	C	T	-0.367095	0.0297432	5.37e-35	0.00617658	0.617658	152.316	-0.00222642	0.00187952	0.24	TRUE
PBC	Grip strength	rs55734382	T	C	-0.140216	0.0233977	2.06e-09	0.00146308	0.146308	35.9098	0.000398074	0.00158161	0.8	TRUE
PBC	Grip strength	rs589446	T	G	-0.353093	0.0224396	8.67e-56	0.0100009	1.00009	247.578	0.00278368	0.00150456	0.064	TRUE
PBC	Grip strength	rs59643720	C	A	0.316412	0.0244524	2.68e-38	0.00678519	0.678519	167.428	-0.000948575	0.00172988	0.58	TRUE
PBC	Grip strength	rs60600003	G	T	0.253264	0.035012	4.7e-13	0.00213031	0.213031	52.3211	-0.00274582	0.00249034	0.27	TRUE
PBC	Grip strength	rs6550965	A	C	0.163094	0.0215365	3.65e-14	0.00233435	0.233435	57.3441	0.00187453	0.00151603	0.22	TRUE
PBC	Grip strength	rs6679356	C	T	0.439362	0.0261434	2.21e-63	0.0113921	1.13921	282.414	-0.00214059	0.00195899	0.27	TRUE
PBC	Grip strength	rs7097397	A	G	-0.143772	0.0227055	2.42e-10	0.00163317	0.163317	40.0913	0.00248365	0.00154067	0.11	TRUE
PBC	Grip strength	rs7130339	G	A	-0.121645	0.0222642	4.66e-08	0.00121647	0.121647	29.8495	-0.000963282	0.00149132	0.52	TRUE
PBC	Grip strength	rs7674640	C	T	-0.216421	0.0220898	1.16e-22	0.003901	0.3901	95.9802	0.000104309	0.00149153	0.94	TRUE
PBC	Grip strength	rs7805218	A	G	0.128538	0.0234313	4.12e-08	0.0012263	0.12263	30.0909	0.00201361	0.00161173	0.21	TRUE
PBC	Grip strength	rs79577483	G	A	0.211743	0.031246	1.23e-11	0.00187013	0.187013	45.9191	0.00376277	0.00223971	0.0929994	TRUE
PBC	Grip strength	rs928976	T	C	0.410549	0.022469	1.39e-74	0.0134383	1.34383	333.831	0.00166029	0.00160231	0.3	TRUE
PSC	Grip strength	rs13119723	G	A	-0.27079	0.044	7.54e-10	0.00253724	0.253724	37.8705	0.000190801	0.00195659	0.92	TRUE
PSC	Grip strength	rs313839	G	C	-0.279146	0.051	4.41e-08	0.00200796	0.200796	29.9546	-0.0015547	0.0020275	0.44	TRUE
PSC	Grip strength	rs4147359	A	G	0.216723	0.03	5.04e-13	0.00349264	0.349264	52.1806	0.00167147	0.00156856	0.29	TRUE
PSC	Grip strength	rs4673266	T	A	0.206201	0.036	1.02e-08	0.0021985	0.21985	32.8033	0.00103139	0.00176333	0.56	TRUE
PSC	Grip strength	rs4817988	A	G	-0.314811	0.041	1.61e-14	0.00394386	0.394386	58.9486	-0.000194135	0.00167866	0.91	TRUE
PSC	Grip strength	rs72837826	T	G	0.303801	0.051	2.57e-09	0.00237744	0.237744	35.4797	0.00132803	0.00245349	0.59	TRUE
PSC	Grip strength	rs75254945	T	A	0.622188	0.067	1.6e-20	0.00575826	0.575826	86.2254	-0.00428943	0.00391067	0.27	TRUE
PSC	Grip strength	rs80060485	C	T	0.345715	0.062	2.46e-08	0.00208378	0.208378	31.0881	0.00643694	0.00317667	0.0430002	TRUE
Liver cirrhosis	Grip strength	rs1124736	A	C	-0.214672	0.0447046	1.57e-06	6.15782e-05	0.00615782	23.0592	-0.00150038	0.00154711	0.33	TRUE
Liver cirrhosis	Grip strength	rs114420712	T	C	0.72965	0.157137	3.43e-06	5.75777e-05	0.00575777	21.5611	-0.00376944	0.00457598	0.41	TRUE
Liver cirrhosis	Grip strength	rs116225331	A	T	1.43277	0.300235	1.82e-06	6.08151e-05	0.00608151	22.7734	0.000945803	0.00723033	0.9	TRUE
Liver cirrhosis	Grip strength	rs11912828	A	G	-0.30078	0.0523694	9.28e-09	8.8087e-05	0.0088087	32.9868	-0.00138181	0.00172542	0.42	TRUE
Liver cirrhosis	Grip strength	rs12484530	A	G	0.284089	0.0616466	4.06e-06	5.67118e-05	0.00567118	21.2368	0.00495448	0.00267133	0.064	TRUE
Liver cirrhosis	Grip strength	rs12612191	C	T	0.399029	0.0798982	5.91e-07	6.6606e-05	0.0066606	24.9421	0.00199319	0.00332598	0.55	TRUE
Liver cirrhosis	Grip strength	rs12681792	A	C	0.201046	0.0433553	3.53e-06	5.74234e-05	0.00574234	21.5033	0.000291976	0.00189175	0.88	TRUE
Liver cirrhosis	Grip strength	rs147364522	T	C	0.517469	0.0960362	7.11e-08	7.75305e-05	0.00775305	29.0333	0.00430005	0.00314563	0.17	TRUE
Liver cirrhosis	Grip strength	rs150617279	A	T	0.356947	0.0580368	7.73e-10	0.00010101	0.010101	37.8267	-0.00453643	0.00281265	0.11	TRUE
Liver cirrhosis	Grip strength	rs150629888	C	T	0.551529	0.0891498	6.15e-10	0.000102202	0.0102202	38.2731	-0.00180287	0.0065058	0.780001	TRUE
Liver cirrhosis	Grip strength	rs188247550	T	C	0.534151	0.0810611	4.41e-11	0.000115947	0.0115947	43.4211	-0.00447428	0.00683581	0.51	TRUE
Liver cirrhosis	Grip strength	rs247760	C	T	0.21099	0.0436646	1.35e-06	6.23512e-05	0.00623512	23.3487	0.000638421	0.00164349	0.7	TRUE
Liver cirrhosis	Grip strength	rs248936	A	G	0.192808	0.0414974	3.38e-06	5.76488e-05	0.00576488	21.5877	-0.00027676	0.00153282	0.86	TRUE
Liver cirrhosis	Grip strength	rs28636836	T	C	-0.338948	0.053156	1.81e-10	0.000108573	0.0108573	40.6592	-0.00106173	0.00167927	0.53	TRUE
Liver cirrhosis	Grip strength	rs28696943	G	A	-0.300796	0.065456	4.32e-06	5.63934e-05	0.00563934	21.1175	0.0030126	0.00207296	0.15	TRUE
Liver cirrhosis	Grip strength	rs36004072	A	G	0.669148	0.142905	2.83e-06	5.85506e-05	0.00585506	21.9254	0.000411174	0.0060814	0.95	TRUE
Liver cirrhosis	Grip strength	rs45481191	T	C	0.334235	0.0715146	2.96e-06	5.83306e-05	0.00583306	21.843	-0.00266778	0.00255107	0.3	TRUE
Liver cirrhosis	Grip strength	rs533828592	C	T	0.50593	0.093506	6.28e-08	7.81763e-05	0.00781763	29.2752	-0.00149965	0.00889287	0.87	TRUE
Liver cirrhosis	Grip strength	rs5764023	T	C	0.225097	0.0478189	2.51e-06	5.91728e-05	0.00591728	22.1584	-0.000539406	0.00223143	0.81	TRUE
Liver cirrhosis	Grip strength	rs5764455	G	A	-0.213342	0.0418275	3.39e-07	6.94714e-05	0.00694714	26.0152	-0.0019076	0.00151328	0.21	TRUE
Liver cirrhosis	Grip strength	rs74416000	C	T	-0.614728	0.132251	3.35e-06	5.76966e-05	0.00576966	21.6056	-0.00433093	0.00318834	0.17	TRUE
Liver cirrhosis	Grip strength	rs9506091	T	G	0.249462	0.0523736	1.91e-06	6.0585e-05	0.0060585	22.6872	0.00363291	0.00175114	0.0379997	TRUE
Liver cirrhosis	Grip strength	rs9614274	T	C	0.528559	0.114021	3.56e-06	5.73852e-05	0.00573852	21.4889	-0.00416394	0.00330393	0.21	TRUE
Liver cirrhosis	Grip strength	rs9626076	A	G	0.51274	0.0917604	2.3e-08	8.33787e-05	0.00833787	31.2235	0.00277745	0.00295365	0.35	TRUE
Liver cirrhosis	Grip strength	rs9645500	G	T	-0.220217	0.0461663	1.84e-06	6.07621e-05	0.00607621	22.7536	0.000730056	0.00160391	0.649999	TRUE
HCC	Grip strength	rs1006057	T	C	0.321753	0.0658438	1.03e-06	8.3e-05	0.0083	23.8788	-0.00206085	0.00149575	0.17	TRUE
HCC	Grip strength	rs113709737	T	C	0.76342	0.16185	2.4e-06	7.74e-05	0.00774	22.2484	-0.00840967	0.00515891	0.1	TRUE
HCC	Grip strength	rs12703769	T	C	-1.21669	0.263251	3.8e-06	7.43e-05	0.00743	21.3608	0.0114586	0.00588233	0.051	TRUE
HCC	Grip strength	rs12926738	A	C	0.471212	0.103059	4.82e-06	7.27e-05	0.00727	20.9054	-0.00317873	0.0022531	0.16	TRUE
HCC	Grip strength	rs139329068	C	A	0.938112	0.128398	2.75e-13	0.000185583	0.0185583	53.3814	-0.00653899	0.00797545	0.41	TRUE
HCC	Grip strength	rs150616816	A	G	1.27195	0.275798	3.99e-06	7.4e-05	0.0074	21.2694	-0.0187409	0.00685621	0.00629999	TRUE
HCC	Grip strength	rs150617279	A	T	0.481692	0.0884998	5.24e-08	0.000103	0.0103	29.6245	-0.00453643	0.00281265	0.11	TRUE
HCC	Grip strength	rs1536202	C	T	-0.749446	0.154764	1.28e-06	8.15e-05	0.00815	23.4497	-0.000344802	0.00338467	0.92	TRUE
HCC	Grip strength	rs17508510	T	A	-0.532284	0.110246	1.38e-06	8.1e-05	0.0081	23.3109	0.000187565	0.00233427	0.94	TRUE
HCC	Grip strength	rs187429064	G	A	0.968018	0.111879	5.04e-18	0.000260245	0.0260245	74.8629	-0.00509434	0.00682289	0.46	TRUE
HCC	Grip strength	rs247769	C	T	0.445399	0.0953181	2.97e-06	7.59e-05	0.00759	21.8346	-0.00322556	0.00412938	0.43	TRUE
HCC	Grip strength	rs247791	G	C	-0.377707	0.0665616	1.39e-08	0.000111954	0.0111954	32.2003	0.000768238	0.00159273	0.630001	TRUE
HCC	Grip strength	rs867772	G	A	0.358984	0.0762144	2.48e-06	7.71e-05	0.00771	22.1857	-0.00152053	0.00160004	0.34	TRUE
HCC	Grip strength	rs967756	A	C	-0.326475	0.0672184	1.19e-06	8.2e-05	0.0082	23.5896	0.000652104	0.00161016	0.69	TRUE
Viral hepatitis	Walking pace	rs112398420	T	C	0.23778	0.051412	3.75e-06	5.66939e-05	0.00566939	21.3904	0.0030427	0.00258551	0.24	TRUE
Viral hepatitis	Walking pace	rs117209342	C	G	-1.44109	0.308635	3.02e-06	5.77838e-05	0.00577838	21.8017	-0.00472694	0.00642473	0.46	TRUE
Viral hepatitis	Walking pace	rs118022964	A	T	0.274742	0.0583753	2.52e-06	5.87092e-05	0.00587092	22.1508	-0.00302992	0.00246519	0.22	TRUE
Viral hepatitis	Walking pace	rs118082814	C	T	0.447525	0.0995093	6.88e-06	5.36073e-05	0.00536073	20.2258	-0.00289046	0.00519195	0.58	TRUE
Viral hepatitis	Walking pace	rs12971913	A	G	0.1375	0.0308759	8.46e-06	5.25633e-05	0.00525633	19.8319	0.00226291	0.00127586	0.0759994	TRUE
Viral hepatitis	Walking pace	rs138628959	G	A	0.514494	0.113951	6.33e-06	5.40307e-05	0.00540307	20.3855	-0.00401374	0.00589897	0.5	TRUE
Viral hepatitis	Walking pace	rs140095464	A	G	1.28917	0.27675	3.19e-06	5.75122e-05	0.00575122	21.6992	-0.0180957	0.00864627	0.0359998	TRUE
Viral hepatitis	Walking pace	rs148753515	T	C	0.379938	0.0832812	5.06e-06	5.51629e-05	0.00551629	20.8127	0.00115119	0.0035732	0.75	TRUE
Viral hepatitis	Walking pace	rs17805636	G	A	0.280494	0.0634668	9.89e-06	5.17692e-05	0.00517692	19.5322	-0.00143157	0.00330413	0.66	TRUE
Viral hepatitis	Walking pace	rs188833261	C	T	1.4409	0.319883	6.65e-06	5.37776e-05	0.00537776	20.29	0.000120971	0.0080854	0.99	TRUE
Viral hepatitis	Walking pace	rs189505540	A	G	0.919866	0.202856	5.77e-06	5.44991e-05	0.00544991	20.5623	0.00941238	0.00722827	0.19	TRUE
Viral hepatitis	Walking pace	rs34898564	A	G	0.296445	0.0661215	7.35e-06	5.32745e-05	0.00532745	20.1002	0.00382904	0.00208158	0.0659994	TRUE
Viral hepatitis	Walking pace	rs35287180	A	G	-0.337935	0.073237	3.94e-06	5.64313e-05	0.00564313	21.2913	-0.00279998	0.00316429	0.38	TRUE
Viral hepatitis	Walking pace	rs3744588	C	T	-0.150554	0.0313248	1.54e-06	6.12239e-05	0.00612239	23.0997	-0.00166696	0.00129544	0.2	TRUE
Viral hepatitis	Walking pace	rs62356114	T	C	0.344164	0.0746625	4.03e-06	5.63172e-05	0.00563172	21.2483	-0.00436641	0.00370849	0.24	TRUE
Viral hepatitis	Walking pace	rs6752035	T	A	-0.170414	0.0375864	5.79e-06	5.44835e-05	0.00544835	20.5564	-0.000560442	0.00147295	0.7	TRUE
Viral hepatitis	Walking pace	rs67914330	C	T	0.294611	0.0639387	4.07e-06	5.62711e-05	0.00562711	21.2309	-0.000359719	0.00294841	0.9	TRUE
Viral hepatitis	Walking pace	rs7006620	T	C	-0.260286	0.0567069	4.43e-06	5.584e-05	0.005584	21.0682	0.00148119	0.00318099	0.64	TRUE
Viral hepatitis	Walking pace	rs7308670	T	C	-0.153	0.03445	8.95e-06	5.22783e-05	0.00522783	19.7243	0.00287561	0.00136665	0.0350002	TRUE
Viral hepatitis	Walking pace	rs76655899	G	T	0.326224	0.0734035	8.82e-06	5.23498e-05	0.00523498	19.7513	-0.0028672	0.0059266	0.630001	TRUE
Viral hepatitis	Walking pace	rs77013778	T	C	-0.561614	0.116917	1.56e-06	6.11552e-05	0.00611552	23.0738	-0.00492661	0.00402549	0.22	TRUE
Viral hepatitis	Walking pace	rs9378487	C	T	-0.418539	0.0879471	1.95e-06	6.00264e-05	0.00600264	22.6478	0.000851385	0.00384129	0.82	TRUE
PBC	Walking pace	rs11117432	A	G	-0.273228	0.026862	2.66e-24	0.0042034	0.42034	103.452	0.00123456	0.00154292	0.42	TRUE
PBC	Walking pace	rs1119132	A	G	-0.20264	0.0328117	6.58e-10	0.00155372	0.155372	38.138	-0.00351831	0.00184483	0.0569994	TRUE
PBC	Walking pace	rs11742240	T	G	-0.223505	0.0251539	6.36e-19	0.00321088	0.321088	78.9458	0.000813764	0.0014204	0.57	TRUE
PBC	Walking pace	rs12706861	T	C	0.418685	0.0313191	9.25e-41	0.00723867	0.723866	178.699	-0.00156691	0.0020099	0.44	TRUE
PBC	Walking pace	rs137687	A	G	-0.217763	0.0218724	2.37e-23	0.00402789	0.402789	99.1149	7.68e-06	0.00127053	1	TRUE
PBC	Walking pace	rs1800693	C	T	0.179759	0.021699	1.19e-16	0.00279219	0.279219	68.6226	0.000573286	0.00129022	0.66	TRUE
PBC	Walking pace	rs2293370	A	G	-0.299009	0.0289393	5.03e-25	0.00433673	0.433673	106.748	0.00142052	0.00161351	0.38	TRUE
PBC	Walking pace	rs2327832	G	A	0.161159	0.0254216	2.31e-10	0.001637	0.1637	40.1853	-0.00103869	0.00152706	0.5	TRUE
PBC	Walking pace	rs2546890	G	A	-0.144233	0.0216142	2.51e-11	0.00181351	0.181351	44.5262	-0.00020028	0.00126461	0.87	TRUE
PBC	Walking pace	rs34655300	T	C	0.136669	0.0220009	5.23e-10	0.00157193	0.157193	38.5855	-0.00208292	0.00128698	0.11	TRUE
PBC	Walking pace	rs3745516	A	G	0.274319	0.0239747	2.58e-30	0.00531311	0.531311	130.909	0.000801908	0.00150781	0.59	TRUE
PBC	Walking pace	rs3771317	C	T	0.289503	0.0297719	2.38e-22	0.00384307	0.384307	94.5494	-0.000581627	0.00186449	0.760001	TRUE
PBC	Walking pace	rs3784099	A	G	-0.203016	0.0243697	8.04e-17	0.00282351	0.282351	69.3946	0.00220778	0.00140589	0.12	TRUE
PBC	Walking pace	rs4780355	C	T	-0.199551	0.0240186	9.72e-17	0.00280833	0.280833	69.0205	0.000439566	0.00138884	0.75	TRUE
PBC	Walking pace	rs4936443	C	T	-0.367095	0.0297432	5.37e-35	0.00617658	0.617658	152.316	0.00237965	0.00160026	0.14	TRUE
PBC	Walking pace	rs55734382	T	C	-0.140216	0.0233977	2.06e-09	0.00146308	0.146308	35.9098	-0.00101679	0.00134727	0.450001	TRUE
PBC	Walking pace	rs589446	T	G	-0.353093	0.0224396	8.67e-56	0.0100009	1.00009	247.578	-0.000992622	0.00128123	0.44	TRUE
PBC	Walking pace	rs59643720	C	A	0.316412	0.0244524	2.68e-38	0.00678519	0.678519	167.428	-0.00147854	0.00147275	0.32	TRUE
PBC	Walking pace	rs60600003	G	T	0.253264	0.035012	4.7e-13	0.00213031	0.213031	52.3211	-0.00231419	0.00212045	0.28	TRUE
PBC	Walking pace	rs6550965	A	C	0.163094	0.0215365	3.65e-14	0.00233435	0.233435	57.3441	0.00217229	0.00129096	0.0920005	TRUE
PBC	Walking pace	rs6679356	C	T	0.439362	0.0261434	2.21e-63	0.0113921	1.13921	282.414	0.00241076	0.00166864	0.15	TRUE
PBC	Walking pace	rs7097397	A	G	-0.143772	0.0227055	2.42e-10	0.00163317	0.163317	40.0913	0.000413232	0.0013117	0.75	TRUE
PBC	Walking pace	rs7130339	G	A	-0.121645	0.0222642	4.66e-08	0.00121647	0.121647	29.8495	0.00257611	0.00126988	0.0420001	TRUE
PBC	Walking pace	rs7674640	C	T	-0.216421	0.0220898	1.16e-22	0.003901	0.3901	95.9802	-0.00222389	0.0012703	0.08	TRUE
PBC	Walking pace	rs7805218	A	G	0.128538	0.0234313	4.12e-08	0.0012263	0.12263	30.0909	0.00155623	0.00137237	0.26	TRUE
PBC	Walking pace	rs79577483	G	A	0.211743	0.031246	1.23e-11	0.00187013	0.187013	45.9191	-0.00282107	0.00190657	0.14	TRUE
PBC	Walking pace	rs867436	T	C	0.134167	0.022616	2.99e-09	0.00143381	0.143381	35.1903	-0.00178651	0.00131996	0.18	TRUE
PBC	Walking pace	rs928976	T	C	0.410549	0.022469	1.39e-74	0.0134383	1.34383	333.831	0.00257339	0.00136478	0.0589997	TRUE
PBC	Walking pace	rs9652601	A	G	-0.239954	0.0237919	6.4e-24	0.00413292	0.413292	101.71	0.000515021	0.00135005	0.7	TRUE
PSC	Walking pace	rs10909839	A	G	-0.18648	0.034	4.14e-08	0.00201621	0.201621	30.078	-0.00106467	0.00134308	0.43	TRUE
PSC	Walking pace	rs13119723	G	A	-0.27079	0.044	7.54e-10	0.00253724	0.253724	37.8705	0.00215819	0.00166665	0.2	TRUE
PSC	Walking pace	rs313839	G	C	-0.279146	0.051	4.41e-08	0.00200796	0.200796	29.9546	0.00213737	0.00172616	0.22	TRUE
PSC	Walking pace	rs4147359	A	G	0.216723	0.03	5.04e-13	0.00349264	0.349264	52.1806	-0.00133151	0.00133564	0.32	TRUE
PSC	Walking pace	rs4673266	T	A	0.206201	0.036	1.02e-08	0.0021985	0.21985	32.8033	0.00142278	0.00150243	0.34	TRUE
PSC	Walking pace	rs4713534	T	G	1.05501	0.034	2.14e-211	0.0607363	6.07363	962.713	0.000907732	0.00169652	0.59	TRUE
PSC	Walking pace	rs4817988	A	G	-0.314811	0.041	1.61e-14	0.00394386	0.394386	58.9486	-0.0011454	0.00142886	0.42	TRUE
PSC	Walking pace	rs7184615	C	G	-0.193921	0.032	1.36e-09	0.00246028	0.246028	36.719	0.000410808	0.00132103	0.760001	TRUE
PSC	Walking pace	rs72837826	T	G	0.303801	0.051	2.57e-09	0.00237744	0.237744	35.4797	0.000899317	0.00208999	0.67	TRUE
PSC	Walking pace	rs75254945	T	A	0.622188	0.067	1.6e-20	0.00575826	0.575826	86.2254	-0.00232248	0.00332904	0.49	TRUE
PSC	Walking pace	rs80060485	C	T	0.345715	0.062	2.46e-08	0.00208378	0.208378	31.0881	0.00433437	0.0027049	0.11	TRUE
Liver cirrhosis	Walking pace	rs1124736	A	C	-0.214672	0.0447046	1.57e-06	6.16e-05	0.00616	23.0592	-0.000714557	0.00131701	0.59	TRUE
Liver cirrhosis	Walking pace	rs114420712	T	C	0.72965	0.157137	3.43e-06	5.76e-05	0.00576	21.5611	0.00492589	0.00389725	0.21	TRUE
Liver cirrhosis	Walking pace	rs116225331	A	T	1.43277	0.300235	1.82e-06	6.08e-05	0.00608	22.7734	0.0101227	0.00615409	0.1	TRUE
Liver cirrhosis	Walking pace	rs11912828	A	G	-0.30078	0.0523694	9.28e-09	8.81e-05	0.00881	32.9868	0.00244067	0.00146837	0.0959997	TRUE
Liver cirrhosis	Walking pace	rs12484530	A	G	0.284089	0.0616466	4.06e-06	5.67e-05	0.00567	21.2368	0.000868162	0.00227296	0.7	TRUE
Liver cirrhosis	Walking pace	rs12612191	C	T	0.399029	0.0798982	5.91e-07	6.66e-05	0.00666	24.9421	-0.000551441	0.00283482	0.85	TRUE
Liver cirrhosis	Walking pace	rs12681792	A	C	0.201046	0.0433553	3.53e-06	5.74e-05	0.00574	21.5033	0.00043677	0.00161065	0.79	TRUE
Liver cirrhosis	Walking pace	rs147364522	T	C	0.517469	0.0960362	7.11e-08	7.75e-05	0.00775	29.0333	-0.00176583	0.00267704	0.51	TRUE
Liver cirrhosis	Walking pace	rs150617279	A	T	0.356947	0.0580368	7.73e-10	0.00010101	0.010101	37.8267	-0.000216968	0.00239459	0.93	TRUE
Liver cirrhosis	Walking pace	rs150629888	C	T	0.551529	0.0891498	6.15e-10	0.000102202	0.0102202	38.2731	-0.00319656	0.00553479	0.56	TRUE
Liver cirrhosis	Walking pace	rs188247550	T	C	0.534151	0.0810611	4.41e-11	0.000115947	0.0115947	43.4211	0.014549	0.00581834	0.012	TRUE
Liver cirrhosis	Walking pace	rs247760	C	T	0.21099	0.0436646	1.35e-06	6.24e-05	0.00624	23.3487	-0.000746558	0.00139896	0.59	TRUE
Liver cirrhosis	Walking pace	rs248936	A	G	0.192808	0.0414974	3.38e-06	5.76e-05	0.00576	21.5877	0.000687494	0.00130473	0.6	TRUE
Liver cirrhosis	Walking pace	rs28636836	T	C	-0.338948	0.053156	1.81e-10	0.000108573	0.0108573	40.6592	-0.000522459	0.0014301	0.709999	TRUE
Liver cirrhosis	Walking pace	rs28696943	G	A	-0.300796	0.065456	4.32e-06	5.64e-05	0.00564	21.1175	-0.00210034	0.0017649	0.23	TRUE
Liver cirrhosis	Walking pace	rs36004072	A	G	0.669148	0.142905	2.83e-06	5.86e-05	0.00586	21.9254	-0.00758561	0.00517917	0.14	TRUE
Liver cirrhosis	Walking pace	rs45481191	T	C	0.334235	0.0715146	2.96e-06	5.83e-05	0.00583	21.843	0.0044432	0.00217189	0.0409996	TRUE
Liver cirrhosis	Walking pace	rs533828592	C	T	0.50593	0.093506	6.28e-08	7.82e-05	0.00782	29.2752	-0.00978931	0.00756824	0.2	TRUE
Liver cirrhosis	Walking pace	rs5764023	T	C	0.225097	0.0478189	2.51e-06	5.92e-05	0.00592	22.1584	9.43e-05	0.00189944	0.96	TRUE
Liver cirrhosis	Walking pace	rs5764455	G	A	-0.213342	0.0418275	3.39e-07	6.95e-05	0.00695	26.0152	0.000343188	0.00128781	0.79	TRUE
Liver cirrhosis	Walking pace	rs74416000	C	T	-0.614728	0.132251	3.35e-06	5.77e-05	0.00577	21.6056	0.000642	0.00271368	0.81	TRUE
Liver cirrhosis	Walking pace	rs9506091	T	G	0.249462	0.0523736	1.91e-06	6.06e-05	0.00606	22.6872	0.00206788	0.00149053	0.17	TRUE
Liver cirrhosis	Walking pace	rs9614274	T	C	0.528559	0.114021	3.56e-06	5.74e-05	0.00574	21.4889	-0.00132265	0.00281085	0.64	TRUE
Liver cirrhosis	Walking pace	rs9626076	A	G	0.51274	0.0917604	2.3e-08	8.34e-05	0.00834	31.2235	-0.00279768	0.00251426	0.27	TRUE
Liver cirrhosis	Walking pace	rs9645500	G	T	-0.220217	0.0461663	1.84e-06	6.08e-05	0.00608	22.7536	0.00127047	0.00136556	0.35	TRUE
HCC	Walking pace	rs1006057	T	C	0.321753	0.0658438	1.03e-06	8.3e-05	0.0083	23.8788	-0.0017581	0.00127324	0.17	TRUE
HCC	Walking pace	rs113709737	T	C	0.76342	0.16185	2.4e-06	7.74e-05	0.00774	22.2484	0.00668771	0.004396	0.13	TRUE
HCC	Walking pace	rs12703769	T	C	-1.21669	0.263251	3.8e-06	7.43e-05	0.00743	21.3608	0.00520693	0.00500963	0.3	TRUE
HCC	Walking pace	rs12926738	A	C	0.471212	0.103059	4.82e-06	7.27e-05	0.00727	20.9054	-0.00167894	0.00191798	0.38	TRUE
HCC	Walking pace	rs139329068	C	A	0.938112	0.128398	2.75e-13	0.000185583	0.0185583	53.3814	-0.0107135	0.00678735	0.11	TRUE
HCC	Walking pace	rs150616816	A	G	1.27195	0.275798	3.99e-06	7.4e-05	0.0074	21.2694	-0.00251515	0.00583521	0.67	TRUE
HCC	Walking pace	rs150617279	A	T	0.481692	0.0884998	5.24e-08	0.000103	0.0103	29.6245	-0.000216968	0.00239459	0.93	TRUE
HCC	Walking pace	rs1536202	C	T	-0.749446	0.154764	1.28e-06	8.15e-05	0.00815	23.4497	0.00395785	0.0028808	0.17	TRUE
HCC	Walking pace	rs17508510	T	A	-0.532284	0.110246	1.38e-06	8.1e-05	0.0081	23.3109	0.00109182	0.00198765	0.58	TRUE
HCC	Walking pace	rs187429064	G	A	0.968018	0.111879	5.04e-18	0.000260245	0.0260245	74.8629	0.0136453	0.00580759	0.0189998	TRUE
HCC	Walking pace	rs247769	C	T	0.445399	0.0953181	2.97e-06	7.59e-05	0.00759	21.8346	0.00401006	0.00351616	0.25	TRUE
HCC	Walking pace	rs247791	G	C	-0.377707	0.0665616	1.39e-08	0.000111954	0.0111954	32.2003	-0.0023827	0.0013558	0.0790005	TRUE
HCC	Walking pace	rs867772	G	A	0.358984	0.0762144	2.48e-06	7.71e-05	0.00771	22.1857	-0.000224133	0.00136327	0.87	TRUE
HCC	Walking pace	rs967756	A	C	-0.326475	0.0672184	1.19e-06	8.2e-05	0.0082	23.5896	-0.000528723	0.00137069	0.7	TRUE

## Sheet: S7
Table S7. Information on instrumental variables for the causal effect of musculoskeletal disorders on chronic liver diseases.
Musculoskeletal disorders	Exposure	Outcome	n_IVs	R2	PVE	F statistics
Osteoporosis	TB-BMD	Viral hepatitis	19	0.0212222	2.12222	62.9613
Osteoporosis	TB-BMD	PBC	10	0.00982658	0.982658	55.3745
Osteoporosis	TB-BMD	PSC	14	0.0169201	1.69201	68.1361
Osteoporosis	TB-BMD	Liver cirrhosis	19	0.0212222	2.12222	62.9613
Osteoporosis	TB-BMD	HCC	19	0.0212222	2.12222	62.9613
Osteoporosis	FN-BMD	Viral hepatitis	11	0.0179932	1.79932	53.6457
Osteoporosis	FN-BMD	PBC	5	0.0103973	1.03973	68.2238
Osteoporosis	FN-BMD	PSC	10	0.0171347	1.71347	56.1977
Osteoporosis	FN-BMD	Liver cirrhosis	13	0.0209383	2.09383	52.8205
Osteoporosis	FN-BMD	HCC	13	0.0209383	2.09383	52.8205
Osteoporosis	LS-BMD	Viral hepatitis	13	0.0225039	2.25039	49.4102
Osteoporosis	LS-BMD	PBC	8	0.0110192	1.10192	44.9185
Osteoporosis	LS-BMD	PSC	11	0.0177386	1.77386	56.2684
Osteoporosis	LS-BMD	Liver cirrhosis	13	0.0225039	2.25039	49.4102
Osteoporosis	LS-BMD	HCC	13	0.0225039	2.25039	49.4102
Osteoporosis	FA-BMD	Viral hepatitis	15	0.0560743	5.60743	30.613
Osteoporosis	FA-BMD	PBC	6	0.0183046	1.83046	24.9169
Osteoporosis	FA-BMD	PSC	10	0.0307157	3.07157	25.0875
Osteoporosis	FA-BMD	Liver cirrhosis	14	0.0530479	5.30479	31.0343
Osteoporosis	FA-BMD	HCC	15	0.0560743	5.60743	30.613
Osteoporosis	eBMD	Viral hepatitis	478	0.170088	17.0088	152.045
Osteoporosis	eBMD	PBC	164	0.0611725	6.11725	159.385
Osteoporosis	eBMD	PSC	277	0.109535	10.9535	168.975
Osteoporosis	eBMD	Liver cirrhosis	478	0.170088	17.0088	152.045
Osteoporosis	eBMD	HCC	472	0.165801	16.5801	150.089
Osteoarthritis	ALL OA	Viral hepatitis	18	0.000873358	0.0873358	40.1129
Osteoarthritis	ALL OA	PBC	5	0.0002837	0.02837	46.9149
Osteoarthritis	ALL OA	PSC	7	0.0003173	0.03173	37.4685
Osteoarthritis	ALL OA	Liver cirrhosis	18	0.000873358	0.0873358	40.1129
Osteoarthritis	ALL OA	HCC	18	0.000873358	0.0873358	40.1129
Osteoarthritis	Knee OA	Viral hepatitis	19	0.00205262	0.205262	42.792
Osteoarthritis	Knee OA	PBC	4	0.000361482	0.0361482	35.7947
Osteoarthritis	Knee OA	PSC	6	0.000557134	0.0557134	36.7743
Osteoarthritis	Knee OA	Liver cirrhosis	20	0.00215928	0.215928	42.7649
Osteoarthritis	Knee OA	HCC	20	0.00215928	0.215928	42.7649
Osteoarthritis	Hip OA	Viral hepatitis	37	0.00485469	0.485469	46.3741
Osteoarthritis	Hip OA	PBC	16	0.00199956	0.199956	44.1693
Osteoarthritis	Hip OA	PSC	16	0.00238755	0.238755	52.743
Osteoarthritis	Hip OA	Liver cirrhosis	37	0.00485469	0.485469	46.3741
Osteoarthritis	Hip OA	HCC	35	0.00466376	0.466376	47.096
Osteoarthritis	Spine OA	Viral hepatitis	18	0.00127467	0.127467	23.6504
Osteoarthritis	Spine OA	PBC	3	0.0002148	0.02148	23.9127
Osteoarthritis	Spine OA	PSC	6	0.0004211	0.04211	23.4459
Osteoarthritis	Spine OA	Liver cirrhosis	18	0.00127467	0.127467	23.6504
Osteoarthritis	Spine OA	HCC	18	0.00127467	0.127467	23.6504
Osteoarthritis	Hand OA	Viral hepatitis	6	0.000767564	0.0767564	38.867
Osteoarthritis	Hand OA	PBC	3	0.000372692	0.0372692	37.7437
Osteoarthritis	Hand OA	PSC	7	0.00101476	0.101476	44.0447
Osteoarthritis	Hand OA	Liver cirrhosis	7	0.00101476	0.101476	44.0447
Osteoarthritis	Hand OA	HCC	7	0.00101476	0.101476	44.0447
Sarcopenia	ALM	Viral hepatitis	574	0.130254	13.0254	102.223
Sarcopenia	ALM	PBC	219	0.0524831	5.24831	107.954
Sarcopenia	ALM	PSC	307	0.0749751	7.49751	110.015
Sarcopenia	ALM	Liver cirrhosis	573	0.130274	13.0274	102.418
Sarcopenia	ALM	HCC	572	0.126959	12.6959	99.9786
Sarcopenia	Grip strength	Viral hepatitis	161	0.0159453	1.59453	45.6732
Sarcopenia	Grip strength	PBC	54	0.00618827	0.618827	52.8515
Sarcopenia	Grip strength	PSC	70	0.00727032	0.727032	47.9003
Sarcopenia	Grip strength	Liver cirrhosis	161	0.0159453	1.59453	45.6732
Sarcopenia	Grip strength	HCC	159	0.0157577	1.57577	45.7037
Sarcopenia	Walking pace	Viral hepatitis	53	0.00679781	0.679781	58.9978
Sarcopenia	Walking pace	PBC	19	0.0027404	0.27404	66.342
Sarcopenia	Walking pace	PSC	29	0.00356234	0.356234	56.4999
Sarcopenia	Walking pace	Liver cirrhosis	53	0.00679781	0.679781	58.9978
Sarcopenia	Walking pace	HCC	53	0.00679781	0.679781	58.9978

## Sheet: S8
Table S8. Detailed information on instrumental variables for the causal effect of osteoporosis on chronic liver diseases.
BMD (exposure)	Chronic liver diseases (outcome)	SNP	Effect allele	Other allele	BMD						Chronic liver diseases			Steiger_dir
					BETA	SE	P value	R2	PVE	F statistics	BETA	SE	P value
TB-BMD	Viral hepatitis	rs10048745	A	G	-0.039	0.00671845	6.44e-09	0.000598338	0.0598338	33.6964	-0.0378542	0.0373406	0.3107	TRUE
TB-BMD	Viral hepatitis	rs1037011	T	C	-0.04	0.00565704	1.54e-12	0.000887506	0.0887506	49.9959	0.0150877	0.0309688	0.626123	TRUE
TB-BMD	Viral hepatitis	rs10735851	A	G	-0.054	0.00625316	5.84e-18	0.00132321	0.132321	74.5729	0.035054	0.0342508	0.306096	TRUE
TB-BMD	Viral hepatitis	rs10777212	T	G	0.045	0.0059756	5.05e-14	0.00100656	0.100656	56.7092	0.0363329	0.0366265	0.321206	TRUE
TB-BMD	Viral hepatitis	rs10788264	A	G	-0.034	0.00571005	2.61e-09	0.000629535	0.0629535	35.4544	0.0103278	0.0312824	0.741288	TRUE
TB-BMD	Viral hepatitis	rs10875906	T	C	0.051	0.00693009	1.85e-13	0.000961302	0.0961302	54.157	-0.0147806	0.0325794	0.650059	TRUE
TB-BMD	Viral hepatitis	rs10901216	A	G	-0.047	0.00601467	5.53e-15	0.00108372	0.108372	61.0611	0.0166019	0.0311019	0.593487	TRUE
TB-BMD	Viral hepatitis	rs11228240	T	C	-0.083	0.00667553	1.72e-35	0.0027391	0.27391	154.588	0.0767356	0.0417424	0.0660161	TRUE
TB-BMD	Viral hepatitis	rs11745493	A	G	0.045	0.00657597	7.75e-12	0.000831303	0.0831303	46.8271	0.0680836	0.0380564	0.0736122	TRUE
TB-BMD	Viral hepatitis	rs11898505	A	G	0.034	0.00597675	1.28e-08	0.000574637	0.0574637	32.3609	-0.0432939	0.0354855	0.222448	TRUE
TB-BMD	Viral hepatitis	rs11904127	A	G	-0.032	0.00561148	1.18e-08	0.000577442	0.0577442	32.519	-0.02158	0.030869	0.4845	TRUE
TB-BMD	Viral hepatitis	rs11934731	A	G	-0.067	0.00601658	8.39e-29	0.00219841	0.219841	124.006	0.0258014	0.0336978	0.443873	TRUE
TB-BMD	Viral hepatitis	rs12534510	A	C	-0.04	0.00573817	3.15e-12	0.000862608	0.0862608	48.5921	-0.00793043	0.0314696	0.801039	TRUE
TB-BMD	Viral hepatitis	rs13204965	A	C	0.062	0.00701922	1.02e-18	0.00138427	0.138427	78.0187	-0.0719255	0.0398011	0.0707441	TRUE
TB-BMD	Viral hepatitis	rs1452102	T	G	-0.035	0.00581358	1.74e-09	0.000643553	0.0643553	36.2444	-0.0258207	0.0325067	0.427009	TRUE
TB-BMD	Viral hepatitis	rs1548607	A	G	0.036	0.00656566	4.18e-08	0.000533865	0.0533865	30.0636	0.0502173	0.032507	0.122391	TRUE
TB-BMD	Viral hepatitis	rs2252865	T	C	-0.033	0.00604224	4.72e-08	0.000529684	0.0529684	29.828	0.0592224	0.0319308	0.063637	TRUE
TB-BMD	Viral hepatitis	rs2566752	T	C	-0.072	0.00588193	1.88e-34	0.00265513	0.265513	149.836	-0.0220178	0.0323478	0.496088	TRUE
TB-BMD	Viral hepatitis	rs34102936	A	G	0.047	0.00571072	1.87e-16	0.00120201	0.120201	67.734	-0.0454783	0.0333625	0.172834	TRUE
TB-BMD	PBC	rs10735851	A	G	-0.054	0.00625316	5.84e-18	0.00132321	0.132321	74.5729	0.0321756	0.0255428	0.207788	TRUE
TB-BMD	PBC	rs10901216	A	G	-0.047	0.00601467	5.53e-15	0.00108372	0.108372	61.0611	0.00475953	0.0301962	0.874756	TRUE
TB-BMD	PBC	rs11745493	A	G	0.045	0.00657597	7.75e-12	0.000831303	0.0831303	46.8271	-0.00290489	0.0213826	0.891937	TRUE
TB-BMD	PBC	rs11898505	A	G	0.034	0.00597675	1.28e-08	0.000574637	0.0574637	32.3609	0.0246271	0.0217256	0.256983	TRUE
TB-BMD	PBC	rs11904127	A	G	-0.032	0.00561148	1.18e-08	0.000577442	0.0577442	32.519	0.0163698	0.0220686	0.458228	TRUE
TB-BMD	PBC	rs11934731	A	G	-0.067	0.00601658	8.39e-29	0.00219841	0.219841	124.006	-0.00326662	0.0232716	0.888368	TRUE
TB-BMD	PBC	rs12534510	A	C	-0.04	0.00573817	3.15e-12	0.000862608	0.0862608	48.5921	0.0402089	0.0206157	0.0511282	TRUE
TB-BMD	PBC	rs1452102	T	G	-0.035	0.00581358	1.74e-09	0.000643553	0.0643553	36.2444	-0.0274208	0.0198539	0.16724	TRUE
TB-BMD	PBC	rs2252865	T	C	-0.033	0.00604224	4.72e-08	0.000529684	0.0529684	29.828	0.0656099	0.0222035	0.00312738	TRUE
TB-BMD	PBC	rs34102936	A	G	0.047	0.00571072	1.87e-16	0.00120201	0.120201	67.734	0.00101691	0.00599446	0.865292	TRUE
TB-BMD	PSC	rs1037011	T	C	-0.04	0.00565704	1.54e-12	0.000887506	0.0887506	49.9959	0.0392207	0.029	0.170234	TRUE
TB-BMD	PSC	rs10735851	A	G	-0.054	0.00625316	5.84e-18	0.00132321	0.132321	74.5729	-0.10075	0.063	0.0986552	TRUE
TB-BMD	PSC	rs10788264	A	G	-0.034	0.00571005	2.61e-09	0.000629535	0.0629535	35.4544	0.0629748	0.035	0.0704239	TRUE
TB-BMD	PSC	rs10901216	A	G	-0.047	0.00601467	5.53e-15	0.00108372	0.108372	61.0611	-0.0610951	0.032	0.0547621	TRUE
TB-BMD	PSC	rs11228240	T	C	-0.083	0.00667553	1.72e-35	0.0027391	0.27391	154.588	0.0392207	0.038	0.293683	TRUE
TB-BMD	PSC	rs11745493	A	G	0.045	0.00657597	7.75e-12	0.000831303	0.0831303	46.8271	0.0372958	0.036	0.29036	TRUE
TB-BMD	PSC	rs11898505	A	G	0.034	0.00597675	1.28e-08	0.000574637	0.0574637	32.3609	0.00895974	0.036	0.808422	TRUE
TB-BMD	PSC	rs11904127	A	G	-0.032	0.00561148	1.18e-08	0.000577442	0.0577442	32.519	-0.0198026	0.035	0.559043	TRUE
TB-BMD	PSC	rs11934731	A	G	-0.067	0.00601658	8.39e-29	0.00219841	0.219841	124.006	0.0382587	0.032	0.229678	TRUE
TB-BMD	PSC	rs12534510	A	C	-0.04	0.00573817	3.15e-12	0.000862608	0.0862608	48.5921	-0.00399202	0.03	0.88905	TRUE
TB-BMD	PSC	rs13204965	A	C	0.062	0.00701922	1.02e-18	0.00138427	0.138427	78.0187	0.0227395	0.04	0.558917	TRUE
TB-BMD	PSC	rs1452102	T	G	-0.035	0.00581358	1.74e-09	0.000643553	0.0643553	36.2444	0.0217615	0.037	0.542118	TRUE
TB-BMD	PSC	rs2252865	T	C	-0.033	0.00604224	4.72e-08	0.000529684	0.0529684	29.828	-0.0217615	0.037	0.549118	TRUE
TB-BMD	PSC	rs2566752	T	C	-0.072	0.00588193	1.88e-34	0.00265513	0.265513	149.836	-0.0285875	0.036	0.418365	TRUE
TB-BMD	Liver cirrhosis	rs10048745	A	G	-0.039	0.00671845	6.44e-09	0.000598338	0.0598338	33.6964	-0.0863152	0.0510387	0.090805	TRUE
TB-BMD	Liver cirrhosis	rs1037011	T	C	-0.04	0.00565704	1.54e-12	0.000887506	0.0887506	49.9959	-0.0291268	0.0422664	0.490745	TRUE
TB-BMD	Liver cirrhosis	rs10735851	A	G	-0.054	0.00625316	5.84e-18	0.00132321	0.132321	74.5729	0.012605	0.0465561	0.786586	TRUE
TB-BMD	Liver cirrhosis	rs10777212	T	G	0.045	0.0059756	5.05e-14	0.00100656	0.100656	56.7092	0.0817587	0.0499885	0.101933	TRUE
TB-BMD	Liver cirrhosis	rs10788264	A	G	-0.034	0.00571005	2.61e-09	0.000629535	0.0629535	35.4544	-0.0396259	0.0425936	0.352201	TRUE
TB-BMD	Liver cirrhosis	rs10875906	T	C	0.051	0.00693009	1.85e-13	0.000961302	0.0961302	54.157	-0.0620861	0.0444221	0.162221	TRUE
TB-BMD	Liver cirrhosis	rs10901216	A	G	-0.047	0.00601467	5.53e-15	0.00108372	0.108372	61.0611	0.0929828	0.0423223	0.0280195	TRUE
TB-BMD	Liver cirrhosis	rs11228240	T	C	-0.083	0.00667553	1.72e-35	0.0027391	0.27391	154.588	0.0862765	0.0566361	0.127671	TRUE
TB-BMD	Liver cirrhosis	rs11745493	A	G	0.045	0.00657597	7.75e-12	0.000831303	0.0831303	46.8271	0.0593422	0.0517853	0.251825	TRUE
TB-BMD	Liver cirrhosis	rs11898505	A	G	0.034	0.00597675	1.28e-08	0.000574637	0.0574637	32.3609	0.0683324	0.0483563	0.157626	TRUE
TB-BMD	Liver cirrhosis	rs11904127	A	G	-0.032	0.00561148	1.18e-08	0.000577442	0.0577442	32.519	0.0176025	0.0419412	0.67471	TRUE
TB-BMD	Liver cirrhosis	rs11934731	A	G	-0.067	0.00601658	8.39e-29	0.00219841	0.219841	124.006	-0.00264656	0.0456986	0.953818	TRUE
TB-BMD	Liver cirrhosis	rs12534510	A	C	-0.04	0.00573817	3.15e-12	0.000862608	0.0862608	48.5921	-0.0472075	0.042747	0.269443	TRUE
TB-BMD	Liver cirrhosis	rs13204965	A	C	0.062	0.00701922	1.02e-18	0.00138427	0.138427	78.0187	0.0596624	0.0541084	0.270181	TRUE
TB-BMD	Liver cirrhosis	rs1452102	T	G	-0.035	0.00581358	1.74e-09	0.000643553	0.0643553	36.2444	0.0222252	0.0441485	0.61467	TRUE
TB-BMD	Liver cirrhosis	rs1548607	A	G	0.036	0.00656566	4.18e-08	0.000533865	0.0533865	30.0636	0.0237516	0.0441457	0.590557	TRUE
TB-BMD	Liver cirrhosis	rs2252865	T	C	-0.033	0.00604224	4.72e-08	0.000529684	0.0529684	29.828	0.0592299	0.0435132	0.173453	TRUE
TB-BMD	Liver cirrhosis	rs2566752	T	C	-0.072	0.00588193	1.88e-34	0.00265513	0.265513	149.836	0.00872755	0.0440077	0.842796	TRUE
TB-BMD	Liver cirrhosis	rs34102936	A	G	0.047	0.00571072	1.87e-16	0.00120201	0.120201	67.734	0.0839956	0.0454795	0.0647635	TRUE
TB-BMD	HCC	rs10048745	A	G	-0.039	0.00671845	6.44e-09	0.000598338	0.0598338	33.6964	0.0016112	0.0813503	0.984198	TRUE
TB-BMD	HCC	rs1037011	T	C	-0.04	0.00565704	1.54e-12	0.000887506	0.0887506	49.9959	-0.118467	0.0670011	0.0770389	TRUE
TB-BMD	HCC	rs10735851	A	G	-0.054	0.00625316	5.84e-18	0.00132321	0.132321	74.5729	-0.0281857	0.0742787	0.704348	TRUE
TB-BMD	HCC	rs10777212	T	G	0.045	0.0059756	5.05e-14	0.00100656	0.100656	56.7092	0.120166	0.0795366	0.130834	TRUE
TB-BMD	HCC	rs10788264	A	G	-0.034	0.00571005	2.61e-09	0.000629535	0.0629535	35.4544	-0.0630517	0.0678668	0.352863	TRUE
TB-BMD	HCC	rs10875906	T	C	0.051	0.00693009	1.85e-13	0.000961302	0.0961302	54.157	-0.130877	0.0708133	0.0645743	TRUE
TB-BMD	HCC	rs10901216	A	G	-0.047	0.00601467	5.53e-15	0.00108372	0.108372	61.0611	0.0465479	0.067336	0.489391	TRUE
TB-BMD	HCC	rs11228240	T	C	-0.083	0.00667553	1.72e-35	0.0027391	0.27391	154.588	-0.0244388	0.0900686	0.786133	TRUE
TB-BMD	HCC	rs11745493	A	G	0.045	0.00657597	7.75e-12	0.000831303	0.0831303	46.8271	0.0792551	0.0826352	0.33751	TRUE
TB-BMD	HCC	rs11898505	A	G	0.034	0.00597675	1.28e-08	0.000574637	0.0574637	32.3609	0.0107602	0.0768238	0.88861	TRUE
TB-BMD	HCC	rs11904127	A	G	-0.032	0.00561148	1.18e-08	0.000577442	0.0577442	32.519	-0.0245895	0.066939	0.713364	TRUE
TB-BMD	HCC	rs11934731	A	G	-0.067	0.00601658	8.39e-29	0.00219841	0.219841	124.006	0.0891726	0.0726535	0.219685	TRUE
TB-BMD	HCC	rs12534510	A	C	-0.04	0.00573817	3.15e-12	0.000862608	0.0862608	48.5921	-0.196453	0.067284	0.00350308	TRUE
TB-BMD	HCC	rs13204965	A	C	0.062	0.00701922	1.02e-18	0.00138427	0.138427	78.0187	-0.0916502	0.08574	0.2851	TRUE
TB-BMD	HCC	rs1452102	T	G	-0.035	0.00581358	1.74e-09	0.000643553	0.0643553	36.2444	-0.151171	0.070495	0.0319993	TRUE
TB-BMD	HCC	rs1548607	A	G	0.036	0.00656566	4.18e-08	0.000533865	0.0533865	30.0636	-0.0259106	0.0700637	0.71152	TRUE
TB-BMD	HCC	rs2252865	T	C	-0.033	0.00604224	4.72e-08	0.000529684	0.0529684	29.828	0.0229362	0.0694253	0.741119	TRUE
TB-BMD	HCC	rs2566752	T	C	-0.072	0.00588193	1.88e-34	0.00265513	0.265513	149.836	-0.00240071	0.0701592	0.972703	TRUE
TB-BMD	HCC	rs34102936	A	G	0.047	0.00571072	1.87e-16	0.00120201	0.120201	67.734	0.0387819	0.0721867	0.591099	TRUE
FN-BMD	Viral hepatitis	rs10170839	C	A	-0.059	0.00764641	1.2e-14	0.00181546	0.181546	59.5354	-0.0349742	0.030814	0.25637	TRUE
FN-BMD	Viral hepatitis	rs10794639	G	A	-0.051	0.00768938	3.3e-11	0.00134203	0.134203	43.989	-0.0219556	0.0309279	0.477769	TRUE
FN-BMD	Viral hepatitis	rs10946458	C	T	-0.045	0.00816998	3.63e-08	0.000925909	0.0925909	30.3368	0.00944303	0.0329003	0.774098	TRUE
FN-BMD	Viral hepatitis	rs1366594	C	A	-0.079	0.00765144	5.44e-25	0.00324596	0.324596	106.599	-0.0443115	0.0311815	0.155293	TRUE
FN-BMD	Viral hepatitis	rs1485307	T	C	0.062	0.00783409	2.49e-15	0.00190969	0.190969	62.6314	0.00291868	0.0309372	0.924837	TRUE
FN-BMD	Viral hepatitis	rs1785493	T	C	-0.045	0.00819938	4.06e-08	0.000919288	0.0919288	30.1197	0.0612828	0.0388307	0.114519	TRUE
FN-BMD	Viral hepatitis	rs2566752	C	T	0.062	0.00788163	3.65e-15	0.00188677	0.188677	61.8783	0.0220178	0.0323478	0.496088	TRUE
FN-BMD	Viral hepatitis	rs3779381	G	A	0.058	0.00871775	2.87e-11	0.00135035	0.135035	44.2623	-0.0578092	0.0360424	0.108731	TRUE
FN-BMD	Viral hepatitis	rs436448	T	C	-0.064	0.00775586	1.56e-16	0.0020758	0.20758	68.0904	-0.00965136	0.0314599	0.759009	TRUE
FN-BMD	Viral hepatitis	rs7209460	C	T	-0.051	0.00841399	1.35e-09	0.00112108	0.112108	36.7386	-0.00547553	0.0334057	0.869802	TRUE
FN-BMD	Viral hepatitis	rs9478217	A	G	-0.053	0.00782098	1.23e-11	0.0014009	0.14009	45.9215	-0.0447926	0.0315554	0.155756	TRUE
FN-BMD	PBC	rs10170839	C	A	-0.059	0.00764641	1.2e-14	0.00181546	0.181546	59.5354	-0.0269085	0.0321591	0.402744	TRUE
FN-BMD	PBC	rs1366594	C	A	-0.079	0.00765144	5.44e-25	0.00324596	0.324596	106.599	-0.0191111	0.0212926	0.369427	TRUE
FN-BMD	PBC	rs1485307	T	C	0.062	0.00783409	2.49e-15	0.00190969	0.190969	62.6314	0.0428993	0.0219356	0.0505012	TRUE
FN-BMD	PBC	rs3779381	G	A	0.058	0.00871775	2.87e-11	0.00135035	0.135035	44.2623	-0.0175705	0.0253165	0.487662	TRUE
FN-BMD	PBC	rs436448	T	C	-0.064	0.00775586	1.56e-16	0.0020758	0.20758	68.0904	0.0395766	0.0212366	0.062377	TRUE
FN-BMD	PSC	rs10170839	C	A	-0.059	0.00764641	1.2e-14	0.00181546	0.181546	59.5354	-0.00299551	0.032	0.929458	TRUE
FN-BMD	PSC	rs10794639	G	A	-0.051	0.00768938	3.3e-11	0.00134203	0.134203	43.989	0.001998	0.034	0.962726	TRUE
FN-BMD	PSC	rs13194508	C	T	-0.052	0.00914517	1.3e-08	0.000986694	0.0986694	32.3303	-0.0237165	0.04	0.553331	TRUE
FN-BMD	PSC	rs1366594	C	A	-0.079	0.00765144	5.44e-25	0.00324596	0.324596	106.599	0.0344014	0.03	0.244829	TRUE
FN-BMD	PSC	rs1485307	T	C	0.062	0.00783409	2.49e-15	0.00190969	0.190969	62.6314	-0.0148886	0.031	0.618636	TRUE
FN-BMD	PSC	rs2566752	C	T	0.062	0.00788163	3.65e-15	0.00188677	0.188677	61.8783	0.0285875	0.036	0.418365	TRUE
FN-BMD	PSC	rs3779381	G	A	0.058	0.00871775	2.87e-11	0.00135035	0.135035	44.2623	0.0256677	0.04	0.515001	TRUE
FN-BMD	PSC	rs436448	T	C	-0.064	0.00775586	1.56e-16	0.0020758	0.20758	68.0904	-0.0237165	0.031	0.443216	TRUE
FN-BMD	PSC	rs7209460	C	T	-0.051	0.00841399	1.35e-09	0.00112108	0.112108	36.7386	-0.0610951	0.033	0.0590459	TRUE
FN-BMD	PSC	rs9478217	A	G	-0.053	0.00782098	1.23e-11	0.0014009	0.14009	45.9215	-0.00995033	0.031	0.731676	TRUE
FN-BMD	Liver cirrhosis	rs10170839	C	A	-0.059	0.00764641	1.2e-14	0.00181546	0.181546	59.5354	-0.0160059	0.0419185	0.702585	TRUE
FN-BMD	Liver cirrhosis	rs10794639	G	A	-0.051	0.00768938	3.3e-11	0.00134203	0.134203	43.989	-0.0634448	0.0421126	0.131926	TRUE
FN-BMD	Liver cirrhosis	rs10946458	C	T	-0.045	0.00816998	3.63e-08	0.000925909	0.0925909	30.3368	0.0380765	0.0449215	0.396648	TRUE
FN-BMD	Liver cirrhosis	rs1366594	C	A	-0.079	0.00765144	5.44e-25	0.00324596	0.324596	106.599	0.0461047	0.0424734	0.277702	TRUE
FN-BMD	Liver cirrhosis	rs1485307	T	C	0.062	0.00783409	2.49e-15	0.00190969	0.190969	62.6314	0.137546	0.0414729	0.000911444	TRUE
FN-BMD	Liver cirrhosis	rs1785493	T	C	-0.045	0.00819938	4.06e-08	0.000919288	0.0919288	30.1197	0.0665152	0.0525801	0.205862	TRUE
FN-BMD	Liver cirrhosis	rs2566752	C	T	0.062	0.00788163	3.65e-15	0.00188677	0.188677	61.8783	-0.00872755	0.0440077	0.842796	TRUE
FN-BMD	Liver cirrhosis	rs3779381	G	A	0.058	0.00871775	2.87e-11	0.00135035	0.135035	44.2623	0.0196212	0.0491136	0.68952	TRUE
FN-BMD	Liver cirrhosis	rs436448	T	C	-0.064	0.00775586	1.56e-16	0.0020758	0.20758	68.0904	-0.00639744	0.0427884	0.881148	TRUE
FN-BMD	Liver cirrhosis	rs4448201	G	C	-0.066	0.00812024	4.37e-16	0.00201401	0.201401	66.0598	-0.0130201	0.0476204	0.784534	TRUE
FN-BMD	Liver cirrhosis	rs4759320	C	G	-0.045	0.00814754	3.33e-08	0.000931011	0.0931011	30.5041	0.0290059	0.0436138	0.506011	TRUE
FN-BMD	Liver cirrhosis	rs7209460	C	T	-0.051	0.00841399	1.35e-09	0.00112108	0.112108	36.7386	0.0160034	0.0455372	0.725262	TRUE
FN-BMD	Liver cirrhosis	rs9478217	A	G	-0.053	0.00782098	1.23e-11	0.0014009	0.14009	45.9215	0.000599373	0.0428623	0.988843	TRUE
FN-BMD	HCC	rs10170839	C	A	-0.059	0.00764641	1.2e-14	0.00181546	0.181546	59.5354	-0.0629965	0.0668665	0.346129	TRUE
FN-BMD	HCC	rs10794639	G	A	-0.051	0.00768938	3.3e-11	0.00134203	0.134203	43.989	0.11468	0.0671232	0.0875447	TRUE
FN-BMD	HCC	rs10946458	C	T	-0.045	0.00816998	3.63e-08	0.000925909	0.0925909	30.3368	0.0643152	0.0713988	0.367701	TRUE
FN-BMD	HCC	rs1366594	C	A	-0.079	0.00765144	5.44e-25	0.00324596	0.324596	106.599	0.137146	0.0677987	0.0430894	TRUE
FN-BMD	HCC	rs1485307	T	C	0.062	0.00783409	2.49e-15	0.00190969	0.190969	62.6314	0.0733066	0.0667833	0.272345	TRUE
FN-BMD	HCC	rs1785493	T	C	-0.045	0.00819938	4.06e-08	0.000919288	0.0919288	30.1197	0.00229975	0.0837661	0.978097	TRUE
FN-BMD	HCC	rs2566752	C	T	0.062	0.00788163	3.65e-15	0.00188677	0.188677	61.8783	0.00240071	0.0701592	0.972703	TRUE
FN-BMD	HCC	rs3779381	G	A	0.058	0.00871775	2.87e-11	0.00135035	0.135035	44.2623	-0.083887	0.078272	0.283838	TRUE
FN-BMD	HCC	rs436448	T	C	-0.064	0.00775586	1.56e-16	0.0020758	0.20758	68.0904	-0.0241607	0.068089	0.722708	TRUE
FN-BMD	HCC	rs4448201	G	C	-0.066	0.00812024	4.37e-16	0.00201401	0.201401	66.0598	0.135931	0.0758426	0.0730887	TRUE
FN-BMD	HCC	rs4759320	C	G	-0.045	0.00814754	3.33e-08	0.000931011	0.0931011	30.5041	-0.0164975	0.06961	0.812658	TRUE
FN-BMD	HCC	rs7209460	C	T	-0.051	0.00841399	1.35e-09	0.00112108	0.112108	36.7386	0.0519095	0.0726581	0.474958	TRUE
FN-BMD	HCC	rs9478217	A	G	-0.053	0.00782098	1.23e-11	0.0014009	0.14009	45.9215	0.0496479	0.0684062	0.467973	TRUE
LS-BMD	Viral hepatitis	rs1023940	A	G	0.065	0.00904009	6.47e-13	0.00181141	0.181141	51.6971	0.0322063	0.0313839	0.304795	TRUE
LS-BMD	Viral hepatitis	rs11680288	G	A	0.054	0.00911368	3.12e-09	0.0012308	0.12308	35.1062	0.0333779	0.0308634	0.279488	TRUE
LS-BMD	Viral hepatitis	rs1357651	T	G	-0.068	0.00936086	3.75e-13	0.00184887	0.184887	52.7681	0.0341358	0.0350151	0.329616	TRUE
LS-BMD	Viral hepatitis	rs2235811	G	A	-0.054	0.00921678	4.66e-09	0.00120345	0.120345	34.3253	-0.0233034	0.0309828	0.451967	TRUE
LS-BMD	Viral hepatitis	rs2291467	T	C	-0.077	0.0103415	9.64e-14	0.0019422	0.19422	55.4372	0.079851	0.0423952	0.0596348	TRUE
LS-BMD	Viral hepatitis	rs2566752	C	T	0.083	0.00917585	1.49e-19	0.00286379	0.286379	81.818	0.0220178	0.0323478	0.496088	TRUE
LS-BMD	Viral hepatitis	rs35681117	T	C	0.055	0.00985469	2.39e-08	0.00109216	0.109216	31.1476	-0.0467716	0.0338325	0.166835	TRUE
LS-BMD	Viral hepatitis	rs6965122	G	A	-0.062	0.00952042	7.4e-11	0.00148644	0.148644	42.4088	-0.0327051	0.033884	0.33444	TRUE
LS-BMD	Viral hepatitis	rs7807953	T	C	0.075	0.00992396	4.11e-14	0.00200081	0.200081	57.1133	-0.0720967	0.0361892	0.0463468	TRUE
LS-BMD	Viral hepatitis	rs884205	A	C	-0.062	0.0104295	2.77e-09	0.00123891	0.123891	35.338	-0.0490557	0.0345266	0.155372	TRUE
LS-BMD	Viral hepatitis	rs894738	A	G	-0.063	0.00939454	2e-11	0.00157604	0.157604	44.9692	-0.00983302	0.0313293	0.753628	TRUE
LS-BMD	Viral hepatitis	rs9533094	G	A	-0.083	0.00899597	2.8e-20	0.00297912	0.297912	85.1226	-0.065962	0.031022	0.0334788	TRUE
LS-BMD	Viral hepatitis	rs9921222	T	C	-0.053	0.00894807	3.16e-09	0.00122993	0.122993	35.0814	-0.0279838	0.0309375	0.365717	TRUE
LS-BMD	PBC	rs1023940	A	G	0.065	0.00904009	6.47e-13	0.00181141	0.181141	51.6971	0.0390479	0.0214449	0.0686302	TRUE
LS-BMD	PBC	rs1357651	T	G	-0.068	0.00936086	3.75e-13	0.00184887	0.184887	52.7681	-0.0063926	0.0228807	0.779947	TRUE
LS-BMD	PBC	rs2235811	G	A	-0.054	0.00921678	4.66e-09	0.00120345	0.120345	34.3253	0.00787466	0.0217282	0.71704	TRUE
LS-BMD	PBC	rs35681117	T	C	0.055	0.00985469	2.39e-08	0.00109216	0.109216	31.1476	0.0183613	0.0245608	0.45471	TRUE
LS-BMD	PBC	rs6965122	G	A	-0.062	0.00952042	7.4e-11	0.00148644	0.148644	42.4088	0.0285535	0.022719	0.208822	TRUE
LS-BMD	PBC	rs7807953	T	C	0.075	0.00992396	4.11e-14	0.00200081	0.200081	57.1133	-0.0151642	0.0244121	0.534484	TRUE
LS-BMD	PBC	rs894738	A	G	-0.063	0.00939454	2e-11	0.00157604	0.157604	44.9692	0.0715135	0.0230665	0.00193314	TRUE
LS-BMD	PSC	rs1023940	A	G	0.065	0.00904009	6.47e-13	0.00181141	0.181141	51.6971	0.0129162	0.031	0.670791	TRUE
LS-BMD	PSC	rs1357651	T	G	-0.068	0.00936086	3.75e-13	0.00184887	0.184887	52.7681	-0.0198026	0.032	0.523049	TRUE
LS-BMD	PSC	rs2291467	T	C	-0.077	0.0103415	9.64e-14	0.0019422	0.19422	55.4372	0.0497421	0.039	0.193771	TRUE
LS-BMD	PSC	rs2566752	C	T	0.083	0.00917585	1.49e-19	0.00286379	0.286379	81.818	0.0285875	0.036	0.418365	TRUE
LS-BMD	PSC	rs6965122	G	A	-0.062	0.00952042	7.4e-11	0.00148644	0.148644	42.4088	-0.0363319	0.032	0.257383	TRUE
LS-BMD	PSC	rs7807953	T	C	0.075	0.00992396	4.11e-14	0.00200081	0.200081	57.1133	0.0554347	0.035	0.102908	TRUE
LS-BMD	PSC	rs894738	A	G	-0.063	0.00939454	2e-11	0.00157604	0.157604	44.9692	0.0148886	0.032	0.641474	TRUE
LS-BMD	PSC	rs9533094	G	A	-0.083	0.00899597	2.8e-20	0.00297912	0.297912	85.1226	0.0610951	0.03	0.0433082	TRUE
LS-BMD	PSC	rs9921222	T	C	-0.053	0.00894807	3.16e-09	0.00122993	0.122993	35.0814	0.0009995	0.034	0.967228	TRUE
LS-BMD	Liver cirrhosis	rs1023940	A	G	0.065	0.00904009	6.47e-13	0.00181141	0.181141	51.6971	0.0594699	0.0428027	0.164712	TRUE
LS-BMD	Liver cirrhosis	rs11680288	G	A	0.054	0.00911368	3.12e-09	0.0012308	0.12308	35.1062	0.0110098	0.0420107	0.793266	TRUE
LS-BMD	Liver cirrhosis	rs1357651	T	G	-0.068	0.00936086	3.75e-13	0.00184887	0.184887	52.7681	-0.0868725	0.0476356	0.0681993	TRUE
LS-BMD	Liver cirrhosis	rs2235811	G	A	-0.054	0.00921678	4.66e-09	0.00120345	0.120345	34.3253	0.0211875	0.0421445	0.615151	TRUE
LS-BMD	Liver cirrhosis	rs2291467	T	C	-0.077	0.0103415	9.64e-14	0.0019422	0.19422	55.4372	0.0782393	0.0575695	0.174133	TRUE
LS-BMD	Liver cirrhosis	rs2566752	C	T	0.083	0.00917585	1.49e-19	0.00286379	0.286379	81.818	-0.00872755	0.0440077	0.842796	TRUE
LS-BMD	Liver cirrhosis	rs35681117	T	C	0.055	0.00985469	2.39e-08	0.00109216	0.109216	31.1476	0.0337674	0.0461449	0.464309	TRUE
LS-BMD	Liver cirrhosis	rs6965122	G	A	-0.062	0.00952042	7.4e-11	0.00148644	0.148644	42.4088	-0.0192427	0.0461249	0.676542	TRUE
LS-BMD	Liver cirrhosis	rs7807953	T	C	0.075	0.00992396	4.11e-14	0.00200081	0.200081	57.1133	0.0203698	0.0492739	0.679315	TRUE
LS-BMD	Liver cirrhosis	rs884205	A	C	-0.062	0.0104295	2.77e-09	0.00123891	0.123891	35.338	0.0124769	0.0469979	0.790642	TRUE
LS-BMD	Liver cirrhosis	rs894738	A	G	-0.063	0.00939454	2e-11	0.00157604	0.157604	44.9692	0.0413813	0.0426729	0.33218	TRUE
LS-BMD	Liver cirrhosis	rs9533094	G	A	-0.083	0.00899597	2.8e-20	0.00297912	0.297912	85.1226	0.00113712	0.0421424	0.978474	TRUE
LS-BMD	Liver cirrhosis	rs9921222	T	C	-0.053	0.00894807	3.16e-09	0.00122993	0.122993	35.0814	-0.0640127	0.0421274	0.128637	TRUE
LS-BMD	HCC	rs1023940	A	G	0.065	0.00904009	6.47e-13	0.00181141	0.181141	51.6971	0.0979694	0.068292	0.151411	TRUE
LS-BMD	HCC	rs11680288	G	A	0.054	0.00911368	3.12e-09	0.0012308	0.12308	35.1062	0.0555109	0.0670259	0.407557	TRUE
LS-BMD	HCC	rs1357651	T	G	-0.068	0.00936086	3.75e-13	0.00184887	0.184887	52.7681	-0.0598292	0.0755542	0.428436	TRUE
LS-BMD	HCC	rs2235811	G	A	-0.054	0.00921678	4.66e-09	0.00120345	0.120345	34.3253	-0.0685518	0.0671041	0.306982	TRUE
LS-BMD	HCC	rs2291467	T	C	-0.077	0.0103415	9.64e-14	0.0019422	0.19422	55.4372	-0.0421099	0.0914728	0.645262	TRUE
LS-BMD	HCC	rs2566752	C	T	0.083	0.00917585	1.49e-19	0.00286379	0.286379	81.818	0.00240071	0.0701592	0.972703	TRUE
LS-BMD	HCC	rs35681117	T	C	0.055	0.00985469	2.39e-08	0.00109216	0.109216	31.1476	0.0536932	0.0731734	0.463083	TRUE
LS-BMD	HCC	rs6965122	G	A	-0.062	0.00952042	7.4e-11	0.00148644	0.148644	42.4088	0.0890882	0.0735112	0.225551	TRUE
LS-BMD	HCC	rs7807953	T	C	0.075	0.00992396	4.11e-14	0.00200081	0.200081	57.1133	-0.0732336	0.0785519	0.351183	TRUE
LS-BMD	HCC	rs884205	A	C	-0.062	0.0104295	2.77e-09	0.00123891	0.123891	35.338	-0.0598205	0.0745658	0.422408	TRUE
LS-BMD	HCC	rs894738	A	G	-0.063	0.00939454	2e-11	0.00157604	0.157604	44.9692	-0.0380031	0.0680424	0.576489	TRUE
LS-BMD	HCC	rs9533094	G	A	-0.083	0.00899597	2.8e-20	0.00297912	0.297912	85.1226	0.115822	0.0671238	0.0844384	TRUE
LS-BMD	HCC	rs9921222	T	C	-0.053	0.00894807	3.16e-09	0.00122993	0.122993	35.0814	0.119197	0.0671349	0.0758176	TRUE
FA-BMD	Viral hepatitis	rs10801580	C	T	0.088864	0.01852	1.6e-06	0.00281942	0.281942	23.0206	-0.0520411	0.0342726	0.128902	TRUE
FA-BMD	Viral hepatitis	rs1336819	T	C	-0.234447	0.049299	1.98e-06	0.00276965	0.276965	22.6131	0.024999	0.0684364	0.714896	TRUE
FA-BMD	Viral hepatitis	rs13423976	A	G	-0.097978	0.017179	1.17e-08	0.00397874	0.397874	32.5243	0.0197897	0.0343293	0.5643	TRUE
FA-BMD	Viral hepatitis	rs145750983	T	C	-0.298863	0.062572	1.79e-06	0.00279373	0.279373	22.8103	0.254944	0.178852	0.15403	TRUE
FA-BMD	Viral hepatitis	rs1982763	T	C	0.079181	0.015926	6.63e-07	0.00302641	0.302641	24.7158	0.0122419	0.031009	0.693001	TRUE
FA-BMD	Viral hepatitis	rs35936330	T	C	0.095466	0.020112	2.07e-06	0.00275932	0.275932	22.5286	-0.0456855	0.0382313	0.232097	TRUE
FA-BMD	Viral hepatitis	rs489247	G	A	-0.086338	0.018085	1.81e-06	0.00279106	0.279106	22.7884	0.0155396	0.0354263	0.660919	TRUE
FA-BMD	Viral hepatitis	rs58715565	T	G	-0.174497	0.035262	7.48e-07	0.00299829	0.299829	24.4855	-0.00520846	0.0770077	0.946076	TRUE
FA-BMD	Viral hepatitis	rs61066067	A	G	-0.137806	0.02703	3.43e-07	0.00318182	0.318182	25.9891	-0.0120123	0.0541623	0.824483	TRUE
FA-BMD	Viral hepatitis	rs61904896	C	A	0.154438	0.030727	5e-07	0.0030927	0.30927	25.2589	0.0245802	0.0521743	0.637557	TRUE
FA-BMD	Viral hepatitis	rs6894139	G	T	-0.088937	0.015638	1.29e-08	0.00395637	0.395637	32.3407	-0.0450881	0.0311718	0.148054	TRUE
FA-BMD	Viral hepatitis	rs7216991	A	G	-0.073699	0.015801	3.1e-06	0.00266447	0.266447	21.7521	-0.0209523	0.0307583	0.49575	TRUE
FA-BMD	Viral hepatitis	rs7555157	A	G	0.084373	0.017876	2.36e-06	0.00272832	0.272832	22.2748	0.0671113	0.0370227	0.0698763	TRUE
FA-BMD	Viral hepatitis	rs7776725	C	T	0.186109	0.017421	1.22e-26	0.0138216	1.38216	114.113	-0.0488534	0.0351146	0.164148	TRUE
FA-BMD	Viral hepatitis	rs7815608	T	C	-0.081221	0.017323	2.75e-06	0.00269237	0.269237	21.9805	-0.00458466	0.036118	0.898991	TRUE
FA-BMD	PBC	rs1336819	T	C	-0.234447	0.049299	1.98e-06	0.00276965	0.276965	22.6131	-0.0534437	0.0711404	0.452507	TRUE
FA-BMD	PBC	rs35936330	T	C	0.095466	0.020112	2.07e-06	0.00275932	0.275932	22.5286	-0.0189895	0.0301252	0.528464	TRUE
FA-BMD	PBC	rs58715565	T	G	-0.174497	0.035262	7.48e-07	0.00299829	0.299829	24.4855	-0.0482021	0.0558852	0.388401	TRUE
FA-BMD	PBC	rs61904896	C	A	0.154438	0.030727	5e-07	0.0030927	0.30927	25.2589	0.0333206	0.0473643	0.481747	TRUE
FA-BMD	PBC	rs6894139	G	T	-0.088937	0.015638	1.29e-08	0.00395637	0.395637	32.3407	-0.0200193	0.0215226	0.352291	TRUE
FA-BMD	PBC	rs7555157	A	G	0.084373	0.017876	2.36e-06	0.00272832	0.272832	22.2748	0.0150397	0.0263197	0.567713	TRUE
FA-BMD	PSC	rs10801580	C	T	0.088864	0.01852	1.6e-06	0.00281942	0.281942	23.0206	-0.00598207	0.035	0.871952	TRUE
FA-BMD	PSC	rs1336819	T	C	-0.234447	0.049299	1.98e-06	0.00276965	0.276965	22.6131	-0.0487902	0.105	0.628919	TRUE
FA-BMD	PSC	rs13423976	A	G	-0.097978	0.017179	1.17e-08	0.00397874	0.397874	32.5243	-0.0573251	0.041	0.152666	TRUE
FA-BMD	PSC	rs145750983	T	C	-0.298863	0.062572	1.79e-06	0.00279373	0.279373	22.8103	-0.932951	0.415	0.00724286	TRUE
FA-BMD	PSC	rs1982763	T	C	0.079181	0.015926	6.63e-07	0.00302641	0.302641	24.7158	0.0382587	0.032	0.216697	TRUE
FA-BMD	PSC	rs35936330	T	C	0.095466	0.020112	2.07e-06	0.00275932	0.275932	22.5286	-0.0256677	0.039	0.505657	TRUE
FA-BMD	PSC	rs489247	G	A	-0.086338	0.018085	1.81e-06	0.00279106	0.279106	22.7884	0.0148886	0.035	0.658977	TRUE
FA-BMD	PSC	rs61904896	C	A	0.154438	0.030727	5e-07	0.0030927	0.30927	25.2589	0.0227395	0.057	0.683002	TRUE
FA-BMD	PSC	rs6894139	G	T	-0.088937	0.015638	1.29e-08	0.00395637	0.395637	32.3407	0.0246926	0.03	0.410084	TRUE
FA-BMD	PSC	rs7555157	A	G	0.084373	0.017876	2.36e-06	0.00272832	0.272832	22.2748	0.0363319	0.033	0.270558	TRUE
FA-BMD	Liver cirrhosis	rs10801580	C	T	0.088864	0.01852	1.6e-06	0.00281942	0.281942	23.0206	0.0580063	0.0465676	0.212898	TRUE
FA-BMD	Liver cirrhosis	rs1336819	T	C	-0.234447	0.049299	1.98e-06	0.00276965	0.276965	22.6131	0.0448236	0.094343	0.634707	TRUE
FA-BMD	Liver cirrhosis	rs13423976	A	G	-0.097978	0.017179	1.17e-08	0.00397874	0.397874	32.5243	0.116933	0.046811	0.0124902	TRUE
FA-BMD	Liver cirrhosis	rs145750983	T	C	-0.298863	0.062572	1.79e-06	0.00279373	0.279373	22.8103	0.000245383	0.233729	0.999162	TRUE
FA-BMD	Liver cirrhosis	rs35936330	T	C	0.095466	0.020112	2.07e-06	0.00275932	0.275932	22.5286	0.0609647	0.0522443	0.243244	TRUE
FA-BMD	Liver cirrhosis	rs489247	G	A	-0.086338	0.018085	1.81e-06	0.00279106	0.279106	22.7884	-0.0269891	0.0482319	0.575773	TRUE
FA-BMD	Liver cirrhosis	rs58715565	T	G	-0.174497	0.035262	7.48e-07	0.00299829	0.299829	24.4855	-0.212634	0.105538	0.0439299	TRUE
FA-BMD	Liver cirrhosis	rs61066067	A	G	-0.137806	0.02703	3.43e-07	0.00318182	0.318182	25.9891	0.042695	0.0735746	0.561715	TRUE
FA-BMD	Liver cirrhosis	rs61904896	C	A	0.154438	0.030727	5e-07	0.0030927	0.30927	25.2589	0.0541039	0.071755	0.450844	TRUE
FA-BMD	Liver cirrhosis	rs6894139	G	T	-0.088937	0.015638	1.29e-08	0.00395637	0.395637	32.3407	0.0466601	0.0424759	0.271983	TRUE
FA-BMD	Liver cirrhosis	rs7216991	A	G	-0.073699	0.015801	3.1e-06	0.00266447	0.266447	21.7521	0.00967701	0.0419678	0.81764	TRUE
FA-BMD	Liver cirrhosis	rs7555157	A	G	0.084373	0.017876	2.36e-06	0.00272832	0.272832	22.2748	0.0115795	0.0502929	0.817905	TRUE
FA-BMD	Liver cirrhosis	rs7776725	C	T	0.186109	0.017421	1.22e-26	0.0138216	1.38216	114.113	0.0142811	0.0478864	0.76553	TRUE
FA-BMD	Liver cirrhosis	rs7815608	T	C	-0.081221	0.017323	2.75e-06	0.00269237	0.269237	21.9805	0.0535971	0.0490194	0.274224	TRUE
FA-BMD	HCC	rs10801580	C	T	0.088864	0.01852	1.6e-06	0.00281942	0.281942	23.0206	-0.0200649	0.0742303	0.786924	TRUE
FA-BMD	HCC	rs1336819	T	C	-0.234447	0.049299	1.98e-06	0.00276965	0.276965	22.6131	-0.207458	0.152614	0.174031	TRUE
FA-BMD	HCC	rs13423976	A	G	-0.097978	0.017179	1.17e-08	0.00397874	0.397874	32.5243	0.0768039	0.0742093	0.300686	TRUE
FA-BMD	HCC	rs145750983	T	C	-0.298863	0.062572	1.79e-06	0.00279373	0.279373	22.8103	-0.634717	0.368567	0.0850472	TRUE
FA-BMD	HCC	rs1982763	T	C	0.079181	0.015926	6.63e-07	0.00302641	0.302641	24.7158	0.0693638	0.066948	0.300163	TRUE
FA-BMD	HCC	rs35936330	T	C	0.095466	0.020112	2.07e-06	0.00275932	0.275932	22.5286	0.190496	0.083437	0.0224238	TRUE
FA-BMD	HCC	rs489247	G	A	-0.086338	0.018085	1.81e-06	0.00279106	0.279106	22.7884	-0.134731	0.077033	0.0802897	TRUE
FA-BMD	HCC	rs58715565	T	G	-0.174497	0.035262	7.48e-07	0.00299829	0.299829	24.4855	-0.0111727	0.168156	0.947025	TRUE
FA-BMD	HCC	rs61066067	A	G	-0.137806	0.02703	3.43e-07	0.00318182	0.318182	25.9891	0.0330696	0.116617	0.776737	TRUE
FA-BMD	HCC	rs61904896	C	A	0.154438	0.030727	5e-07	0.0030927	0.30927	25.2589	-0.107287	0.115527	0.353057	TRUE
FA-BMD	HCC	rs6894139	G	T	-0.088937	0.015638	1.29e-08	0.00395637	0.395637	32.3407	0.129878	0.0677669	0.0552968	TRUE
FA-BMD	HCC	rs7216991	A	G	-0.073699	0.015801	3.1e-06	0.00266447	0.266447	21.7521	-0.00790588	0.0669278	0.905968	TRUE
FA-BMD	HCC	rs7555157	A	G	0.084373	0.017876	2.36e-06	0.00272832	0.272832	22.2748	0.0353207	0.0798291	0.658161	TRUE
FA-BMD	HCC	rs7776725	C	T	0.186109	0.017421	1.22e-26	0.0138216	1.38216	114.113	-0.0946128	0.0764609	0.215939	TRUE
FA-BMD	HCC	rs7815608	T	C	-0.081221	0.017323	2.75e-06	0.00269237	0.269237	21.9805	-0.108068	0.0774505	0.162922	TRUE
eBMD	Viral hepatitis	rs10061435	A	T	0.0319669	0.00315711	1.7e-17	0.000240143	0.0240143	102.523	-0.001445	0.0390072	0.970449	TRUE
eBMD	Viral hepatitis	rs10087008	A	T	-0.0141423	0.00212985	9.9e-10	0.000103288	0.0103288	44.0901	-0.0290451	0.0357275	0.41624	TRUE
eBMD	Viral hepatitis	rs10142401	C	T	-0.0245157	0.00309631	3.3e-15	0.000146855	0.0146855	62.6902	0.0877534	0.0845569	0.299362	TRUE
eBMD	Viral hepatitis	rs10145299	C	T	0.022178	0.00186883	7.6e-27	0.000329849	0.0329849	140.833	-0.0237445	0.0309896	0.443552	TRUE
eBMD	Viral hepatitis	rs10148621	A	T	0.0153803	0.00253667	6.8e-09	8.61e-05	0.00861	36.7525	0.075258	0.0422608	0.0749445	TRUE
eBMD	Viral hepatitis	rs10160489	T	C	-0.0171744	0.00271249	3.4e-09	9.39e-05	0.00939	40.0823	-0.00904816	0.0420069	0.829458	TRUE
eBMD	Viral hepatitis	rs10186351	T	C	0.0119276	0.00183289	1.1e-09	9.92e-05	0.00992	42.3449	-0.0363576	0.0324542	0.262597	TRUE
eBMD	Viral hepatitis	rs10208406	C	T	0.0170284	0.00226455	2.7e-10	0.000132458	0.0132458	56.5435	-0.0105136	0.0506882	0.835683	TRUE
eBMD	Viral hepatitis	rs10264106	C	A	0.0487347	0.00234165	1.5e-72	0.00101378	0.101378	433.144	-0.0449231	0.0402143	0.263955	TRUE
eBMD	Viral hepatitis	rs1029830	A	C	-0.013492	0.00185021	6.2e-12	0.000124569	0.0124569	53.1754	-0.0158856	0.0321177	0.620879	TRUE
eBMD	Viral hepatitis	rs1031303	T	G	0.015078	0.0020695	6.8e-11	0.000124353	0.0124353	53.0832	-0.010956	0.0333947	0.742853	TRUE
eBMD	Viral hepatitis	rs10407062	C	T	-0.0137514	0.0018672	2.6e-11	0.00012706	0.012706	54.2389	-0.0201421	0.0309423	0.515074	TRUE
eBMD	Viral hepatitis	rs1042704	A	G	-0.0276667	0.00225852	5.2e-28	0.000351453	0.0351453	150.061	-0.0389713	0.0379471	0.304424	TRUE
eBMD	Viral hepatitis	rs1043515	G	A	-0.0125478	0.00186266	5.1e-11	0.00010631	0.010631	45.3803	-0.0629668	0.0309643	0.0419991	TRUE
eBMD	Viral hepatitis	rs10750766	A	C	0.0254263	0.00203216	3.6e-27	0.000366644	0.0366644	156.549	0.0401637	0.0351575	0.25329	TRUE
eBMD	Viral hepatitis	rs10756762	C	T	0.0213516	0.00190047	2.5e-21	0.00029564	0.029564	126.223	-0.0177694	0.0314514	0.572088	TRUE
eBMD	Viral hepatitis	rs10765568	T	C	-0.0174025	0.00190618	2.7e-15	0.000195238	0.0195238	83.3481	0.0910729	0.0316802	0.00404334	TRUE
eBMD	Viral hepatitis	rs10788221	A	G	0.0165606	0.00193385	2.2e-16	0.000171785	0.0171785	73.3342	0.0128195	0.033557	0.702446	TRUE
eBMD	Viral hepatitis	rs10795075	T	C	-0.0162417	0.00185782	5.9e-15	0.000179032	0.0179032	76.4285	0.0116488	0.0323264	0.718585	TRUE
eBMD	Viral hepatitis	rs10816854	G	A	-0.00994281	0.0018821	3.4e-08	6.54e-05	0.00654	27.916	-0.080939	0.033626	0.0160827	TRUE
eBMD	Viral hepatitis	rs10821884	T	C	-0.0136289	0.00228225	2.7e-09	8.35e-05	0.00835	35.6426	0.0189384	0.039797	0.634163	TRUE
eBMD	Viral hepatitis	rs10842704	G	T	0.0280498	0.00217901	3.4e-28	0.000388084	0.0388084	165.707	0.0261637	0.0341981	0.444234	TRUE
eBMD	Viral hepatitis	rs10859561	T	C	0.0163975	0.00185533	1.4e-15	0.000182973	0.0182973	78.1112	-0.014459	0.0309876	0.640783	TRUE
eBMD	Viral hepatitis	rs10922253	T	G	-0.0168265	0.00226212	5.3e-11	0.000129614	0.0129614	55.3293	0.0147909	0.03883	0.703267	TRUE
eBMD	Viral hepatitis	rs10931982	C	T	0.053909	0.00218945	3e-107	0.00141837	0.141837	606.251	0.0163901	0.0431967	0.70437	TRUE
eBMD	Viral hepatitis	rs11061335	C	G	-0.0136141	0.00200889	6.8e-10	0.00010759	0.010759	45.9267	0.0466147	0.0348719	0.181307	TRUE
eBMD	Viral hepatitis	rs11067228	G	A	0.0156562	0.00185365	2.1e-16	0.000167108	0.0167108	71.3373	0.0574095	0.0321131	0.0738193	TRUE
eBMD	Viral hepatitis	rs11088458	G	A	-0.0439458	0.00207624	6.8e-82	0.00104852	0.104852	448.002	-0.0107814	0.0324177	0.739452	TRUE
eBMD	Viral hepatitis	rs11107263	A	C	0.017602	0.00277523	1.7e-09	9.42e-05	0.00942	40.2104	0.0503589	0.0508549	0.322053	TRUE
eBMD	Viral hepatitis	rs11127656	A	G	-0.0120571	0.00209406	2.8e-10	7.77e-05	0.00777	33.1666	0.0562235	0.0364715	0.123178	TRUE
eBMD	Viral hepatitis	rs11142400	A	G	0.0125897	0.00197211	2.2e-09	9.55e-05	0.00955	40.7654	0.00156579	0.0315136	0.960372	TRUE
eBMD	Viral hepatitis	rs11175773	T	C	0.0217571	0.00320675	4.2e-08	0.00010784	0.010784	46.0334	0.0606745	0.0502836	0.227569	TRUE
eBMD	Viral hepatitis	rs11175835	A	G	-0.0228987	0.0020409	2.1e-22	0.000294851	0.0294851	125.886	-0.0262662	0.037018	0.477983	TRUE
eBMD	Viral hepatitis	rs11191149	A	C	-0.0123989	0.00202927	3.2e-09	8.75e-05	0.00875	37.3502	-0.000989766	0.0338225	0.976654	TRUE
eBMD	Viral hepatitis	rs112073168	A	G	-0.037428	0.00565633	9e-10	0.000102573	0.0102573	43.7849	-0.168887	0.126012	0.180166	TRUE
eBMD	Viral hepatitis	rs11228240	T	C	-0.0426866	0.0020576	8e-77	0.00100734	0.100734	430.389	0.0767356	0.0417424	0.0660161	TRUE
eBMD	Viral hepatitis	rs11242735	C	G	0.0170071	0.00214952	2.8e-13	0.000146645	0.0146645	62.6005	0.00585892	0.0336722	0.861866	TRUE
eBMD	Viral hepatitis	rs112447018	A	G	0.0401402	0.0047394	1.1e-10	0.000168032	0.0168032	71.7318	0.0524984	0.152619	0.730858	TRUE
eBMD	Viral hepatitis	rs112766772	C	T	0.0167911	0.00223346	3.3e-10	0.000132403	0.0132403	56.52	0.0121065	0.0385969	0.753775	TRUE
eBMD	Viral hepatitis	rs1133400	G	A	0.0305529	0.00221634	4.6e-34	0.000445033	0.0445033	190.034	-0.0163165	0.0410707	0.691162	TRUE
eBMD	Viral hepatitis	rs114268629	C	T	-0.0689303	0.00520726	1.5e-32	0.000410371	0.0410371	175.227	-0.0178411	0.0927763	0.847505	TRUE
eBMD	Viral hepatitis	rs114658808	A	G	0.0566085	0.00603423	2.1e-21	0.00020615	0.020615	88.0075	-0.120538	0.0552932	0.0292584	TRUE
eBMD	Viral hepatitis	rs114667987	T	C	-0.0405383	0.00594651	2e-10	0.000108871	0.0108871	46.4736	-0.12576	0.125459	0.316151	TRUE
eBMD	Viral hepatitis	rs115917678	C	T	0.0752473	0.00537622	7.2e-36	0.000458756	0.0458756	195.897	-0.170016	0.0761221	0.0255188	TRUE
eBMD	Viral hepatitis	rs1159798	C	A	-0.0641807	0.0022139	6.7e-154	0.00196513	0.196513	840.413	-0.0233988	0.0357867	0.513213	TRUE
eBMD	Viral hepatitis	rs1159846	A	G	0.0113723	0.00185543	3.9e-09	8.8e-05	0.0088	37.5636	0.036772	0.0309815	0.235266	TRUE
eBMD	Viral hepatitis	rs11605389	A	G	-0.0146551	0.00220221	4.1e-09	0.000103745	0.0103745	44.2852	-0.0186795	0.0369122	0.61282	TRUE
eBMD	Viral hepatitis	rs116228246	C	G	0.0865451	0.00612502	2.9e-41	0.000467541	0.0467541	199.65	-0.180157	0.17666	0.307827	TRUE
eBMD	Viral hepatitis	rs11627442	G	A	-0.0173036	0.00187053	1.6e-15	0.000200452	0.0200452	85.5745	0.00344964	0.0312364	0.912063	TRUE
eBMD	Viral hepatitis	rs11657636	T	C	0.0518107	0.00201168	4.6e-116	0.00155167	0.155167	663.317	0.00544817	0.0334057	0.870447	TRUE
eBMD	Viral hepatitis	rs11668064	G	A	-0.0340146	0.00200626	1.6e-51	0.000673003	0.0673003	287.446	-0.0191378	0.0368426	0.603448	TRUE
eBMD	Viral hepatitis	rs11704207	T	C	0.0156682	0.00232311	3.5e-10	0.000106563	0.0106563	45.4883	0.0621624	0.0512152	0.224844	TRUE
eBMD	Viral hepatitis	rs117111740	C	T	-0.111804	0.00575562	1.5e-71	0.000883283	0.0883283	377.338	-0.130125	0.101331	0.199088	TRUE
eBMD	Viral hepatitis	rs11712061	T	C	0.0125805	0.0018879	1.7e-09	0.000104027	0.0104027	44.4056	-0.062131	0.0320309	0.0524131	TRUE
eBMD	Viral hepatitis	rs11729023	T	C	0.0250765	0.00284297	1.3e-14	0.000182248	0.0182248	77.8016	-0.0388439	0.0542739	0.474175	TRUE
eBMD	Viral hepatitis	rs117301923	A	G	0.0237371	0.00336576	3.8e-11	0.000116518	0.0116518	49.7382	0.0601618	0.0578809	0.298615	TRUE
eBMD	Viral hepatitis	rs117481343	T	C	0.129348	0.00565544	8.4e-94	0.00122408	0.122408	523.102	-0.0587244	0.116778	0.615054	TRUE
eBMD	Viral hepatitis	rs117816348	T	A	0.0495005	0.00683194	3.1e-09	0.000122979	0.0122979	52.4966	-0.0238624	0.0700067	0.733209	TRUE
eBMD	Viral hepatitis	rs118063851	A	G	0.0709914	0.00595482	3.7e-26	0.000332876	0.0332876	142.126	-0.0370818	0.0798901	0.642532	TRUE
eBMD	Viral hepatitis	rs118115924	T	G	-0.198518	0.00856613	2.9e-94	0.00125672	0.125672	537.069	-0.0374389	0.427021	0.930135	TRUE
eBMD	Viral hepatitis	rs11880992	A	G	-0.0166909	0.00188817	2.2e-15	0.000183042	0.0183042	78.1407	0.0129712	0.0319639	0.684884	TRUE
eBMD	Viral hepatitis	rs11891377	T	G	0.0113904	0.00184214	3.1e-09	8.96e-05	0.00896	38.2467	-0.0202171	0.0310168	0.514523	TRUE
eBMD	Viral hepatitis	rs11915970	T	A	0.0441141	0.00286324	9.1e-46	0.000555842	0.0555842	237.378	0.00452492	0.0476882	0.924406	TRUE
eBMD	Viral hepatitis	rs11930058	A	G	-0.0241834	0.00254722	1.3e-14	0.000211136	0.0211136	90.1365	-0.019356	0.0461601	0.67498	TRUE
eBMD	Viral hepatitis	rs11934731	A	G	-0.0358039	0.00198362	3.4e-53	0.000762721	0.0762721	325.795	0.0258014	0.0336978	0.443873	TRUE
eBMD	Viral hepatitis	rs11955703	A	G	-0.0117223	0.00191119	2.2e-08	8.81e-05	0.00881	37.6063	-0.0341643	0.03287	0.29863	TRUE
eBMD	Viral hepatitis	rs12043036	A	G	-0.0149632	0.00204501	9.4e-10	0.000125417	0.0125417	53.5374	-0.00499936	0.0318756	0.875371	TRUE
eBMD	Viral hepatitis	rs12044944	T	C	0.0806734	0.00233093	1e-200	0.00279858	0.279858	1197.85	-0.0224057	0.0446782	0.616026	TRUE
eBMD	Viral hepatitis	rs1206760	A	G	0.0209049	0.00187711	5.1e-22	0.000290498	0.0290498	124.027	-0.0245367	0.0308384	0.426233	TRUE
eBMD	Viral hepatitis	rs1209075	T	G	-0.0241852	0.00385856	2.2e-08	9.2e-05	0.0092	39.2712	0.0381787	0.0548132	0.486102	TRUE
eBMD	Viral hepatitis	rs12124126	G	A	-0.019753	0.00194344	3.3e-22	0.000241976	0.0241976	103.306	0.0619798	0.0344669	0.072139	TRUE
eBMD	Viral hepatitis	rs12127020	G	C	0.0173173	0.00234829	7.3e-12	0.000127396	0.0127396	54.3823	-0.00959177	0.0409721	0.814904	TRUE
eBMD	Viral hepatitis	rs12210993	A	G	-0.0222484	0.00182978	3.6e-26	0.00034626	0.034626	147.843	-0.0249551	0.0308167	0.41806	TRUE
eBMD	Viral hepatitis	rs12251299	T	C	-0.10457	0.00277782	1e-200	0.00330918	0.330918	1417.12	-0.0338181	0.0430126	0.43173	TRUE
eBMD	Viral hepatitis	rs12372718	G	A	-0.0148156	0.00187738	2.6e-13	0.000145889	0.0145889	62.2777	-0.0226967	0.0323994	0.483597	TRUE
eBMD	Viral hepatitis	rs12443188	A	T	0.0223465	0.00220975	1.3e-18	0.000239542	0.0239542	102.266	-0.0117998	0.0342739	0.730636	TRUE
eBMD	Viral hepatitis	rs12452440	C	T	0.018347	0.00187049	5.6e-21	0.000225359	0.0225359	96.2099	0.00920534	0.0311865	0.767863	TRUE
eBMD	Viral hepatitis	rs12517140	C	T	0.01346	0.00192955	3.1e-12	0.000113994	0.0113994	48.6607	-0.00279663	0.0309052	0.927897	TRUE
eBMD	Viral hepatitis	rs12534970	G	A	0.0119276	0.00182624	6e-09	9.99e-05	0.00999	42.6438	0.00769158	0.0310598	0.804415	TRUE
eBMD	Viral hepatitis	rs12545602	A	C	0.0211702	0.002771	8.4e-13	0.000136732	0.0136732	58.3682	0.0263212	0.0501101	0.599398	TRUE
eBMD	Viral hepatitis	rs12569559	G	T	0.0185821	0.00184995	4e-18	0.000236331	0.0236331	100.895	0.0262532	0.0310286	0.397499	TRUE
eBMD	Viral hepatitis	rs12616772	C	A	-0.0114877	0.00192285	5.5e-09	8.36e-05	0.00836	35.6853	0.0467228	0.033648	0.164962	TRUE
eBMD	Viral hepatitis	rs12631392	A	G	0.024943	0.00296154	2.3e-15	0.000166166	0.0166166	70.9351	-0.0840495	0.0550639	0.12691	TRUE
eBMD	Viral hepatitis	rs1265646	G	A	-0.0102234	0.00189184	3e-08	6.84e-05	0.00684	29.1966	0.0468046	0.0333447	0.16042	TRUE
eBMD	Viral hepatitis	rs12685518	G	C	-0.0184013	0.00227756	2.6e-14	0.000152913	0.0152913	65.2766	-0.0272255	0.0372177	0.464462	TRUE
eBMD	Viral hepatitis	rs12733821	C	G	0.0161103	0.00191562	5.5e-16	0.00016568	0.016568	70.7276	-0.0107678	0.0322217	0.738246	TRUE
eBMD	Viral hepatitis	rs12751610	C	T	0.0610513	0.00240176	2.7e-116	0.00151157	0.151156	646.146	-0.0115752	0.0543557	0.831364	TRUE
eBMD	Viral hepatitis	rs12756373	C	A	0.020704	0.00324327	1.8e-10	9.55e-05	0.00955	40.7654	-0.0932782	0.0525127	0.075685	TRUE
eBMD	Viral hepatitis	rs12811685	G	C	-0.0176709	0.0019485	1.7e-14	0.000192658	0.0192658	82.2465	0.0479678	0.0335689	0.153022	TRUE
eBMD	Viral hepatitis	rs12820350	A	C	0.022549	0.00234684	4.7e-20	0.000216245	0.0216245	92.3181	0.0243561	0.0392101	0.534488	TRUE
eBMD	Viral hepatitis	rs1286075	T	C	0.0305343	0.00246569	3e-30	0.000359167	0.0359167	153.355	-0.0185924	0.0428363	0.664264	TRUE
eBMD	Viral hepatitis	rs12932885	T	C	-0.0240128	0.00185479	5.2e-33	0.000392535	0.0392535	167.608	-0.0197146	0.0311288	0.526521	TRUE
eBMD	Viral hepatitis	rs12984621	G	C	0.0170423	0.00203475	5.7e-12	0.00016433	0.016433	70.1512	0.00949335	0.0350032	0.786227	TRUE
eBMD	Viral hepatitis	rs12986939	A	G	-0.0502059	0.00205425	3.4e-111	0.00139749	0.139749	597.314	0.0346787	0.0364739	0.341715	TRUE
eBMD	Viral hepatitis	rs13016532	T	C	-0.010823	0.00197585	4.1e-08	7.03e-05	0.00703	30.0077	0.0064689	0.0312933	0.83623	TRUE
eBMD	Viral hepatitis	rs13022041	T	G	0.0154227	0.00195842	1e-12	0.000145278	0.0145278	62.0169	-0.0406732	0.0324917	0.210642	TRUE
eBMD	Viral hepatitis	rs13022378	T	C	0.0225401	0.00187243	3.2e-29	0.000339396	0.0339396	144.911	0.0279703	0.031313	0.371724	TRUE
eBMD	Viral hepatitis	rs13042961	C	T	-0.0496249	0.00463057	8.8e-24	0.000269009	0.0269009	114.85	-0.000762912	0.0633955	0.990398	TRUE
eBMD	Viral hepatitis	rs13070996	T	G	-0.014301	0.00205872	9.7e-10	0.000113043	0.0113043	48.2547	0.0133478	0.0331642	0.687333	TRUE
eBMD	Viral hepatitis	rs13088318	G	A	0.0152577	0.00195249	9.2e-12	0.000143051	0.0143051	61.066	-0.018261	0.0318956	0.566966	TRUE
eBMD	Viral hepatitis	rs13128814	A	G	-0.0151162	0.00185042	1.2e-15	0.000156326	0.0156326	66.7338	-0.0170336	0.0309171	0.581673	TRUE
eBMD	Viral hepatitis	rs13133616	G	A	0.0189451	0.00212243	2.7e-13	0.000186638	0.0186638	79.6761	0.00731505	0.0349717	0.834315	TRUE
eBMD	Viral hepatitis	rs13137483	C	A	0.0200153	0.00191491	4.2e-18	0.0002559	0.02559	109.252	-0.0105466	0.0315612	0.738256	TRUE
eBMD	Viral hepatitis	rs13179493	C	T	0.0295407	0.00205603	4.6e-39	0.000483421	0.0483421	206.435	0.0486036	0.0364982	0.182968	TRUE
eBMD	Viral hepatitis	rs13220896	A	G	-0.0365031	0.00466847	1e-11	0.000143219	0.0143219	61.1378	0.109774	0.144642	0.447888	TRUE
eBMD	Viral hepatitis	rs13261573	A	G	-0.0171423	0.00214123	7.8e-17	0.000150141	0.0150141	64.0931	-0.0538886	0.0346203	0.119575	TRUE
eBMD	Viral hepatitis	rs13293512	C	T	0.0194829	0.00198532	2.3e-21	0.00022558	0.022558	96.3042	-0.00575412	0.0330709	0.86187	TRUE
eBMD	Viral hepatitis	rs13384908	A	G	0.014924	0.00227334	4.8e-10	0.00010096	0.010096	43.0963	0.0256047	0.0367231	0.485655	TRUE
eBMD	Viral hepatitis	rs134613	G	T	-0.0428614	0.00195285	3.5e-90	0.00112735	0.112735	481.72	0.00666409	0.0323981	0.83703	TRUE
eBMD	Viral hepatitis	rs1351623	T	C	-0.0160458	0.00248936	4.8e-09	9.73e-05	0.00973	41.5338	0.00447807	0.0419795	0.915049	TRUE
eBMD	Viral hepatitis	rs1352755	C	T	0.0118286	0.00186697	2.2e-09	9.4e-05	0.0094	40.125	0.00190868	0.0309564	0.950836	TRUE
eBMD	Viral hepatitis	rs1386625	G	A	-0.0455185	0.00313806	2.4e-40	0.000492711	0.0492711	210.404	-0.00525876	0.0610824	0.931393	TRUE
eBMD	Viral hepatitis	rs139031896	C	A	0.0384937	0.00561568	6.6e-10	0.000110073	0.0110073	46.9867	-0.0200495	0.1051	0.848709	TRUE
eBMD	Viral hepatitis	rs139537322	T	C	-0.0710091	0.00643755	1.5e-27	0.000284981	0.0284981	121.671	-0.0341119	0.142425	0.810712	TRUE
eBMD	Viral hepatitis	rs139603701	G	A	-0.105751	0.007397	8.3e-41	0.000478633	0.0478633	204.389	-0.207618	0.139545	0.136798	TRUE
eBMD	Viral hepatitis	rs1400684	A	G	0.0156454	0.0019436	1.4e-14	0.000151791	0.0151791	64.7976	0.0411725	0.0323368	0.202933	TRUE
eBMD	Viral hepatitis	rs141399219	T	C	0.0334218	0.00570491	4.5e-11	8.04e-05	0.00804	34.3192	-0.11611	0.0838335	0.166051	TRUE
eBMD	Viral hepatitis	rs141795717	A	G	0.22756	0.00724912	1.2e-185	0.00230342	0.230342	985.42	0.0234177	0.10482	0.823218	TRUE
eBMD	Viral hepatitis	rs142513382	C	T	0.022179	0.0033229	4.8e-08	0.000104366	0.0104366	44.5504	0.0203729	0.0466892	0.662581	TRUE
eBMD	Viral hepatitis	rs1428968	T	C	0.0234504	0.0024062	7.2e-19	0.000222481	0.0222481	94.9809	0.0848128	0.0433438	0.0503779	TRUE
eBMD	Viral hepatitis	rs143600304	C	T	0.0471569	0.00581001	5.1e-12	0.00015432	0.015432	65.8773	-0.0343106	0.140484	0.807051	TRUE
eBMD	Viral hepatitis	rs144412371	G	C	-0.0388468	0.0048819	6.6e-13	0.000148327	0.0148327	63.3186	0.0491165	0.113525	0.66527	TRUE
eBMD	Viral hepatitis	rs1444436	G	C	-0.016125	0.00198491	9.5e-12	0.000154598	0.0154598	65.996	-0.0514069	0.0336326	0.126392	TRUE
eBMD	Viral hepatitis	rs1463598	T	C	0.0152865	0.00192412	2.3e-13	0.000147857	0.0147857	63.118	-0.0105393	0.0309725	0.733647	TRUE
eBMD	Viral hepatitis	rs149078150	T	C	0.0459518	0.00794391	2e-08	7.84e-05	0.00784	33.4655	-0.0387229	0.0948597	0.683118	TRUE
eBMD	Viral hepatitis	rs149446042	T	G	0.0255914	0.00374422	6.7e-11	0.000109439	0.0109439	46.7161	-0.0139895	0.0657843	0.831595	TRUE
eBMD	Viral hepatitis	rs1502201	A	G	-0.017271	0.0021076	2e-16	0.000157305	0.0157305	67.1518	0.0389793	0.0324138	0.229148	TRUE
eBMD	Viral hepatitis	rs150445982	T	C	0.0959681	0.00636095	2e-36	0.000533005	0.0533005	227.62	0.00458403	0.114066	0.967943	TRUE
eBMD	Viral hepatitis	rs1516943	T	C	-0.0250882	0.00198906	2.5e-28	0.000372593	0.0372593	159.09	0.0729756	0.0356082	0.0404231	TRUE
eBMD	Viral hepatitis	rs1533142	G	C	-0.0233703	0.00220548	2.1e-19	0.000263003	0.0263003	112.285	-0.0398691	0.0338572	0.23897	TRUE
eBMD	Viral hepatitis	rs1535571	G	A	0.0129223	0.00186263	1e-12	0.000112754	0.0112754	48.1313	0.0220205	0.031332	0.482174	TRUE
eBMD	Viral hepatitis	rs1548607	G	A	-0.0180626	0.0019419	1.1e-14	0.000202662	0.0202662	86.5181	-0.0502173	0.032507	0.122391	TRUE
eBMD	Viral hepatitis	rs1550270	C	T	0.0161526	0.00201971	7.3e-15	0.000149829	0.0149829	63.9599	-0.0143495	0.034516	0.677604	TRUE
eBMD	Viral hepatitis	rs1575667	C	A	-0.0241575	0.00288866	1.4e-13	0.00016383	0.016383	69.9377	0.0213175	0.0424938	0.615907	TRUE
eBMD	Viral hepatitis	rs1585528	C	T	0.031082	0.00221207	2.6e-35	0.000462352	0.0462352	197.433	-0.0598665	0.0371403	0.106983	TRUE
eBMD	Viral hepatitis	rs1661725	C	T	0.012134	0.00191675	2.8e-08	9.39e-05	0.00939	40.0823	0.0121187	0.0325482	0.709648	TRUE
eBMD	Viral hepatitis	rs167365	G	C	-0.0188056	0.00188365	1.9e-15	0.000233467	0.0233467	99.6721	0.0217203	0.034133	0.524551	TRUE
eBMD	Viral hepatitis	rs16838452	A	C	0.0329729	0.00281117	4.7e-25	0.000322221	0.0322221	137.575	-0.010726	0.0422374	0.799538	TRUE
eBMD	Viral hepatitis	rs16878921	A	G	0.033872	0.0031223	3.8e-26	0.000275655	0.0275655	117.688	0.10438	0.0427198	0.0145509	TRUE
eBMD	Viral hepatitis	rs16961965	G	A	-0.0266417	0.00211385	1.4e-27	0.000372021	0.0372021	158.846	-0.00260339	0.0339247	0.93883	TRUE
eBMD	Viral hepatitis	rs17062411	A	G	-0.022761	0.00247402	3e-16	0.000198264	0.0198264	84.6402	0.0186927	0.0495995	0.706269	TRUE
eBMD	Viral hepatitis	rs1706708	A	G	-0.0285921	0.00198005	1.2e-39	0.000488293	0.0488293	208.516	0.00401471	0.0338239	0.905517	TRUE
eBMD	Viral hepatitis	rs1716169	T	A	0.0193655	0.00231098	1.1e-12	0.000164493	0.0164493	70.2208	0.0332701	0.0378851	0.379843	TRUE
eBMD	Viral hepatitis	rs17173698	A	G	0.046146	0.00586104	9.7e-15	0.000145214	0.0145214	61.9895	0.0435084	0.138092	0.752709	TRUE
eBMD	Viral hepatitis	rs17265513	C	T	-0.0333287	0.00231973	4.7e-36	0.000483398	0.0483398	206.425	0.0326	0.034191	0.340354	TRUE
eBMD	Viral hepatitis	rs17407658	G	A	0.0160317	0.00183155	1.8e-14	0.000179472	0.0179472	76.6163	0.0267871	0.0309633	0.38697	TRUE
eBMD	Viral hepatitis	rs17451107	C	T	-0.0286594	0.00190266	6.9e-37	0.000531293	0.0531293	226.888	0.0089921	0.0332277	0.786683	TRUE
eBMD	Viral hepatitis	rs174598	A	G	0.0140422	0.0019627	5.3e-11	0.000119912	0.0119912	51.1872	-0.00922382	0.0324964	0.776531	TRUE
eBMD	Viral hepatitis	rs17507577	A	G	0.0598153	0.00351676	1e-54	0.000677326	0.0677326	289.294	0.00887387	0.0627549	0.88755	TRUE
eBMD	Viral hepatitis	rs17645969	A	C	-0.0161216	0.00234941	1.3e-09	0.000110307	0.0110307	47.0866	-0.0514982	0.0426675	0.227446	TRUE
eBMD	Viral hepatitis	rs1766790	T	C	-0.025965	0.0024426	2.7e-22	0.000264673	0.0264673	112.998	0.000441579	0.0597854	0.994107	TRUE
eBMD	Viral hepatitis	rs17679410	G	A	0.0251958	0.0022263	1.8e-27	0.000299993	0.0299993	128.082	0.00768506	0.033956	0.82095	TRUE
eBMD	Viral hepatitis	rs17680862	C	G	-0.0784676	0.00577299	1.8e-38	0.000432658	0.0432658	184.748	0.128653	0.0555168	0.0204833	TRUE
eBMD	Viral hepatitis	rs17684825	G	T	0.0116046	0.00186826	3e-11	9.04e-05	0.00904	38.5882	-0.0169428	0.0314172	0.58969	TRUE
eBMD	Viral hepatitis	rs1777277	A	C	-0.0108505	0.00184474	7.5e-09	8.1e-05	0.0081	34.5754	-0.0291043	0.030969	0.347327	TRUE
eBMD	Viral hepatitis	rs1799387	G	A	0.0113961	0.00189298	7.6e-11	8.49e-05	0.00849	36.2403	-0.00380282	0.0310157	0.902416	TRUE
eBMD	Viral hepatitis	rs1805097	T	C	-0.0207767	0.00197096	1.1e-22	0.000260278	0.0260278	111.121	0.0452336	0.0327881	0.167718	TRUE
eBMD	Viral hepatitis	rs181367	G	C	0.011723	0.00200592	3.8e-08	8e-05	0.008	34.1485	-0.038285	0.0321153	0.233218	TRUE
eBMD	Viral hepatitis	rs183084030	A	T	0.0360016	0.00485174	1.6e-12	0.000128987	0.0128987	55.0616	-0.0868348	0.0818093	0.288495	TRUE
eBMD	Viral hepatitis	rs1834554	C	G	-0.0220725	0.00243292	2.4e-16	0.000192804	0.0192804	82.3089	-0.0091046	0.0482372	0.850291	TRUE
eBMD	Viral hepatitis	rs1843391	A	G	0.0164606	0.00241883	8.8e-12	0.000108489	0.0108489	46.3105	-0.0758984	0.0484733	0.117401	TRUE
eBMD	Viral hepatitis	rs1859839	A	G	-0.0402759	0.00242428	1.8e-54	0.000646245	0.0646245	276.01	-0.0779435	0.0453193	0.0854555	TRUE
eBMD	Viral hepatitis	rs1861000	C	T	0.0616201	0.00183884	1e-200	0.00262403	0.262403	1122.94	0.0267489	0.0327461	0.414009	TRUE
eBMD	Viral hepatitis	rs1881706	G	A	0.0183554	0.00201621	9e-17	0.000194144	0.0194144	82.881	-0.0269714	0.0335947	0.422063	TRUE
eBMD	Viral hepatitis	rs188967368	T	C	0.130503	0.00817934	1.7e-46	0.000596072	0.0596072	254.568	-0.303436	0.184131	0.0993642	TRUE
eBMD	Viral hepatitis	rs190123955	A	G	0.0973805	0.0069923	9.9e-44	0.000454213	0.0454213	193.956	-0.0199015	0.0910681	0.827013	TRUE
eBMD	Viral hepatitis	rs1904398	C	A	0.0152802	0.00184994	1.5e-15	0.000159818	0.0159818	68.2247	0.0437563	0.0308825	0.156523	TRUE
eBMD	Viral hepatitis	rs1907310	A	G	-0.0209684	0.00247881	9.4e-15	0.000167619	0.0167619	71.5555	0.0669917	0.0352108	0.0570939	TRUE
eBMD	Viral hepatitis	rs1979117	G	A	-0.0305774	0.00442501	1.7e-10	0.000111861	0.0111861	47.7501	0.126626	0.0777493	0.103387	TRUE
eBMD	Viral hepatitis	rs1991431	A	G	-0.0178361	0.00185988	2.4e-16	0.000215422	0.0215422	91.9667	-0.0150655	0.0310703	0.627758	TRUE
eBMD	Viral hepatitis	rs2052354	G	A	0.0200837	0.00211584	2.9e-16	0.000211049	0.0211049	90.0994	-0.0112715	0.0354008	0.750184	TRUE
eBMD	Viral hepatitis	rs2052480	A	G	0.0269752	0.00204806	3.6e-31	0.000406276	0.0406276	173.478	0.0813037	0.0385893	0.0351261	TRUE
eBMD	Viral hepatitis	rs206432	T	G	0.0159228	0.00186042	1e-13	0.000171591	0.0171591	73.2514	0.00192246	0.0310134	0.950572	TRUE
eBMD	Viral hepatitis	rs2069442	C	G	-0.0193391	0.00208977	1.6e-16	0.000200605	0.0200605	85.6398	0.012443	0.0338956	0.713548	TRUE
eBMD	Viral hepatitis	rs2091624	C	G	-0.0250404	0.0030728	1.5e-12	0.000155561	0.0155561	66.4072	-0.0291512	0.046606	0.531654	TRUE
eBMD	Viral hepatitis	rs2109204	G	C	-0.0127059	0.00209764	3.3e-09	8.6e-05	0.0086	36.7098	0.0816953	0.0388064	0.0352736	TRUE
eBMD	Viral hepatitis	rs215226	G	A	0.024173	0.00189063	4e-32	0.000382856	0.0382856	163.474	0.004615	0.032107	0.885707	TRUE
eBMD	Viral hepatitis	rs2174633	C	A	0.0157636	0.00209579	3.7e-11	0.000132529	0.0132529	56.5738	0.0599021	0.0329293	0.0688954	TRUE
eBMD	Viral hepatitis	rs2181289	C	T	-0.0170929	0.00236336	2.5e-09	0.000122538	0.0122538	52.3083	0.0872767	0.0390213	0.0253099	TRUE
eBMD	Viral hepatitis	rs2216949	T	C	0.0290342	0.00283127	1.4e-19	0.000246322	0.0246322	105.162	0.0310832	0.0348537	0.372489	TRUE
eBMD	Viral hepatitis	rs2227607	A	C	-0.0205264	0.00291757	1.6e-09	0.000115954	0.0115954	49.4975	-0.0807274	0.0570951	0.157387	TRUE
eBMD	Viral hepatitis	rs2240226	T	C	0.0344693	0.00211826	4.6e-47	0.000619998	0.0619998	264.793	-0.0230958	0.0337076	0.493231	TRUE
eBMD	Viral hepatitis	rs2241820	T	C	0.0160671	0.00188288	1.3e-13	0.000170572	0.0170572	72.8163	0.0398523	0.030969	0.198147	TRUE
eBMD	Viral hepatitis	rs2272443	T	C	-0.0217871	0.00222548	5.7e-20	0.000224495	0.0224495	95.8409	-0.0170867	0.0335562	0.610613	TRUE
eBMD	Viral hepatitis	rs2284707	C	A	0.0144201	0.00198356	3.6e-13	0.000123807	0.0123807	52.8501	-0.0181041	0.0326773	0.579561	TRUE
eBMD	Viral hepatitis	rs2303696	C	T	0.0152683	0.00191978	2e-14	0.000148172	0.0148172	63.2524	0.0659145	0.0314141	0.0358839	TRUE
eBMD	Viral hepatitis	rs2367265	T	C	0.0200192	0.00310088	1.1e-09	9.76e-05	0.00976	41.6619	0.0027727	0.0442316	0.950017	TRUE
eBMD	Viral hepatitis	rs2422276	G	A	-0.0127073	0.00185202	3e-11	0.000110286	0.0110286	47.0777	0.0356972	0.0316974	0.260086	TRUE
eBMD	Viral hepatitis	rs2430689	G	C	-0.0160876	0.00188816	3e-16	0.000170053	0.0170053	72.5947	-0.0125364	0.0332524	0.706168	TRUE
eBMD	Viral hepatitis	rs2446415	G	A	-0.036502	0.00561448	1.1e-09	9.9e-05	0.0099	42.2596	0.170295	0.104506	0.103204	TRUE
eBMD	Viral hepatitis	rs2457660	T	C	-0.0130561	0.00192749	8.5e-10	0.000107485	0.0107485	45.8819	0.002995	0.0316681	0.924653	TRUE
eBMD	Viral hepatitis	rs2491105	C	T	0.0233584	0.00220438	9.4e-21	0.000262998	0.0262998	112.283	-0.0393214	0.0414536	0.342843	TRUE
eBMD	Viral hepatitis	rs2527041	G	A	0.0189242	0.00236469	9.8e-15	0.000150029	0.0150029	64.0453	0.00821074	0.0379649	0.828775	TRUE
eBMD	Viral hepatitis	rs2536192	T	A	-0.0863427	0.00247133	1e-200	0.00285169	0.285169	1220.65	0.0777404	0.041217	0.0592775	TRUE
eBMD	Viral hepatitis	rs2553772	G	T	0.0281833	0.00184735	5.2e-44	0.000545007	0.0545007	232.748	-0.0430416	0.0309207	0.163922	TRUE
eBMD	Viral hepatitis	rs2566752	C	T	0.0357706	0.00189687	5.6e-68	0.00083247	0.083247	355.613	0.0220178	0.0323478	0.496088	TRUE
eBMD	Viral hepatitis	rs2566774	C	T	-0.0381624	0.00234926	1.3e-45	0.000617866	0.0617866	263.882	0.0496079	0.0423139	0.241046	TRUE
eBMD	Viral hepatitis	rs2586255	A	G	-0.027361	0.0023299	4.8e-26	0.000323	0.0323	137.908	-0.018186	0.033943	0.592109	TRUE
eBMD	Viral hepatitis	rs258758	G	A	0.0145227	0.00237851	1.6e-08	8.73e-05	0.00873	37.2648	-0.0519139	0.0405759	0.200747	TRUE
eBMD	Viral hepatitis	rs2627696	C	T	0.0182827	0.00185269	6e-20	0.000228102	0.0228102	97.3812	-0.0284205	0.0316391	0.369041	TRUE
eBMD	Viral hepatitis	rs2637318	A	G	0.0251058	0.00344067	5e-12	0.000124727	0.0124727	53.2429	-0.0509653	0.0516609	0.323871	TRUE
eBMD	Viral hepatitis	rs2647462	C	T	-0.0333817	0.00241745	4.6e-38	0.000446541	0.0446541	190.679	0.0419558	0.0432353	0.331843	TRUE
eBMD	Viral hepatitis	rs2672601	A	G	0.018175	0.00256588	1.5e-10	0.000117538	0.0117538	50.1737	-0.0214407	0.0419727	0.609474	TRUE
eBMD	Viral hepatitis	rs2675960	T	G	0.0199742	0.00184164	5.2e-24	0.000275526	0.0275526	117.633	-0.0113506	0.0310069	0.714314	TRUE
eBMD	Viral hepatitis	rs2702576	G	A	0.0139876	0.00190634	2.2e-10	0.00012612	0.012612	53.8376	0.00590768	0.0321235	0.854088	TRUE
eBMD	Viral hepatitis	rs2722299	T	C	-0.0219349	0.00184714	7.6e-29	0.000330279	0.0330279	141.017	0.0355596	0.0312635	0.255365	TRUE
eBMD	Viral hepatitis	rs2737252	A	G	0.0347086	0.00205818	2.9e-55	0.000665842	0.0665842	284.385	0.0251876	0.0334282	0.451159	TRUE
eBMD	Viral hepatitis	rs2741856	C	G	0.0746095	0.00335582	3.9e-89	0.00115675	0.115676	494.3	0.0226394	0.0474819	0.633503	TRUE
eBMD	Viral hepatitis	rs2761884	T	G	-0.0501009	0.00186962	8e-125	0.00167961	0.167961	718.099	-0.0550608	0.0310415	0.0760992	TRUE
eBMD	Viral hepatitis	rs2799097	G	A	0.0172329	0.00256761	4.6e-10	0.000105528	0.0105528	45.0464	-0.0614028	0.041426	0.138279	TRUE
eBMD	Viral hepatitis	rs2830913	A	G	0.0236343	0.00188238	2.3e-30	0.000369202	0.0369202	157.642	0.0300135	0.0325289	0.356179	TRUE
eBMD	Viral hepatitis	rs28364580	A	G	-0.0223685	0.00217236	1e-19	0.000248345	0.0248345	106.025	6.93e-05	0.0360687	0.998467	TRUE
eBMD	Viral hepatitis	rs28373428	A	G	0.0222698	0.00262992	8.8e-15	0.000167968	0.0167968	71.7045	-0.0507662	0.0481446	0.291676	TRUE
eBMD	Viral hepatitis	rs28557305	A	G	-0.0259655	0.00193848	2.8e-34	0.000420186	0.0420186	179.42	0.0557871	0.0318745	0.0800811	TRUE
eBMD	Viral hepatitis	rs28558703	C	G	-0.0120184	0.00191721	4.4e-09	9.21e-05	0.00921	39.3139	-0.00180882	0.0323946	0.955471	TRUE
eBMD	Viral hepatitis	rs2894965	A	T	-0.0190555	0.00316883	6.5e-09	8.47e-05	0.00847	36.1549	-0.0145338	0.052158	0.780515	TRUE
eBMD	Viral hepatitis	rs2906135	C	G	-0.0114749	0.00196819	5e-09	7.96e-05	0.00796	33.9777	0.0259822	0.0361243	0.471991	TRUE
eBMD	Viral hepatitis	rs2910274	G	A	-0.0145967	0.00222915	2.9e-08	0.000100448	0.0100448	42.8777	0.020034	0.0381243	0.59924	TRUE
eBMD	Viral hepatitis	rs2971887	C	T	0.0514694	0.00205727	2.1e-108	0.00146431	0.146431	625.915	0.00322584	0.039483	0.934884	TRUE
eBMD	Viral hepatitis	rs3118906	A	G	0.0262712	0.00206586	7.3e-35	0.000378745	0.0378745	161.718	-0.0149062	0.0333142	0.654555	TRUE
eBMD	Viral hepatitis	rs31210	A	G	0.0165605	0.00212938	2.2e-12	0.000141688	0.0141688	60.4841	-0.0349556	0.0356321	0.326586	TRUE
eBMD	Viral hepatitis	rs314280	G	A	0.0133785	0.00183697	1.4e-10	0.000124254	0.0124254	53.0409	0.00170908	0.0312689	0.956411	TRUE
eBMD	Viral hepatitis	rs330091	G	A	0.0187839	0.00227043	1.1e-11	0.000160339	0.0160339	68.4472	0.0198622	0.035931	0.58041	TRUE
eBMD	Viral hepatitis	rs34088289	T	C	-0.0142742	0.00242064	3.1e-08	8.15e-05	0.00815	34.7888	-0.00549452	0.0368617	0.881508	TRUE
eBMD	Viral hepatitis	rs34123233	G	T	0.0214311	0.0024232	3.6e-17	0.000183225	0.0183225	78.2188	0.00807659	0.0374475	0.829239	TRUE
eBMD	Viral hepatitis	rs34166723	T	G	0.0207521	0.00241864	2.9e-16	0.000172449	0.0172449	73.6177	0.0206033	0.037333	0.581032	TRUE
eBMD	Viral hepatitis	rs34324915	T	A	0.0208485	0.00191796	6e-21	0.00027676	0.027676	118.16	0.0137078	0.0353696	0.698343	TRUE
eBMD	Viral hepatitis	rs34356467	T	G	0.0140935	0.00238149	4.3e-09	8.2e-05	0.0082	35.0023	0.0512546	0.0387019	0.185389	TRUE
eBMD	Viral hepatitis	rs344081	C	T	-0.0483044	0.00281204	2.9e-55	0.00069085	0.069085	295.074	-0.051409	0.0404289	0.203519	TRUE
eBMD	Viral hepatitis	rs34435227	G	A	-0.0128854	0.0018783	5.5e-10	0.000110248	0.0110248	47.0615	0.00727686	0.0311168	0.815096	TRUE
eBMD	Viral hepatitis	rs34441013	A	G	0.0319129	0.00204765	5.4e-44	0.000568758	0.0568758	242.897	0.0435113	0.0361069	0.228176	TRUE
eBMD	Viral hepatitis	rs346073	A	G	-0.0266323	0.00243211	4.6e-22	0.000280855	0.0280855	119.909	-0.0599946	0.046154	0.193643	TRUE
eBMD	Viral hepatitis	rs34879158	C	A	0.0170958	0.00210831	1.5e-17	0.000154027	0.0154027	65.7522	-0.00177663	0.0365275	0.961208	TRUE
eBMD	Viral hepatitis	rs34945663	C	T	0.0148831	0.00243919	1.5e-09	8.72e-05	0.00872	37.2221	-0.13801	0.0451648	0.00224533	TRUE
eBMD	Viral hepatitis	rs34959252	C	T	0.023738	0.00198955	3.8e-26	0.000333416	0.0333416	142.357	0.0466929	0.032623	0.152348	TRUE
eBMD	Viral hepatitis	rs34965590	C	G	-0.0165231	0.00192826	4.7e-17	0.000172001	0.0172001	73.4264	-0.0147058	0.0329681	0.655553	TRUE
eBMD	Viral hepatitis	rs35308216	C	T	-0.0619564	0.00339065	1.4e-58	0.000781664	0.0781664	333.892	-0.0865488	0.059317	0.14454	TRUE
eBMD	Viral hepatitis	rs35657711	C	T	0.0506141	0.00223761	5.6e-102	0.00119731	0.119731	511.652	-0.0364507	0.035765	0.308121	TRUE
eBMD	Viral hepatitis	rs35713954	T	G	-0.0109332	0.00188178	9.8e-09	7.91e-05	0.00791	33.7643	0.0057508	0.0311195	0.853388	TRUE
eBMD	Viral hepatitis	rs368510	A	G	0.0236734	0.00195912	1.3e-29	0.000341982	0.0341982	146.015	-0.00865545	0.0325799	0.790495	TRUE
eBMD	Viral hepatitis	rs370387	A	G	0.0468543	0.00185513	2.9e-111	0.0014923	0.14923	637.897	-0.000939532	0.0312915	0.976047	TRUE
eBMD	Viral hepatitis	rs373496	G	A	0.0562927	0.00851142	2.1e-10	0.000102473	0.0102473	43.7422	0.323608	0.142357	0.0230134	TRUE
eBMD	Viral hepatitis	rs3747010	A	G	0.0124434	0.00207375	6.6e-09	8.43e-05	0.00843	35.9841	-0.00385674	0.035157	0.912647	TRUE
eBMD	Viral hepatitis	rs3747237	G	A	-0.0133407	0.001992	2e-12	0.000105072	0.0105072	44.8518	-0.023063	0.0327361	0.481115	TRUE
eBMD	Viral hepatitis	rs3748938	G	A	0.0129019	0.00196463	2e-10	0.000101031	0.0101031	43.1266	0.00578911	0.036027	0.872339	TRUE
eBMD	Viral hepatitis	rs3757434	T	A	0.012737	0.00240813	4.8e-08	6.55e-05	0.00655	27.9587	0.0111882	0.0360262	0.756136	TRUE
eBMD	Viral hepatitis	rs3760456	T	C	-0.0227806	0.00186228	1.3e-26	0.000350462	0.0350462	149.637	0.000649324	0.0308935	0.983231	TRUE
eBMD	Viral hepatitis	rs3765971	T	C	0.0283504	0.00192587	1.9e-37	0.000507455	0.0507455	216.703	-0.0650675	0.0319936	0.0419749	TRUE
eBMD	Viral hepatitis	rs3777787	A	C	-0.0520223	0.0018396	1.5e-143	0.00187013	0.187013	799.709	0.0084951	0.0316555	0.788421	TRUE
eBMD	Viral hepatitis	rs3790608	A	G	0.0389237	0.00256693	4.9e-44	0.000538418	0.0538418	229.932	-0.0335858	0.0443487	0.448863	TRUE
eBMD	Viral hepatitis	rs3828559	G	A	-0.0147322	0.00215476	4.2e-09	0.000109507	0.0109507	46.7451	0.0331933	0.0370408	0.370184	TRUE
eBMD	Viral hepatitis	rs3829849	T	C	0.0137668	0.00191868	4.6e-14	0.000120604	0.0120604	51.4826	0.0426683	0.0319025	0.181073	TRUE
eBMD	Viral hepatitis	rs3848474	A	G	0.0150619	0.0018751	1.8e-11	0.000151147	0.0151147	64.5226	0.0373952	0.0317575	0.238987	TRUE
eBMD	Viral hepatitis	rs3941888	A	G	0.0126934	0.00199701	2.1e-08	9.46e-05	0.00946	40.3812	-0.0262805	0.0345802	0.447262	TRUE
eBMD	Viral hepatitis	rs42034	G	A	-0.0219305	0.00212707	4.5e-22	0.000248988	0.0248988	106.3	0.0164098	0.0362265	0.650564	TRUE
eBMD	Viral hepatitis	rs425105	C	T	-0.016149	0.00250482	6.8e-10	9.74e-05	0.00974	41.5765	0.0294051	0.0408991	0.472162	TRUE
eBMD	Viral hepatitis	rs426810	G	A	0.011313	0.00185734	1e-08	8.69e-05	0.00869	37.0941	0.034695	0.0309069	0.261622	TRUE
eBMD	Viral hepatitis	rs4336963	C	T	-0.0216017	0.00205863	7.6e-23	0.000257905	0.0257905	110.108	-0.0353459	0.0348107	0.309927	TRUE
eBMD	Viral hepatitis	rs4369779	C	T	-0.0171601	0.00226806	2.2e-12	0.000134099	0.0134099	57.2441	0.0207246	0.0368596	0.573939	TRUE
eBMD	Viral hepatitis	rs4392067	C	G	-0.0287159	0.00202131	2.1e-38	0.000472636	0.0472636	201.827	0.036804	0.034911	0.291781	TRUE
eBMD	Viral hepatitis	rs4505759	T	C	0.0568166	0.00200649	1e-131	0.00187506	0.187506	801.819	0.0147155	0.034356	0.668415	TRUE
eBMD	Viral hepatitis	rs45573936	C	T	-0.0378841	0.00557347	3e-11	0.000108235	0.0108235	46.2021	-0.111048	0.095909	0.246924	TRUE
eBMD	Viral hepatitis	rs4595506	G	A	-0.0230826	0.00184184	6.9e-29	0.00036784	0.036784	157.06	0.0348484	0.0308785	0.259082	TRUE
eBMD	Viral hepatitis	rs4666343	T	C	-0.0161519	0.002062	5.6e-15	0.000143734	0.0143734	61.3577	-0.00199777	0.0363072	0.956119	TRUE
eBMD	Viral hepatitis	rs4672847	T	C	0.0269523	0.00336039	5.8e-13	0.000150695	0.0150695	64.3296	-0.0390484	0.0615868	0.526056	TRUE
eBMD	Viral hepatitis	rs4686419	C	T	0.0166705	0.00202248	9.7e-11	0.000159152	0.0159152	67.9404	0.0271688	0.0367843	0.460151	TRUE
eBMD	Viral hepatitis	rs4709746	T	C	-0.031752	0.00270381	1.4e-26	0.000323	0.0323	137.908	-0.00734238	0.0567207	0.897003	TRUE
eBMD	Viral hepatitis	rs4739697	G	A	-0.0185541	0.0019646	3.7e-18	0.000208927	0.0208927	89.1933	0.000188498	0.0357199	0.995789	TRUE
eBMD	Viral hepatitis	rs4743930	T	C	0.0294771	0.00213721	3.8e-35	0.000445487	0.0445487	190.228	0.0439614	0.0331941	0.185379	TRUE
eBMD	Viral hepatitis	rs4796995	G	A	-0.050023	0.00193616	5.7e-120	0.00156146	0.156146	667.509	0.0291918	0.0315266	0.354475	TRUE
eBMD	Viral hepatitis	rs4806003	A	C	-0.0116216	0.00193036	2.3e-08	8.49e-05	0.00849	36.2403	-0.084761	0.0308262	0.00596609	TRUE
eBMD	Viral hepatitis	rs4806862	T	G	0.0200669	0.00199053	2.3e-22	0.000238053	0.0238053	101.63	-0.0022425	0.0314181	0.943099	TRUE
eBMD	Viral hepatitis	rs4836373	C	T	-0.0190058	0.00185311	8.6e-22	0.000246386	0.0246386	105.189	-0.0231032	0.0317438	0.466736	TRUE
eBMD	Viral hepatitis	rs4851274	C	T	0.0122568	0.00197135	6.4e-10	9.06e-05	0.00906	38.6736	-0.0409903	0.0344753	0.234449	TRUE
eBMD	Viral hepatitis	rs4876434	C	T	-0.035817	0.00428654	3e-14	0.000163549	0.0163549	69.8177	-0.102114	0.0779282	0.190072	TRUE
eBMD	Viral hepatitis	rs4882032	G	A	0.0371442	0.00564622	3.2e-08	0.000101385	0.0101385	43.2777	0.0910283	0.087916	0.300482	TRUE
eBMD	Viral hepatitis	rs488535	T	C	0.0155477	0.00203319	6.5e-12	0.000136984	0.0136984	58.4758	-0.0165768	0.0322132	0.606836	TRUE
eBMD	Viral hepatitis	rs4886486	C	G	0.0118931	0.00210551	4.8e-08	7.47e-05	0.00747	31.886	0.0142944	0.034519	0.678799	TRUE
eBMD	Viral hepatitis	rs4936266	A	G	-0.0967327	0.00690027	2.4e-37	0.000460222	0.0460222	196.523	-0.253168	0.263054	0.33584	TRUE
eBMD	Viral hepatitis	rs4936994	C	G	0.0133872	0.00235309	3.4e-09	7.58e-05	0.00758	32.3556	-0.00161333	0.0422786	0.96956	TRUE
eBMD	Viral hepatitis	rs4948786	A	G	0.0122606	0.00184986	4e-10	0.000102909	0.0102909	43.9283	0.0797183	0.0307401	0.00950583	TRUE
eBMD	Viral hepatitis	rs4964511	C	T	-0.0125168	0.00184861	4.5e-10	0.0001074	0.01074	45.8456	-0.0114212	0.031	0.712556	TRUE
eBMD	Viral hepatitis	rs4979905	T	C	-0.0262079	0.00240067	5.6e-24	0.000279146	0.0279146	119.179	-0.0359681	0.0404282	0.373638	TRUE
eBMD	Viral hepatitis	rs55646464	T	G	0.0117962	0.0020149	3.2e-08	8.03e-05	0.00803	34.2766	0.0501948	0.0314135	0.11007	TRUE
eBMD	Viral hepatitis	rs55666529	T	C	-0.00976956	0.00188044	2.9e-08	6.32e-05	0.00632	26.9769	0.0545011	0.0315975	0.0845532	TRUE
eBMD	Viral hepatitis	rs55704141	A	G	0.0287216	0.00188828	3.5e-45	0.000541754	0.0541754	231.358	0.028919	0.0316086	0.360239	TRUE
eBMD	Viral hepatitis	rs55747751	A	G	0.0255741	0.00338476	3.3e-09	0.000133733	0.0133733	57.0878	0.0354427	0.0682868	0.603741	TRUE
eBMD	Viral hepatitis	rs55787537	G	T	-0.0263343	0.00246813	1e-19	0.000266652	0.0266652	113.843	0.0479805	0.0480652	0.318165	TRUE
eBMD	Viral hepatitis	rs55826238	T	G	0.0124978	0.00215287	2.2e-08	7.89e-05	0.00789	33.6789	-0.0623264	0.0391919	0.11177	TRUE
eBMD	Viral hepatitis	rs55877758	A	T	0.0143157	0.00213581	1.3e-10	0.000105246	0.0105246	44.926	-0.0740615	0.0396205	0.0615843	TRUE
eBMD	Viral hepatitis	rs55888531	T	C	-0.0208545	0.0019577	1.1e-23	0.000265794	0.0265794	113.477	-0.117662	0.03512	0.000807291	TRUE
eBMD	Viral hepatitis	rs56009005	A	G	-0.0326834	0.00364112	1.6e-14	0.000188736	0.0188736	80.5719	0.016166	0.0551215	0.769309	TRUE
eBMD	Viral hepatitis	rs56104760	G	A	-0.0413936	0.0023515	1.4e-56	0.000725462	0.0725462	309.868	0.0215396	0.0366969	0.557231	TRUE
eBMD	Viral hepatitis	rs56389448	G	A	0.0248846	0.00281945	1.1e-16	0.000182476	0.0182476	77.899	0.0582937	0.0485056	0.229444	TRUE
eBMD	Viral hepatitis	rs56682471	T	A	0.0271138	0.00222912	7.2e-30	0.000346511	0.0346511	147.95	-0.0297875	0.0386918	0.441379	TRUE
eBMD	Viral hepatitis	rs57043009	T	C	0.0528756	0.00260887	4.9e-71	0.000961482	0.0961482	410.777	0.00245534	0.0441502	0.95565	TRUE
eBMD	Viral hepatitis	rs5735	C	T	-0.0179149	0.00201059	8.1e-16	0.000185975	0.0185975	79.393	-0.00496955	0.0320433	0.876752	TRUE
eBMD	Viral hepatitis	rs5750263	T	C	0.0150002	0.00253378	2.9e-08	8.21e-05	0.00821	35.045	0.0632171	0.0417031	0.129549	TRUE
eBMD	Viral hepatitis	rs5770908	A	G	-0.0166464	0.00198409	7.1e-19	0.000164892	0.0164892	70.3911	0.0260579	0.0314858	0.407892	TRUE
eBMD	Viral hepatitis	rs597319	G	A	-0.0660001	0.00199816	1e-200	0.00254961	0.254961	1091.01	0.0489431	0.0340811	0.15098	TRUE
eBMD	Viral hepatitis	rs603424	A	G	-0.0301479	0.00246363	4.8e-27	0.000350723	0.0350723	149.749	-0.00436261	0.0487465	0.928688	TRUE
eBMD	Viral hepatitis	rs60565316	G	A	0.0356312	0.00295149	4.4e-30	0.000341337	0.0341337	145.74	0.013045	0.0518991	0.801541	TRUE
eBMD	Viral hepatitis	rs6078005	C	T	0.0355603	0.00186961	5.8e-71	0.000846865	0.0846865	361.767	0.0106599	0.0308203	0.729437	TRUE
eBMD	Viral hepatitis	rs61140632	A	G	-0.0201495	0.00232436	3.7e-17	0.000176035	0.0176035	75.1488	0.0529001	0.0342769	0.122754	TRUE
eBMD	Viral hepatitis	rs6117854	A	G	-0.0384374	0.00198936	5e-62	0.000873886	0.0873886	373.32	0.0190728	0.0326806	0.559482	TRUE
eBMD	Viral hepatitis	rs6120804	A	C	0.0254615	0.00242533	1.3e-22	0.000258147	0.0258147	110.211	-0.00809256	0.0382046	0.832246	TRUE
eBMD	Viral hepatitis	rs61254430	A	G	-0.0152531	0.00196809	4.7e-11	0.000140708	0.0140708	60.0657	0.0285457	0.0346197	0.409626	TRUE
eBMD	Viral hepatitis	rs61776719	A	C	0.0191346	0.00184087	2.1e-23	0.000253067	0.0253067	108.042	-0.0278418	0.031862	0.382213	TRUE
eBMD	Viral hepatitis	rs61780429	A	T	-0.018669	0.00222523	2.4e-13	0.000164882	0.0164882	70.3869	0.0259359	0.0373972	0.487981	TRUE
eBMD	Viral hepatitis	rs61843418	T	C	-0.0204534	0.00225132	3.8e-15	0.000193342	0.0193342	82.5386	0.018671	0.0337902	0.580567	TRUE
eBMD	Viral hepatitis	rs61921611	C	T	0.0191125	0.0020061	3.8e-17	0.000212613	0.0212613	90.7672	0.037355	0.0330473	0.258329	TRUE
eBMD	Viral hepatitis	rs61996608	C	T	0.0140099	0.00198139	9.3e-11	0.00011712	0.011712	49.9952	-0.058527	0.0322161	0.0692628	TRUE
eBMD	Viral hepatitis	rs62007684	C	T	-0.0425588	0.00195615	8.5e-81	0.00110776	0.110776	473.342	-0.0648751	0.033633	0.0537415	TRUE
eBMD	Viral hepatitis	rs62028309	T	C	0.0317727	0.00355929	2.3e-17	0.000186661	0.0186661	79.6859	0.176469	0.0939059	0.0602157	TRUE
eBMD	Viral hepatitis	rs62321667	A	G	-0.022818	0.00284112	3.8e-13	0.0001511	0.01511	64.5026	0.0665032	0.0691868	0.336446	TRUE
eBMD	Viral hepatitis	rs62389387	A	G	-0.0126431	0.00222234	1.3e-09	7.58e-05	0.00758	32.3556	0.0205936	0.0356334	0.563311	TRUE
eBMD	Viral hepatitis	rs62444275	A	G	0.06397	0.00187624	1e-200	0.00271611	0.271611	1162.45	0.036396	0.0314912	0.247783	TRUE
eBMD	Viral hepatitis	rs62515432	C	T	-0.0141075	0.0022859	1.8e-10	8.92e-05	0.00892	38.0759	0.015148	0.0342598	0.658381	TRUE
eBMD	Viral hepatitis	rs635084	A	G	0.0261003	0.00241192	1.1e-21	0.000274283	0.0274283	117.102	0.0165641	0.0364163	0.649214	TRUE
eBMD	Viral hepatitis	rs6430090	G	A	-0.0102432	0.00186882	4.6e-08	7.04e-05	0.00704	30.0504	-0.0363818	0.0317155	0.251327	TRUE
eBMD	Viral hepatitis	rs6433893	G	C	-0.0199823	0.00199439	2.8e-20	0.000235137	0.0235137	100.385	0.0348615	0.0342296	0.308459	TRUE
eBMD	Viral hepatitis	rs6445539	A	G	0.0164368	0.0023179	1.3e-09	0.000117801	0.0117801	50.286	-0.0388415	0.0349771	0.266791	TRUE
eBMD	Viral hepatitis	rs6461998	C	T	-0.0375257	0.00397766	6.5e-18	0.00020848	0.020848	89.0024	0.00978038	0.0545251	0.857644	TRUE
eBMD	Viral hepatitis	rs6465495	G	T	-0.0200095	0.00191178	1.2e-21	0.000256589	0.0256589	109.546	-0.0546581	0.0320836	0.0884525	TRUE
eBMD	Viral hepatitis	rs6471752	T	C	-0.0211287	0.0025875	5.2e-14	0.000156196	0.0156196	66.6783	0.0583213	0.0437203	0.182215	TRUE
eBMD	Viral hepatitis	rs6485702	C	T	-0.0347608	0.00194109	2.8e-59	0.000750784	0.0750784	320.692	-0.0068453	0.0320835	0.831047	TRUE
eBMD	Viral hepatitis	rs6512244	C	A	0.0159561	0.0019227	1.4e-12	0.000161329	0.0161329	68.8699	-0.0163998	0.0328732	0.617863	TRUE
eBMD	Viral hepatitis	rs651858	T	C	0.0147969	0.00194295	5.1e-10	0.000135867	0.0135867	57.9989	0.0441272	0.0316715	0.163535	TRUE
eBMD	Viral hepatitis	rs6547870	C	G	-0.0204767	0.00189729	2.1e-24	0.000272827	0.0272827	116.48	-0.00328372	0.0312456	0.916302	TRUE
eBMD	Viral hepatitis	rs6554228	G	C	-0.0134548	0.00187416	3.2e-09	0.000120737	0.0120737	51.5394	0.00420305	0.033168	0.899162	TRUE
eBMD	Viral hepatitis	rs6559947	T	C	0.0144411	0.0020828	9.7e-09	0.000112618	0.0112618	48.0733	0.0444293	0.0322154	0.167854	TRUE
eBMD	Viral hepatitis	rs6594643	A	C	-0.0146111	0.00186066	2.1e-13	0.000144452	0.0144452	61.6642	0.0195018	0.030893	0.527865	TRUE
eBMD	Viral hepatitis	rs660240	C	T	-0.0135707	0.00222728	4.1e-09	8.7e-05	0.0087	37.1367	-0.0701699	0.037625	0.0621842	TRUE
eBMD	Viral hepatitis	rs665783	A	G	-0.0194481	0.001994	7.5e-18	0.000222823	0.0222823	95.127	-0.0172825	0.0373214	0.643314	TRUE
eBMD	Viral hepatitis	rs6664489	A	G	0.0147233	0.00221644	1.3e-08	0.000103373	0.0103373	44.1264	-0.0312624	0.0339395	0.356987	TRUE
eBMD	Viral hepatitis	rs666592	T	C	-0.0128759	0.00189318	2.1e-12	0.000108362	0.0108362	46.2563	-0.0481885	0.0326475	0.139937	TRUE
eBMD	Viral hepatitis	rs66758084	G	A	-0.0204818	0.00242782	3.5e-14	0.000166719	0.0166719	71.1712	-0.0168789	0.0435323	0.698213	TRUE
eBMD	Viral hepatitis	rs6676572	C	T	-0.0168036	0.00189149	6.4e-18	0.000184871	0.0184871	78.9216	0.0126603	0.03196	0.692009	TRUE
eBMD	Viral hepatitis	rs6714450	G	A	0.0154646	0.0020158	1.7e-11	0.000137872	0.0137872	58.8549	-0.0417546	0.0322814	0.195853	TRUE
eBMD	Viral hepatitis	rs6734097	T	C	-0.0696745	0.00190966	1e-200	0.00310911	0.310911	1331.18	0.0571012	0.0363135	0.115846	TRUE
eBMD	Viral hepatitis	rs6755144	G	A	-0.0291461	0.00226782	6.3e-30	0.000386838	0.0386838	165.175	-0.0288507	0.0322285	0.370684	TRUE
eBMD	Viral hepatitis	rs6759927	G	A	0.0190496	0.00196813	9e-20	0.000219443	0.0219443	93.6837	-0.0308901	0.0322884	0.338722	TRUE
eBMD	Viral hepatitis	rs6769511	C	T	0.0146829	0.00198776	3.3e-08	0.000127818	0.0127818	54.5625	0.00753826	0.0334658	0.821783	TRUE
eBMD	Viral hepatitis	rs6782178	T	C	0.0144077	0.00187672	1e-14	0.000138065	0.0138065	58.9373	0.0453752	0.0323285	0.160449	TRUE
eBMD	Viral hepatitis	rs67971665	T	C	-0.0733382	0.00625583	2e-27	0.000321887	0.0321887	137.433	-0.0534839	0.0729591	0.463518	TRUE
eBMD	Viral hepatitis	rs6799205	T	C	-0.00995098	0.0018465	2.5e-08	6.8e-05	0.0068	29.0259	0.00385485	0.0307773	0.900326	TRUE
eBMD	Viral hepatitis	rs68022885	A	G	-0.0245724	0.00337239	1.4e-11	0.000124371	0.0124371	53.0909	0.0233914	0.0605761	0.699386	TRUE
eBMD	Viral hepatitis	rs6839437	C	T	0.033192	0.00248792	9e-36	0.000416837	0.0416837	177.989	-0.00811069	0.0399652	0.839179	TRUE
eBMD	Viral hepatitis	rs6882422	A	G	-0.0288998	0.0028886	1.9e-19	0.000234459	0.0234459	100.096	-0.0177829	0.0537767	0.740887	TRUE
eBMD	Viral hepatitis	rs6885822	A	G	-0.023218	0.00251604	2.9e-20	0.000199472	0.0199472	85.156	-0.0125871	0.0486906	0.796012	TRUE
eBMD	Viral hepatitis	rs6926954	T	G	-0.0229282	0.00197481	1.5e-24	0.000315722	0.0315722	134.8	0.0116887	0.0353342	0.740793	TRUE
eBMD	Viral hepatitis	rs6938004	T	C	-0.0133415	0.00186126	1.6e-10	0.000120364	0.0120364	51.3802	0.0095288	0.0313836	0.761414	TRUE
eBMD	Viral hepatitis	rs6977460	G	A	-0.0172836	0.00207898	5.3e-15	0.000161901	0.0161901	69.1141	0.0759403	0.0382364	0.0470251	TRUE
eBMD	Viral hepatitis	rs7000279	T	C	0.0132997	0.00210527	7.7e-09	9.35e-05	0.00935	39.9116	-0.033825	0.0373424	0.365038	TRUE
eBMD	Viral hepatitis	rs7017252	T	C	0.0165146	0.00191174	6.4e-16	0.000174806	0.0174806	74.6241	-0.0424246	0.0337232	0.208383	TRUE
eBMD	Viral hepatitis	rs7021585	A	G	0.0187345	0.00214147	3.3e-15	0.000179282	0.0179282	76.5352	-0.0114712	0.0350974	0.743789	TRUE
eBMD	Viral hepatitis	rs7040344	T	C	-0.0276745	0.00195032	4.4e-39	0.000471516	0.0471516	201.348	-0.00703026	0.0315156	0.823479	TRUE
eBMD	Viral hepatitis	rs7096456	T	C	-0.010997	0.00193049	3e-08	7.6e-05	0.0076	32.4409	0.0113124	0.0323342	0.726445	TRUE
eBMD	Viral hepatitis	rs7102	C	T	-0.0203849	0.00192847	3.5e-20	0.000261716	0.0261716	111.735	0.0454049	0.0327503	0.165625	TRUE
eBMD	Viral hepatitis	rs7117693	A	G	0.0179068	0.00280089	6e-11	9.58e-05	0.00958	40.8935	-0.0129923	0.0523114	0.803852	TRUE
eBMD	Viral hepatitis	rs7121746	G	A	-0.0567108	0.00187757	3.9e-167	0.00213287	0.213287	912.303	0.0316659	0.0330183	0.337538	TRUE
eBMD	Viral hepatitis	rs7123749	G	A	-0.0464249	0.00191723	1.4e-108	0.00137186	0.137186	586.345	-0.0397136	0.0309165	0.198952	TRUE
eBMD	Viral hepatitis	rs7135535	A	G	-0.0129379	0.00185824	1.2e-10	0.000113561	0.0113561	48.4758	-0.0104399	0.0308361	0.73494	TRUE
eBMD	Viral hepatitis	rs71390846	C	G	-0.0399743	0.0023772	6.1e-57	0.000662058	0.0662058	282.768	-0.015367	0.0378754	0.684944	TRUE
eBMD	Viral hepatitis	rs71420186	A	G	-0.0261592	0.00371672	3.4e-10	0.000116046	0.0116046	49.5367	-0.0421065	0.0526272	0.423659	TRUE
eBMD	Viral hepatitis	rs7167692	C	T	-0.046048	0.00416742	3.4e-25	0.000285967	0.0285967	122.092	0.0734048	0.0939103	0.434422	TRUE
eBMD	Viral hepatitis	rs7175531	C	T	0.0324797	0.00194669	2.4e-52	0.000651779	0.0651779	278.375	-0.0048463	0.0324041	0.881113	TRUE
eBMD	Viral hepatitis	rs7176579	A	G	-0.0155106	0.00185937	3.9e-13	0.000163008	0.0163008	69.5867	-0.0290559	0.0311826	0.35144	TRUE
eBMD	Viral hepatitis	rs7197197	A	G	0.015231	0.00188965	2.3e-11	0.000152188	0.0152188	64.9671	-0.0446669	0.0312607	0.153047	TRUE
eBMD	Viral hepatitis	rs7198032	G	A	-0.0147857	0.00190251	3.8e-13	0.000141489	0.0141489	60.3992	0.0251189	0.0314952	0.425133	TRUE
eBMD	Viral hepatitis	rs720659	C	A	-0.0259931	0.00199221	3.3e-32	0.000398681	0.0398681	170.234	-0.00499232	0.0330075	0.87978	TRUE
eBMD	Viral hepatitis	rs7212160	A	G	-0.0164713	0.00213662	9.9e-13	0.000139218	0.0139218	59.4296	-0.0771048	0.0349653	0.0274416	TRUE
eBMD	Viral hepatitis	rs7249860	T	C	0.101212	0.00322006	1.4e-168	0.00230933	0.230933	987.953	0.0203432	0.0454147	0.654195	TRUE
eBMD	Viral hepatitis	rs7251807	G	A	-0.0253812	0.00289342	2.7e-15	0.00018025	0.018025	76.9485	0.0155093	0.0535834	0.772243	TRUE
eBMD	Viral hepatitis	rs7264777	C	T	0.0218093	0.00193086	6.1e-28	0.000298817	0.0298817	127.58	-0.0421739	0.0311088	0.175198	TRUE
eBMD	Viral hepatitis	rs72692842	T	C	-0.0287011	0.00314748	4.9e-13	0.000194778	0.0194778	83.1517	0.00787606	0.0636632	0.901541	TRUE
eBMD	Viral hepatitis	rs7275843	T	A	0.0143881	0.00249314	1.5e-09	7.8e-05	0.0078	33.2947	0.0221656	0.0463856	0.632753	TRUE
eBMD	Viral hepatitis	rs72805220	A	C	-0.0593166	0.00373054	8.4e-53	0.000591977	0.0591977	252.818	0.109156	0.0831915	0.189483	TRUE
eBMD	Viral hepatitis	rs72813180	G	C	-0.0158831	0.00257143	8.2e-09	8.94e-05	0.00894	38.1613	-0.100962	0.0426599	0.0179486	TRUE
eBMD	Viral hepatitis	rs72832241	A	G	0.0186773	0.00215183	6.9e-16	0.000176477	0.0176477	75.3376	0.0490054	0.03777	0.19447	TRUE
eBMD	Viral hepatitis	rs72868849	T	C	0.0498692	0.00362402	6.2e-37	0.00044345	0.044345	189.358	0.103037	0.0665309	0.121452	TRUE
eBMD	Viral hepatitis	rs72871127	C	T	-0.0289003	0.00382827	1e-12	0.000133504	0.0133504	56.9901	-0.0877628	0.0570989	0.124285	TRUE
eBMD	Viral hepatitis	rs72875566	C	G	0.0213834	0.00272481	5.6e-13	0.000144269	0.0144269	61.5861	0.0436658	0.0599607	0.466466	TRUE
eBMD	Viral hepatitis	rs7290979	C	A	-0.0244795	0.00205733	1.8e-24	0.000331594	0.0331594	141.579	-0.00824025	0.0328657	0.802027	TRUE
eBMD	Viral hepatitis	rs72925179	A	G	-0.0145854	0.00236239	2.6e-09	8.93e-05	0.00893	38.1186	0.0653797	0.041371	0.114032	TRUE
eBMD	Viral hepatitis	rs72933469	A	C	-0.02304	0.00243825	3.6e-17	0.000209156	0.0209156	89.2911	-0.0129051	0.0453609	0.776027	TRUE
eBMD	Viral hepatitis	rs72945685	T	C	0.023181	0.00290996	2e-12	0.000148655	0.0148655	63.4587	0.0119316	0.0596	0.841328	TRUE
eBMD	Viral hepatitis	rs7313563	A	C	0.014076	0.00194774	5e-10	0.000122348	0.0122348	52.2272	0.0166038	0.0314238	0.597233	TRUE
eBMD	Viral hepatitis	rs73139123	T	C	0.0151817	0.00242234	1.3e-08	9.2e-05	0.0092	39.2712	0.00369321	0.042045	0.930004	TRUE
eBMD	Viral hepatitis	rs7317781	G	A	-0.0149223	0.00199273	1.1e-13	0.000131362	0.0131362	56.0756	0.0279416	0.0349563	0.4241	TRUE
eBMD	Viral hepatitis	rs73207790	A	G	-0.0229924	0.00255768	2.2e-17	0.000189299	0.0189299	80.8123	0.0861607	0.0542305	0.112108	TRUE
eBMD	Viral hepatitis	rs73238169	A	G	-0.0192255	0.00271286	2.1e-10	0.000117653	0.0117653	50.2228	-0.0213648	0.0438587	0.626167	TRUE
eBMD	Viral hepatitis	rs73479996	A	G	-0.0224681	0.00361381	9.7e-10	9.06e-05	0.00906	38.6736	-0.118322	0.0587885	0.0441489	TRUE
eBMD	Viral hepatitis	rs737524	C	A	-0.0166199	0.00186985	6.4e-13	0.000185062	0.0185062	79.0032	-0.0742926	0.031144	0.0170581	TRUE
eBMD	Viral hepatitis	rs74119759	T	C	-0.0288327	0.00253973	1.7e-26	0.000301868	0.0301868	128.883	0.00785395	0.0435189	0.856782	TRUE
eBMD	Viral hepatitis	rs7445576	T	C	-0.0185774	0.00228548	6.1e-13	0.000154775	0.0154775	66.0716	-0.0619917	0.0377912	0.100927	TRUE
eBMD	Viral hepatitis	rs745976	C	T	-0.0173891	0.00192626	1.3e-16	0.000190895	0.0190895	81.4937	0.0257946	0.0313729	0.410967	TRUE
eBMD	Viral hepatitis	rs747091	G	T	0.0127451	0.00186306	7.3e-11	0.000109632	0.0109632	46.7985	0.0366533	0.0308598	0.234938	TRUE
eBMD	Viral hepatitis	rs7488974	A	G	0.0510753	0.00188744	3.4e-123	0.00171271	0.171271	732.277	-0.0139129	0.0330142	0.673448	TRUE
eBMD	Viral hepatitis	rs749368	T	A	0.0330929	0.00387672	5.3e-14	0.000170695	0.0170695	72.8688	-0.0487331	0.0589915	0.408745	TRUE
eBMD	Viral hepatitis	rs74998289	G	T	-0.024059	0.00223775	3.8e-22	0.000270749	0.0270749	115.593	-0.0769766	0.0571931	0.178332	TRUE
eBMD	Viral hepatitis	rs7501078	C	A	-0.0216788	0.00190041	2.1e-22	0.000304787	0.0304787	130.129	-0.0055829	0.0311632	0.857819	TRUE
eBMD	Viral hepatitis	rs7504492	C	T	0.0129557	0.00191968	4.6e-10	0.000106702	0.0106702	45.5476	-0.0383029	0.0315995	0.225461	TRUE
eBMD	Viral hepatitis	rs7520984	C	G	-0.0175271	0.00206697	1.2e-14	0.000168435	0.0168435	71.9039	0.0438562	0.0339839	0.196877	TRUE
eBMD	Viral hepatitis	rs75230517	C	G	-0.100591	0.00418287	3.1e-108	0.00135312	0.135312	578.322	-0.0878484	0.0767299	0.252249	TRUE
eBMD	Viral hepatitis	rs7527300	T	C	-0.0250301	0.00186936	3.4e-30	0.000419865	0.0419865	179.283	0.00597869	0.031103	0.847568	TRUE
eBMD	Viral hepatitis	rs7577950	T	C	0.0142621	0.0018618	2.6e-11	0.000137466	0.0137466	58.6816	-0.0132906	0.0322086	0.67987	TRUE
eBMD	Viral hepatitis	rs7585120	T	C	0.0177357	0.00208224	2.3e-12	0.000169947	0.0169947	72.5494	-0.0420102	0.0407437	0.302501	TRUE
eBMD	Viral hepatitis	rs7599234	T	G	-0.0118703	0.00183274	2.9e-08	9.83e-05	0.00983	41.9607	0.0141791	0.0308956	0.64628	TRUE
eBMD	Viral hepatitis	rs7600828	G	C	-0.0132867	0.0018896	7.1e-11	0.000115824	0.0115824	49.442	-0.0214111	0.0325282	0.510389	TRUE
eBMD	Viral hepatitis	rs7653133	G	C	0.0104027	0.00191904	4.3e-09	6.88e-05	0.00688	29.3674	0.000779707	0.0333409	0.981342	TRUE
eBMD	Viral hepatitis	rs76610203	C	T	0.0313602	0.00381205	5.1e-14	0.000158535	0.0158535	67.677	0.0205178	0.0712111	0.77325	TRUE
eBMD	Viral hepatitis	rs76813275	A	G	-0.0196561	0.00299276	3.5e-09	0.000101056	0.0101056	43.1373	-0.0939209	0.0653825	0.150865	TRUE
eBMD	Viral hepatitis	rs76983463	C	T	0.0402361	0.00467911	3.7e-15	0.000173214	0.0173214	73.9444	-0.0103487	0.125761	0.934417	TRUE
eBMD	Viral hepatitis	rs7699338	C	A	-0.0478532	0.0032053	5.9e-40	0.000521929	0.0521929	222.887	-0.00731616	0.0484077	0.879868	TRUE
eBMD	Viral hepatitis	rs7703857	C	T	0.0173014	0.00188588	6.9e-19	0.000197152	0.0197152	84.1654	-0.025185	0.0316159	0.425688	TRUE
eBMD	Viral hepatitis	rs77112003	T	C	0.0139635	0.00199503	4.7e-10	0.000114761	0.0114761	48.9881	0.0386351	0.034115	0.257425	TRUE
eBMD	Viral hepatitis	rs7723009	T	C	-0.0133213	0.00262673	1e-08	6.03e-05	0.00603	25.7389	0.0183879	0.0506156	0.716392	TRUE
eBMD	Viral hepatitis	rs77249084	G	A	0.0127006	0.00208813	1.5e-09	8.67e-05	0.00867	37.0087	0.0217211	0.0339746	0.522607	TRUE
eBMD	Viral hepatitis	rs7728907	A	G	-0.0193642	0.0021839	7.8e-16	0.000184165	0.0184165	78.6202	0.0246609	0.0369495	0.504503	TRUE
eBMD	Viral hepatitis	rs7732092	T	G	-0.010959	0.00186351	8.2e-09	8.1e-05	0.0081	34.5754	0.0130634	0.0311672	0.675115	TRUE
eBMD	Viral hepatitis	rs77431781	T	A	-0.0251243	0.00357496	2e-12	0.000115704	0.0115704	49.3907	0.0329017	0.0769314	0.668887	TRUE
eBMD	Viral hepatitis	rs7771496	T	C	-0.0139587	0.0018854	3.8e-11	0.000128405	0.0128405	54.8131	-0.0325016	0.032579	0.318462	TRUE
eBMD	Viral hepatitis	rs7781370	C	T	0.0452516	0.00192758	3.4e-94	0.00128954	0.128954	551.116	0.0340361	0.0338322	0.314403	TRUE
eBMD	Viral hepatitis	rs7795668	T	A	0.0159119	0.00231962	9.4e-10	0.000110234	0.0110234	47.0555	-0.0667806	0.0417872	0.110018	TRUE
eBMD	Viral hepatitis	rs78015143	A	G	0.0275677	0.00310543	1.4e-16	0.0001846	0.01846	78.8059	0.0215753	0.0434659	0.619632	TRUE
eBMD	Viral hepatitis	rs7814941	G	A	0.0208641	0.00230546	1.3e-13	0.000191847	0.0191847	81.9002	0.0021632	0.0406964	0.957609	TRUE
eBMD	Viral hepatitis	rs78154385	G	A	-0.0241541	0.00211546	8.6e-27	0.000305346	0.0305346	130.368	-0.072208	0.038082	0.0579442	TRUE
eBMD	Viral hepatitis	rs7830123	G	A	-0.0306603	0.00211439	1.5e-37	0.000492404	0.0492404	210.272	0.0840201	0.0357614	0.0188005	TRUE
eBMD	Viral hepatitis	rs78432519	T	C	-0.0362448	0.00288679	2.3e-31	0.000369193	0.0369193	157.638	-0.0139082	0.0510041	0.785093	TRUE
eBMD	Viral hepatitis	rs7866211	C	T	-0.0245864	0.0020281	3.6e-28	0.000344203	0.0344203	146.964	-0.0777866	0.033203	0.0191421	TRUE
eBMD	Viral hepatitis	rs78667121	A	G	0.0543063	0.00533768	2.7e-17	0.000242462	0.0242462	103.513	0.0233606	0.074399	0.753529	TRUE
eBMD	Viral hepatitis	rs79052526	A	G	-0.0371565	0.00695608	4.4e-08	6.68e-05	0.00668	28.5136	-0.178029	0.142072	0.210172	TRUE
eBMD	Viral hepatitis	rs79077117	A	G	0.0153653	0.00223178	3e-09	0.000111041	0.0111041	47.4	0.0825937	0.0426274	0.0526757	TRUE
eBMD	Viral hepatitis	rs79135831	T	C	0.0365225	0.00409383	4.3e-13	0.000186438	0.0186438	79.5907	-0.078981	0.0585387	0.177269	TRUE
eBMD	Viral hepatitis	rs79158536	A	C	0.0388319	0.0034692	1.2e-21	0.000293457	0.0293457	125.291	-0.0967229	0.0565708	0.0873092	TRUE
eBMD	Viral hepatitis	rs79191922	T	C	-0.0418795	0.00724248	6.9e-09	7.83e-05	0.00783	33.4228	0.130896	0.0973167	0.178609	TRUE
eBMD	Viral hepatitis	rs7937579	G	A	-0.0246457	0.00224056	1.5e-22	0.0002834	0.02834	120.996	-0.00763785	0.0417596	0.854876	TRUE
eBMD	Viral hepatitis	rs7959604	G	C	-0.0594083	0.00351663	7.4e-54	0.000668196	0.0668196	285.391	-0.0221062	0.0504225	0.661083	TRUE
eBMD	Viral hepatitis	rs79640667	C	T	0.0291307	0.00363503	2.7e-17	0.000150444	0.0150444	64.2225	-0.0344337	0.0758941	0.65004	TRUE
eBMD	Viral hepatitis	rs7969486	C	T	0.0116772	0.00186027	9.7e-10	9.23e-05	0.00923	39.3993	0.0127601	0.030948	0.680113	TRUE
eBMD	Viral hepatitis	rs8002850	A	G	-0.0286644	0.00196487	1e-38	0.000498373	0.0498373	212.823	-0.0306589	0.0338364	0.364887	TRUE
eBMD	Viral hepatitis	rs8008406	C	T	-0.0167854	0.00211219	8.1e-12	0.00014794	0.014794	63.1534	-0.0334856	0.0364638	0.35845	TRUE
eBMD	Viral hepatitis	rs8016556	C	T	0.0131552	0.0019589	3.1e-09	0.000105652	0.0105652	45.0994	0.00505023	0.0317196	0.873499	TRUE
eBMD	Viral hepatitis	rs80289296	T	C	-0.0320974	0.00340988	6.2e-15	0.000207551	0.0207551	88.6057	0.0460347	0.0475022	0.332492	TRUE
eBMD	Viral hepatitis	rs8080283	T	C	-0.0138106	0.0018613	7.2e-12	0.00012897	0.012897	55.0543	-0.0737858	0.0311288	0.0177722	TRUE
eBMD	Viral hepatitis	rs8095921	A	G	0.0158789	0.00223855	1.1e-09	0.000117872	0.0117872	50.3163	-0.0050196	0.039787	0.899604	TRUE
eBMD	Viral hepatitis	rs8102149	T	G	0.0115501	0.0019516	1.7e-08	8.21e-05	0.00821	35.045	0.00541861	0.0336799	0.872184	TRUE
eBMD	Viral hepatitis	rs8131741	T	G	-0.0192428	0.00189581	1.2e-16	0.000241321	0.0241321	103.026	-0.0324576	0.0317319	0.306368	TRUE
eBMD	Viral hepatitis	rs835941	G	A	0.0152557	0.00188339	4.3e-16	0.000153699	0.0153699	65.6122	-0.00023891	0.0315788	0.993964	TRUE
eBMD	Viral hepatitis	rs847147	A	G	-0.0173385	0.00208929	2.1e-16	0.000161328	0.0161328	68.8695	0.046645	0.0411275	0.256728	TRUE
eBMD	Viral hepatitis	rs868127	T	C	-0.0167563	0.00208037	9.1e-13	0.000151972	0.0151972	64.8749	-0.0369083	0.0355228	0.298803	TRUE
eBMD	Viral hepatitis	rs884205	C	A	0.0259088	0.00214851	3e-26	0.000340585	0.0340585	145.419	0.0490557	0.0345266	0.155372	TRUE
eBMD	Viral hepatitis	rs899631	T	G	0.0183832	0.0018979	2.7e-19	0.000219762	0.0219762	93.8199	0.0116719	0.0321266	0.716374	TRUE
eBMD	Viral hepatitis	rs912146	A	G	0.0253489	0.00255299	3.5e-18	0.000230926	0.0230926	98.5871	-0.0105984	0.0421479	0.801461	TRUE
eBMD	Viral hepatitis	rs917441	T	C	0.0291453	0.00190483	6.9e-47	0.000548201	0.0548201	234.113	0.00863203	0.0331596	0.794619	TRUE
eBMD	Viral hepatitis	rs9257703	G	T	-0.0201797	0.0020997	4.9e-19	0.000216359	0.0216359	92.3668	0.034464	0.0473093	0.466318	TRUE
eBMD	Viral hepatitis	rs929043	G	C	0.0406659	0.00484923	5e-16	0.000164739	0.0164739	70.3258	0.0373915	0.0680184	0.582507	TRUE
eBMD	Viral hepatitis	rs9295508	G	A	0.00997261	0.00189929	1.4e-08	6.46e-05	0.00646	27.5745	0.0327528	0.0325009	0.313575	TRUE
eBMD	Viral hepatitis	rs9296151	A	G	-0.0384198	0.0049915	4.4e-13	0.000138785	0.0138785	59.2447	-0.234428	0.131169	0.0739009	TRUE
eBMD	Viral hepatitis	rs9321266	G	A	0.0217323	0.00188049	4e-23	0.000312814	0.0312814	133.558	0.014368	0.0311224	0.644325	TRUE
eBMD	Viral hepatitis	rs9340903	T	C	-0.0512098	0.005378	5.1e-19	0.000212386	0.0212386	90.6703	0.129328	0.0718971	0.072051	TRUE
eBMD	Viral hepatitis	rs9364386	G	T	-0.0266947	0.00240198	2.3e-26	0.000289294	0.0289294	123.513	-0.0773122	0.0413902	0.0617775	TRUE
eBMD	Viral hepatitis	rs939666	T	C	0.0710745	0.00227297	2.9e-178	0.0022856	0.22856	977.778	0.0212794	0.0367115	0.562159	TRUE
eBMD	Viral hepatitis	rs9447030	A	G	-0.0233667	0.00183308	3.8e-31	0.000380557	0.0380557	162.492	-0.000134903	0.0310493	0.996533	TRUE
eBMD	Viral hepatitis	rs947091	A	G	0.0403792	0.00185128	1.5e-87	0.00111337	0.111337	475.742	0.0256748	0.0327265	0.432731	TRUE
eBMD	Viral hepatitis	rs9482770	C	T	0.0713858	0.00184109	1e-200	0.00350994	0.350994	1503.4	-0.026161	0.0310028	0.398766	TRUE
eBMD	Viral hepatitis	rs9513510	C	G	-0.035268	0.0020194	1.4e-56	0.000714101	0.0714101	305.012	0.0244142	0.0328416	0.457243	TRUE
eBMD	Viral hepatitis	rs9530279	C	T	-0.0185815	0.00210666	1.7e-15	0.000182241	0.0182241	77.7986	-0.0156471	0.0359068	0.663004	TRUE
eBMD	Viral hepatitis	rs9557349	C	T	-0.0214187	0.00230872	2.8e-17	0.000201609	0.0201609	86.0685	-0.0196729	0.0386995	0.611207	TRUE
eBMD	Viral hepatitis	rs957772	G	A	-0.0122597	0.00187352	4.8e-10	0.000100312	0.0100312	42.8197	0.00328669	0.0312341	0.916195	TRUE
eBMD	Viral hepatitis	rs9594738	T	C	-0.0476665	0.00185382	1.1e-119	0.00154658	0.154658	661.137	-0.0653129	0.0310255	0.0352793	TRUE
eBMD	Viral hepatitis	rs9606138	A	G	-0.115593	0.00307074	1e-200	0.00330895	0.330895	1417.02	-0.0345357	0.0560413	0.537726	TRUE
eBMD	Viral hepatitis	rs97959	C	T	0.0197941	0.00264509	7.6e-11	0.000131186	0.0131186	56.0004	0.00994947	0.03774	0.792063	TRUE
eBMD	Viral hepatitis	rs9873544	C	T	0.0149911	0.00190221	7.1e-13	0.000145492	0.0145492	62.1082	-0.0142109	0.0314756	0.651637	TRUE
eBMD	Viral hepatitis	rs9921222	T	C	-0.0256994	0.00185555	2.8e-33	0.00044922	0.044922	191.823	-0.0279838	0.0309375	0.365717	TRUE
eBMD	Viral hepatitis	rs9927137	G	A	-0.0123964	0.00186119	5.5e-11	0.000103924	0.0103924	44.3617	-0.0450585	0.031205	0.148753	TRUE
eBMD	Viral hepatitis	rs9929069	A	C	0.0221669	0.00348691	5.7e-09	9.47e-05	0.00947	40.4239	0.0014211	0.0523383	0.978338	TRUE
eBMD	PBC	rs10160489	T	C	-0.0171744	0.00271249	3.4e-09	9.39e-05	0.00939	40.1	-0.0145839	0.0335453	0.663742	TRUE
eBMD	PBC	rs1022834	C	A	-0.0155882	0.00195021	8.4e-12	0.000149664	0.0149664	63.9	-0.00713006	0.0200881	0.722635	TRUE
eBMD	PBC	rs10264106	C	A	0.0487347	0.00234165	1.5e-72	0.00101378	0.101378	433	0.00807524	0.027191	0.76648	TRUE
eBMD	PBC	rs1029830	A	C	-0.013492	0.00185021	6.2e-12	0.000124569	0.0124569	53.2	0.0153097	0.0219013	0.484532	TRUE
eBMD	PBC	rs1031303	T	G	0.015078	0.0020695	6.8e-11	0.000124353	0.0124353	53.1	-0.0161979	0.0225977	0.473501	TRUE
eBMD	PBC	rs10407062	C	T	-0.0137514	0.0018672	2.6e-11	0.00012706	0.012706	54.2	-0.031369	0.0214203	0.143071	TRUE
eBMD	PBC	rs1042704	A	G	-0.0276667	0.00225852	5.2e-28	0.000351453	0.0351453	150	-0.0263674	0.027016	0.329068	TRUE
eBMD	PBC	rs10765568	T	C	-0.0174025	0.00190618	2.7e-15	0.000195238	0.0195238	83.3	0.0306216	0.0225536	0.174551	TRUE
eBMD	PBC	rs10816854	G	A	-0.00994281	0.0018821	3.4e-08	6.54e-05	0.00654	27.9	0.0158979	0.0224703	0.479252	TRUE
eBMD	PBC	rs10821884	T	C	-0.0136289	0.00228225	2.7e-09	8.35e-05	0.00835	35.6	-0.0271525	0.0267979	0.31095	TRUE
eBMD	PBC	rs10842704	G	T	0.0280498	0.00217901	3.4e-28	0.000388084	0.0388084	166	0.00386154	0.0259559	0.881732	TRUE
eBMD	PBC	rs10859561	T	C	0.0163975	0.00185533	1.4e-15	0.000182973	0.0182973	78.1	-0.00537926	0.0221181	0.807846	TRUE
eBMD	PBC	rs11042107	T	G	-0.0285158	0.00248217	1.6e-26	0.00030912	0.030912	132	-0.000168297	0.0018505	0.927535	TRUE
eBMD	PBC	rs11067228	G	A	0.0156562	0.00185365	2.1e-16	0.000167108	0.0167108	71.3	0.00334248	0.0209528	0.873256	TRUE
eBMD	PBC	rs112073168	A	G	-0.037428	0.00565633	9e-10	0.000102573	0.0102573	43.8	-0.0279752	0.0647916	0.665907	TRUE
eBMD	PBC	rs112447018	A	G	0.0401402	0.0047394	1.1e-10	0.000168032	0.0168032	71.7	0.0218254	0.078054	0.77977	TRUE
eBMD	PBC	rs1133400	G	A	0.0305529	0.00221634	4.6e-34	0.000445033	0.0445033	190	-0.0102114	0.0267371	0.702522	TRUE
eBMD	PBC	rs114268629	C	T	-0.0689303	0.00520726	1.5e-32	0.000410371	0.0410371	175	-0.0103765	0.0932076	0.911357	TRUE
eBMD	PBC	rs114658808	A	G	0.0566085	0.00603423	2.1e-21	0.00020615	0.020615	88	0.0660564	0.066404	0.31985	TRUE
eBMD	PBC	rs114667987	T	C	-0.0405383	0.00594651	2e-10	0.000108871	0.0108871	46.5	0.0334189	0.077917	0.667993	TRUE
eBMD	PBC	rs11576308	A	G	0.0153447	0.00188196	2.7e-15	0.000155733	0.0155733	66.5	-0.00471491	0.0221008	0.831064	TRUE
eBMD	PBC	rs115917678	C	T	0.0752473	0.00537622	7.2e-36	0.000458756	0.0458756	196	0.00316556	0.0757768	0.966678	TRUE
eBMD	PBC	rs117111740	C	T	-0.111804	0.00575562	1.5e-71	0.000883283	0.0883283	377	-0.103718	0.102655	0.312323	TRUE
eBMD	PBC	rs117481343	T	C	0.129348	0.00565544	8.4e-94	0.00122408	0.122408	523	-0.016774	0.0714851	0.81448	TRUE
eBMD	PBC	rs118063851	A	G	0.0709914	0.00595482	3.7e-26	0.000332876	0.0332876	142	-0.0369282	0.0935864	0.693146	TRUE
eBMD	PBC	rs11880992	A	G	-0.0166909	0.00188817	2.2e-15	0.000183042	0.0183042	78.1	0.00294407	0.0127039	0.816736	TRUE
eBMD	PBC	rs11891377	T	G	0.0113904	0.00184214	3.1e-09	8.96e-05	0.00896	38.2	0.00503459	0.0207359	0.808163	TRUE
eBMD	PBC	rs11930058	A	G	-0.0241834	0.00254722	1.3e-14	0.000211136	0.0211136	90.1	-0.0311845	0.0322321	0.333294	TRUE
eBMD	PBC	rs11934731	A	G	-0.0358039	0.00198362	3.4e-53	0.000762721	0.0762721	326	-0.00326662	0.0232716	0.888368	TRUE
eBMD	PBC	rs11955703	A	G	-0.0117223	0.00191119	2.2e-08	8.81e-05	0.00881	37.6	0.0209151	0.0220906	0.343747	TRUE
eBMD	PBC	rs1209075	T	G	-0.0241852	0.00385856	2.2e-08	9.2e-05	0.0092	39.3	0.0173183	0.0444056	0.696535	TRUE
eBMD	PBC	rs12276167	G	T	-0.0135058	0.00187635	4.1e-12	0.000121371	0.0121371	51.8	0.0318606	0.0219431	0.146512	TRUE
eBMD	PBC	rs12372718	G	A	-0.0148156	0.00187738	2.6e-13	0.000145889	0.0145889	62.3	-0.00829335	0.0179236	0.643575	TRUE
eBMD	PBC	rs12545602	A	C	0.0211702	0.002771	8.4e-13	0.000136732	0.0136732	58.4	-0.0112918	0.0306741	0.712783	TRUE
eBMD	PBC	rs1265646	G	A	-0.0102234	0.00189184	3e-08	6.84e-05	0.00684	29.2	0.00239725	0.0189047	0.899093	TRUE
eBMD	PBC	rs12751610	C	T	0.0610513	0.00240176	2.7e-116	0.00151157	0.151156	646	0.00366805	0.0233704	0.875282	TRUE
eBMD	PBC	rs1286075	T	C	0.0305343	0.00246569	3e-30	0.000359167	0.0359167	153	0.0186766	0.0285464	0.512947	TRUE
eBMD	PBC	rs12986939	A	G	-0.0502059	0.00205425	3.4e-111	0.00139749	0.139749	597	-0.0318968	0.0237745	0.179713	TRUE
eBMD	PBC	rs13016532	T	C	-0.010823	0.00197585	4.1e-08	7.03e-05	0.00703	30	0.0173449	0.0217427	0.425026	TRUE
eBMD	PBC	rs13022378	T	C	0.0225401	0.00187243	3.2e-29	0.000339396	0.0339396	145	0.0139729	0.0182491	0.443868	TRUE
eBMD	PBC	rs13070996	T	G	-0.014301	0.00205872	9.7e-10	0.000113043	0.0113043	48.3	0.0232327	0.0246338	0.345619	TRUE
eBMD	PBC	rs13154707	G	A	0.0208068	0.00212652	3.9e-21	0.000224247	0.0224247	95.7	0.0172556	0.0264369	0.513945	TRUE
eBMD	PBC	rs13220896	A	G	-0.0365031	0.00466847	1e-11	0.000143219	0.0143219	61.1	-0.00136583	0.0555196	0.980373	TRUE
eBMD	PBC	rs139031896	C	A	0.0384937	0.00561568	6.6e-10	0.000110073	0.0110073	47	-0.0846953	0.0878291	0.334886	TRUE
eBMD	PBC	rs1400684	A	G	0.0156454	0.0019436	1.4e-14	0.000151791	0.0151791	64.8	-0.00994307	0.0235145	0.672406	TRUE
eBMD	PBC	rs142513382	C	T	0.022179	0.0033229	4.8e-08	0.000104366	0.0104366	44.6	0.00457351	0.00945202	0.628481	TRUE
eBMD	PBC	rs1502201	A	G	-0.017271	0.0021076	2e-16	0.000157305	0.0157305	67.2	0.0253676	0.0246411	0.303252	TRUE
eBMD	PBC	rs150445982	T	C	0.0959681	0.00636095	2e-36	0.000533005	0.0533005	228	-0.113541	0.10922	0.298545	TRUE
eBMD	PBC	rs1516943	T	C	-0.0250882	0.00198906	2.5e-28	0.000372593	0.0372593	159	0.0255975	0.0232625	0.271169	TRUE
eBMD	PBC	rs1535571	G	A	0.0129223	0.00186263	1e-12	0.000112754	0.0112754	48.1	-0.0109184	0.0206414	0.596836	TRUE
eBMD	PBC	rs1575667	C	A	-0.0241575	0.00288866	1.4e-13	0.00016383	0.016383	69.9	-0.0374387	0.0337334	0.267067	TRUE
eBMD	PBC	rs1585528	C	T	0.031082	0.00221207	2.6e-35	0.000462352	0.0462352	197	-0.0227555	0.0258472	0.37865	TRUE
eBMD	PBC	rs16878921	A	G	0.033872	0.0031223	3.8e-26	0.000275655	0.0275655	118	-0.0345149	0.0362821	0.341456	TRUE
eBMD	PBC	rs17173698	A	G	0.046146	0.00586104	9.7e-15	0.000145214	0.0145214	62	-0.070808	0.0762619	0.353156	TRUE
eBMD	PBC	rs17265513	C	T	-0.0333287	0.00231973	4.7e-36	0.000483398	0.0483398	206	-0.00927748	0.0279663	0.740087	TRUE
eBMD	PBC	rs17645969	A	C	-0.0161216	0.00234941	1.3e-09	0.000110307	0.0110307	47.1	0.0136936	0.0328072	0.676389	TRUE
eBMD	PBC	rs1766790	T	C	-0.025965	0.0024426	2.7e-22	0.000264673	0.0264673	113	-0.0483944	0.0317594	0.127564	TRUE
eBMD	PBC	rs1805097	T	C	-0.0207767	0.00197096	1.1e-22	0.000260278	0.0260278	111	0.0361862	0.022281	0.104357	TRUE
eBMD	PBC	rs1843391	A	G	0.0164606	0.00241883	8.8e-12	0.000108489	0.0108489	46.3	0.00737646	0.0287515	0.797519	TRUE
eBMD	PBC	rs1881706	G	A	0.0183554	0.00201621	9e-17	0.000194144	0.0194144	82.9	0.025194	0.0247813	0.309317	TRUE
eBMD	PBC	rs1979117	G	A	-0.0305774	0.00442501	1.7e-10	0.000111861	0.0111861	47.8	-0.0491739	0.0559672	0.379607	TRUE
eBMD	PBC	rs1991431	A	G	-0.0178361	0.00185988	2.4e-16	0.000215422	0.0215422	92	-0.0261759	0.0274837	0.340886	TRUE
eBMD	PBC	rs2052354	G	A	0.0200837	0.00211584	2.9e-16	0.000211049	0.0211049	90.1	-0.0117259	0.025054	0.639767	TRUE
eBMD	PBC	rs2052480	A	G	0.0269752	0.00204806	3.6e-31	0.000406276	0.0406276	173	-0.0132389	0.0253757	0.601868	TRUE
eBMD	PBC	rs212417	A	G	-0.0291676	0.00194657	4.5e-42	0.000525758	0.0525758	225	-0.00983969	0.0230552	0.669533	TRUE
eBMD	PBC	rs215226	G	A	0.024173	0.00189063	4e-32	0.000382856	0.0382856	163	0.0424111	0.0216416	0.0500309	TRUE
eBMD	PBC	rs2174633	C	A	0.0157636	0.00209579	3.7e-11	0.000132529	0.0132529	56.6	-0.0145322	0.0243505	0.550646	TRUE
eBMD	PBC	rs2216949	T	C	0.0290342	0.00283127	1.4e-19	0.000246322	0.0246322	105	-0.0147681	0.0332891	0.657309	TRUE
eBMD	PBC	rs2241820	T	C	0.0160671	0.00188288	1.3e-13	0.000170572	0.0170572	72.8	0.0398754	0.022256	0.0731855	TRUE
eBMD	PBC	rs2272443	T	C	-0.0217871	0.00222548	5.7e-20	0.000224495	0.0224495	95.8	-0.0151835	0.0223202	0.496342	TRUE
eBMD	PBC	rs2361839	A	C	-0.0152692	0.00240206	3.3e-09	9.47e-05	0.00947	40.4	-0.00163652	0.028551	0.954291	TRUE
eBMD	PBC	rs2446415	G	A	-0.036502	0.00561448	1.1e-09	9.9e-05	0.0099	42.3	-0.0923826	0.070346	0.189095	TRUE
eBMD	PBC	rs2566774	C	T	-0.0381624	0.00234926	1.3e-45	0.000617866	0.0617866	264	-0.0291587	0.0289254	0.313423	TRUE
eBMD	PBC	rs2637318	A	G	0.0251058	0.00344067	5e-12	0.000124727	0.0124727	53.2	0.00314536	0.0421642	0.940535	TRUE
eBMD	PBC	rs2672601	A	G	0.018175	0.00256588	1.5e-10	0.000117538	0.0117538	50.2	-0.0114971	0.0395658	0.771371	TRUE
eBMD	PBC	rs2830913	A	G	0.0236343	0.00188238	2.3e-30	0.000369202	0.0369202	158	0.0257325	0.0195012	0.186991	TRUE
eBMD	PBC	rs2971887	C	T	0.0514694	0.00205727	2.1e-108	0.00146431	0.146431	626	0.0645942	0.024395	0.00810057	TRUE
eBMD	PBC	rs3118906	A	G	0.0262712	0.00206586	7.3e-35	0.000378745	0.0378745	162	0.00336334	0.0240634	0.888842	TRUE
eBMD	PBC	rs31210	A	G	0.0165605	0.00212938	2.2e-12	0.000141688	0.0141688	60.5	0.00884325	0.0247661	0.721038	TRUE
eBMD	PBC	rs330091	G	A	0.0187839	0.00227043	1.1e-11	0.000160339	0.0160339	68.4	0.00343956	0.0182058	0.85015	TRUE
eBMD	PBC	rs34088289	T	C	-0.0142742	0.00242064	3.1e-08	8.15e-05	0.00815	34.8	0.0195631	0.0321049	0.542293	TRUE
eBMD	PBC	rs34356467	T	G	0.0140935	0.00238149	4.3e-09	8.2e-05	0.0082	35	-0.0257376	0.0423205	0.543082	TRUE
eBMD	PBC	rs344081	C	T	-0.0483044	0.00281204	2.9e-55	0.00069085	0.069085	295	0.0186993	0.0284119	0.510441	TRUE
eBMD	PBC	rs34435227	G	A	-0.0128854	0.0018783	5.5e-10	0.000110248	0.0110248	47.1	0.00914082	0.02176	0.674431	TRUE
eBMD	PBC	rs346073	A	G	-0.0266323	0.00243211	4.6e-22	0.000280855	0.0280855	120	0.0362944	0.033878	0.284023	TRUE
eBMD	PBC	rs370387	A	G	0.0468543	0.00185513	2.9e-111	0.0014923	0.14923	638	-0.0334982	0.0208538	0.108201	TRUE
eBMD	PBC	rs373496	G	A	0.0562927	0.00851142	2.1e-10	0.000102473	0.0102473	43.7	0.0626777	0.112634	0.577889	TRUE
eBMD	PBC	rs3777787	A	C	-0.0520223	0.0018396	1.5e-143	0.00187013	0.187013	800	-0.00633676	0.0215189	0.768395	TRUE
eBMD	PBC	rs3828559	G	A	-0.0147322	0.00215476	4.2e-09	0.000109507	0.0109507	46.7	-0.0131231	0.0253497	0.604679	TRUE
eBMD	PBC	rs3829849	T	C	0.0137668	0.00191868	4.6e-14	0.000120604	0.0120604	51.5	0.00909944	0.0217975	0.676347	TRUE
eBMD	PBC	rs425105	C	T	-0.016149	0.00250482	6.8e-10	9.74e-05	0.00974	41.6	-0.0430513	0.0306504	0.160142	TRUE
eBMD	PBC	rs4369779	C	T	-0.0171601	0.00226806	2.2e-12	0.000134099	0.0134099	57.2	0.0361955	0.0263455	0.16948	TRUE
eBMD	PBC	rs45573936	C	T	-0.0378841	0.00557347	3e-11	0.000108235	0.0108235	46.2	0.0305205	0.0450201	0.497815	TRUE
eBMD	PBC	rs4666343	T	C	-0.0161519	0.002062	5.6e-15	0.000143734	0.0143734	61.4	0.0271465	0.0246225	0.270241	TRUE
eBMD	PBC	rs4672847	T	C	0.0269523	0.00336039	5.8e-13	0.000150695	0.0150695	64.3	0.0110112	0.0596495	0.853544	TRUE
eBMD	PBC	rs4743930	T	C	0.0294771	0.00213721	3.8e-35	0.000445487	0.0445487	190	-0.00728824	0.0251454	0.771936	TRUE
eBMD	PBC	rs4876434	C	T	-0.035817	0.00428654	3e-14	0.000163549	0.0163549	69.8	-0.0400191	0.0518088	0.439855	TRUE
eBMD	PBC	rs4936266	A	G	-0.0967327	0.00690027	2.4e-37	0.000460222	0.0460222	197	0.0683761	0.0836398	0.413639	TRUE
eBMD	PBC	rs4948786	A	G	0.0122606	0.00184986	4e-10	0.000102909	0.0102909	43.9	-0.00647361	0.0212938	0.761117	TRUE
eBMD	PBC	rs4964511	C	T	-0.0125168	0.00184861	4.5e-10	0.0001074	0.01074	45.8	0.00258627	0.0227474	0.909479	TRUE
eBMD	PBC	rs4979905	T	C	-0.0262079	0.00240067	5.6e-24	0.000279146	0.0279146	119	0.0161639	0.0355565	0.649398	TRUE
eBMD	PBC	rs55704141	A	G	0.0287216	0.00188828	3.5e-45	0.000541754	0.0541754	231	-0.00773062	0.0208123	0.710306	TRUE
eBMD	PBC	rs57043009	T	C	0.0528756	0.00260887	4.9e-71	0.000961482	0.0961482	411	0.0234804	0.0349118	0.501225	TRUE
eBMD	PBC	rs5750263	T	C	0.0150002	0.00253378	2.9e-08	8.21e-05	0.00821	35	0.00697923	0.0262473	0.790314	TRUE
eBMD	PBC	rs6078005	C	T	0.0355603	0.00186961	5.8e-71	0.000846865	0.0846865	362	0.0161008	0.0220792	0.465862	TRUE
eBMD	PBC	rs61843418	T	C	-0.0204534	0.00225132	3.8e-15	0.000193342	0.0193342	82.5	-0.0117702	0.0178023	0.508508	TRUE
eBMD	PBC	rs61921611	C	T	0.0191125	0.0020061	3.8e-17	0.000212613	0.0212613	90.8	0.000611374	0.0223717	0.978198	TRUE
eBMD	PBC	rs62389387	A	G	-0.0126431	0.00222234	1.3e-09	7.58e-05	0.00758	32.4	-0.00149092	0.0251768	0.952779	TRUE
eBMD	PBC	rs62515432	C	T	-0.0141075	0.0022859	1.8e-10	8.92e-05	0.00892	38.1	-0.00708186	0.0273099	0.795393	TRUE
eBMD	PBC	rs6445539	A	G	0.0164368	0.0023179	1.3e-09	0.000117801	0.0117801	50.3	0.0124819	0.032092	0.697319	TRUE
eBMD	PBC	rs6461998	C	T	-0.0375257	0.00397766	6.5e-18	0.00020848	0.020848	89	0.0169488	0.0460451	0.712805	TRUE
eBMD	PBC	rs6465495	G	T	-0.0200095	0.00191178	1.2e-21	0.000256589	0.0256589	110	-0.0217434	0.0212465	0.306124	TRUE
eBMD	PBC	rs6471752	T	C	-0.0211287	0.0025875	5.2e-14	0.000156196	0.0156196	66.7	-0.0110461	0.028141	0.694669	TRUE
eBMD	PBC	rs660240	C	T	-0.0135707	0.00222728	4.1e-09	8.7e-05	0.0087	37.1	0.00799097	0.0202448	0.693052	TRUE
eBMD	PBC	rs6676572	C	T	-0.0168036	0.00189149	6.4e-18	0.000184871	0.0184871	78.9	0.0107173	0.0214033	0.61656	TRUE
eBMD	PBC	rs6714450	G	A	0.0154646	0.0020158	1.7e-11	0.000137872	0.0137872	58.9	0.00945801	0.0264552	0.72071	TRUE
eBMD	PBC	rs6734097	T	C	-0.0696745	0.00190966	1e-200	0.00310911	0.310911	1330	-0.0176352	0.0215906	0.414043	TRUE
eBMD	PBC	rs6755144	G	A	-0.0291461	0.00226782	6.3e-30	0.000386838	0.0386838	165	6.37e-05	0.0244972	0.997926	TRUE
eBMD	PBC	rs6759927	G	A	0.0190496	0.00196813	9e-20	0.000219443	0.0219443	93.7	0.0138826	0.0251214	0.580524	TRUE
eBMD	PBC	rs6782178	T	C	0.0144077	0.00187672	1e-14	0.000138065	0.0138065	58.9	0.0309292	0.0217992	0.15595	TRUE
eBMD	PBC	rs67971665	T	C	-0.0733382	0.00625583	2e-27	0.000321887	0.0321887	137	-0.0464401	0.0970154	0.632161	TRUE
eBMD	PBC	rs6882422	A	G	-0.0288998	0.0028886	1.9e-19	0.000234459	0.0234459	100	-0.00265789	0.0358142	0.940841	TRUE
eBMD	PBC	rs6885822	A	G	-0.023218	0.00251604	2.9e-20	0.000199472	0.0199472	85.2	-0.0037438	0.0293644	0.898549	TRUE
eBMD	PBC	rs7021585	A	G	0.0187345	0.00214147	3.3e-15	0.000179282	0.0179282	76.5	0.000827947	0.0255582	0.974157	TRUE
eBMD	PBC	rs7040344	T	C	-0.0276745	0.00195032	4.4e-39	0.000471516	0.0471516	201	-0.00776061	0.0233753	0.739888	TRUE
eBMD	PBC	rs7121746	G	A	-0.0567108	0.00187757	3.9e-167	0.00213287	0.213287	912	0.035869	0.021561	0.0961917	TRUE
eBMD	PBC	rs7135535	A	G	-0.0129379	0.00185824	1.2e-10	0.000113561	0.0113561	48.5	-0.0256713	0.0232523	0.269579	TRUE
eBMD	PBC	rs7167692	C	T	-0.046048	0.00416742	3.4e-25	0.000285967	0.0285967	122	-0.00305228	0.037388	0.934935	TRUE
eBMD	PBC	rs7175531	C	T	0.0324797	0.00194669	2.4e-52	0.000651779	0.0651779	278	0.00256733	0.0212992	0.904058	TRUE
eBMD	PBC	rs7176579	A	G	-0.0155106	0.00185937	3.9e-13	0.000163008	0.0163008	69.6	-0.00525615	0.0239995	0.826642	TRUE
eBMD	PBC	rs720659	C	A	-0.0259931	0.00199221	3.3e-32	0.000398681	0.0398681	170	-0.0278523	0.0254686	0.274132	TRUE
eBMD	PBC	rs7249860	T	C	0.101212	0.00322006	1.4e-168	0.00230933	0.230933	988	0.125886	0.0390119	0.00125156	TRUE
eBMD	PBC	rs72868849	T	C	0.0498692	0.00362402	6.2e-37	0.00044345	0.044345	189	0.0136398	0.0439372	0.756227	TRUE
eBMD	PBC	rs72871127	C	T	-0.0289003	0.00382827	1e-12	0.000133504	0.0133504	57	-0.0211033	0.045974	0.646215	TRUE
eBMD	PBC	rs7313563	A	C	0.014076	0.00194774	5e-10	0.000122348	0.0122348	52.2	0.00324153	0.0175551	0.853505	TRUE
eBMD	PBC	rs7317781	G	A	-0.0149223	0.00199273	1.1e-13	0.000131362	0.0131362	56.1	0.00658237	0.0230861	0.77555	TRUE
eBMD	PBC	rs73238169	A	G	-0.0192255	0.00271286	2.1e-10	0.000117653	0.0117653	50.2	0.00318557	0.031532	0.919529	TRUE
eBMD	PBC	rs73479996	A	G	-0.0224681	0.00361381	9.7e-10	9.06e-05	0.00906	38.7	-0.00437321	0.0383098	0.909116	TRUE
eBMD	PBC	rs745976	C	T	-0.0173891	0.00192626	1.3e-16	0.000190895	0.0190895	81.5	-0.0127163	0.0236754	0.591192	TRUE
eBMD	PBC	rs7488974	A	G	0.0510753	0.00188744	3.4e-123	0.00171271	0.171271	732	-0.00571554	0.021763	0.792839	TRUE
eBMD	PBC	rs7577950	T	C	0.0142621	0.0018618	2.6e-11	0.000137466	0.0137466	58.7	-0.0120173	0.0224336	0.592178	TRUE
eBMD	PBC	rs76610203	C	T	0.0313602	0.00381205	5.1e-14	0.000158535	0.0158535	67.7	0.0079899	0.0558492	0.886241	TRUE
eBMD	PBC	rs76983463	C	T	0.0402361	0.00467911	3.7e-15	0.000173214	0.0173214	73.9	0.0290631	0.0601973	0.62924	TRUE
eBMD	PBC	rs7771496	T	C	-0.0139587	0.0018854	3.8e-11	0.000128405	0.0128405	54.8	0.0123546	0.0219951	0.574321	TRUE
eBMD	PBC	rs7781370	C	T	0.0452516	0.00192758	3.4e-94	0.00128954	0.128954	551	-0.0284361	0.0225059	0.206412	TRUE
eBMD	PBC	rs78154385	G	A	-0.0241541	0.00211546	8.6e-27	0.000305346	0.0305346	130	0.00548583	0.0217722	0.801068	TRUE
eBMD	PBC	rs7830123	G	A	-0.0306603	0.00211439	1.5e-37	0.000492404	0.0492404	210	0.0415964	0.0259386	0.108792	TRUE
eBMD	PBC	rs78432519	T	C	-0.0362448	0.00288679	2.3e-31	0.000369193	0.0369193	158	-0.0350402	0.0351416	0.318709	TRUE
eBMD	PBC	rs785836	T	C	0.012354	0.00194469	2.7e-10	9.45e-05	0.00945	40.3	-0.00700597	0.0220194	0.750354	TRUE
eBMD	PBC	rs7866211	C	T	-0.0245864	0.0020281	3.6e-28	0.000344203	0.0344203	147	0.0200161	0.0235225	0.394806	TRUE
eBMD	PBC	rs79191922	T	C	-0.0418795	0.00724248	6.9e-09	7.83e-05	0.00783	33.4	-0.0110612	0.088308	0.90032	TRUE
eBMD	PBC	rs7937579	G	A	-0.0246457	0.00224056	1.5e-22	0.0002834	0.02834	121	0.0197372	0.0259856	0.447528	TRUE
eBMD	PBC	rs8008406	C	T	-0.0167854	0.00211219	8.1e-12	0.00014794	0.014794	63.2	0.0073552	0.0263475	0.780121	TRUE
eBMD	PBC	rs80289296	T	C	-0.0320974	0.00340988	6.2e-15	0.000207551	0.0207551	88.6	0.0331716	0.0416258	0.425509	TRUE
eBMD	PBC	rs912146	A	G	0.0253489	0.00255299	3.5e-18	0.000230926	0.0230926	98.6	0.000452774	0.0190603	0.981048	TRUE
eBMD	PBC	rs9295508	G	A	0.00997261	0.00189929	1.4e-08	6.46e-05	0.00646	27.6	-0.0149355	0.0215961	0.4892	TRUE
eBMD	PBC	rs9296151	A	G	-0.0384198	0.0049915	4.4e-13	0.000138785	0.0138785	59.2	0.0596773	0.0531512	0.261529	TRUE
eBMD	PBC	rs9321266	G	A	0.0217323	0.00188049	4e-23	0.000312814	0.0312814	134	-0.00967895	0.0245894	0.69386	TRUE
eBMD	PBC	rs9340903	T	C	-0.0512098	0.005378	5.1e-19	0.000212386	0.0212386	90.7	-0.0943771	0.0660013	0.152738	TRUE
eBMD	PBC	rs9364386	G	T	-0.0266947	0.00240198	2.3e-26	0.000289294	0.0289294	124	-0.000984999	0.0274246	0.971349	TRUE
eBMD	PBC	rs939666	T	C	0.0710745	0.00227297	2.9e-178	0.0022856	0.22856	978	0.0161121	0.0269849	0.550454	TRUE
eBMD	PBC	rs9482770	C	T	0.0713858	0.00184109	1e-200	0.00350994	0.350994	1500	0.0781253	0.0220983	0.000407237	TRUE
eBMD	PBC	rs9873544	C	T	0.0149911	0.00190221	7.1e-13	0.000145492	0.0145492	62.1	0.0402543	0.0226756	0.075861	TRUE
eBMD	PBC	rs9929069	A	C	0.0221669	0.00348691	5.7e-09	9.47e-05	0.00947	40.4	-0.0135444	0.0370989	0.715045	TRUE
eBMD	PSC	rs10087008	A	T	-0.0141423	0.00212985	9.9e-10	0.000103288	0.0103288	44.0901	-0.0188218	0.035	0.577781	TRUE
eBMD	PSC	rs10145299	C	T	0.022178	0.00186883	7.6e-27	0.000329849	0.0329849	140.833	-0.0237165	0.035	0.477087	TRUE
eBMD	PSC	rs10148621	A	T	0.0153803	0.00253667	6.8e-09	8.61e-05	0.00861	36.7525	-0.0516432	0.048	0.263855	TRUE
eBMD	PSC	rs10160489	T	C	-0.0171744	0.00271249	3.4e-09	9.39e-05	0.00939	40.0823	-0.0363319	0.043	0.397071	TRUE
eBMD	PSC	rs10186351	T	C	0.0119276	0.00183289	1.1e-09	9.92e-05	0.00992	42.3449	0.0237165	0.031	0.450519	TRUE
eBMD	PSC	rs10208406	C	T	0.0170284	0.00226455	2.7e-10	0.000132458	0.0132458	56.5435	0.00299551	0.037	0.938032	TRUE
eBMD	PSC	rs1022834	C	A	-0.0155882	0.00195021	8.4e-12	0.000149664	0.0149664	63.8894	-0.0178399	0.031	0.566535	TRUE
eBMD	PSC	rs1029830	A	C	-0.013492	0.00185021	6.2e-12	0.000124569	0.0124569	53.1754	0.0129162	0.035	0.704523	TRUE
eBMD	PSC	rs1031303	T	G	0.015078	0.0020695	6.8e-11	0.000124353	0.0124353	53.0832	-0.00598207	0.033	0.862776	TRUE
eBMD	PSC	rs1043515	G	A	-0.0125478	0.00186266	5.1e-11	0.00010631	0.010631	45.3803	0.0401818	0.035	0.236231	TRUE
eBMD	PSC	rs10750766	A	C	0.0254263	0.00203216	3.6e-27	0.000366644	0.0366644	156.549	-0.0314987	0.034	0.343316	TRUE
eBMD	PSC	rs10765568	T	C	-0.0174025	0.00190618	2.7e-15	0.000195238	0.0195238	83.3481	-0.00299551	0.031	0.931986	TRUE
eBMD	PSC	rs10816854	G	A	-0.00994281	0.0018821	3.4e-08	6.54e-05	0.00654	27.916	0.00697561	0.031	0.809237	TRUE
eBMD	PSC	rs10817895	T	A	0.0156044	0.00208675	3.2e-10	0.000130993	0.0130993	55.918	0.0344014	0.034	0.296634	TRUE
eBMD	PSC	rs10842704	G	T	0.0280498	0.00217901	3.4e-28	0.000388084	0.0388084	165.707	0.00796817	0.035	0.825664	TRUE
eBMD	PSC	rs10859561	T	C	0.0163975	0.00185533	1.4e-15	0.000182973	0.0182973	78.1112	0.0324672	0.032	0.294796	TRUE
eBMD	PSC	rs11042107	T	G	-0.0285158	0.00248217	1.6e-26	0.00030912	0.030912	131.98	-0.0430595	0.042	0.30106	TRUE
eBMD	PSC	rs11061814	A	G	-0.0266718	0.00283067	1.6e-16	0.000207964	0.0207964	88.7821	-0.0506931	0.052	0.316874	TRUE
eBMD	PSC	rs11088458	G	A	-0.0439458	0.00207624	6.8e-82	0.00104852	0.104852	448.002	0.0401818	0.038	0.284685	TRUE
eBMD	PSC	rs11107263	A	C	0.017602	0.00277523	1.7e-09	9.42e-05	0.00942	40.2104	0.0295588	0.045	0.507958	TRUE
eBMD	PSC	rs11142400	A	G	0.0125897	0.00197211	2.2e-09	9.55e-05	0.00955	40.7654	0.00498754	0.037	0.889852	TRUE
eBMD	PSC	rs11175835	A	G	-0.0228987	0.0020409	2.1e-22	0.000294851	0.0294851	125.886	0.0723207	0.035	0.0362176	TRUE
eBMD	PSC	rs112073168	A	G	-0.037428	0.00565633	9e-10	0.000102573	0.0102573	43.7849	-0.0998453	0.112	0.343871	TRUE
eBMD	PSC	rs11228240	T	C	-0.0426866	0.0020576	8e-77	0.00100734	0.100734	430.389	0.0392207	0.038	0.293683	TRUE
eBMD	PSC	rs11242735	C	G	0.0170071	0.00214952	2.8e-13	0.000146645	0.0146645	62.6005	-0.0440169	0.034	0.195543	TRUE
eBMD	PSC	rs1133400	G	A	0.0305529	0.00221634	4.6e-34	0.000445033	0.0445033	190.034	-0.0468836	0.042	0.255902	TRUE
eBMD	PSC	rs114658808	A	G	0.0566085	0.00603423	2.1e-21	0.00020615	0.020615	88.0075	-0.0760347	0.089	0.375137	TRUE
eBMD	PSC	rs115917678	C	T	0.0752473	0.00537622	7.2e-36	0.000458756	0.0458756	195.897	0.0778865	0.089	0.363451	TRUE
eBMD	PSC	rs1159798	C	A	-0.0641807	0.0022139	6.7e-154	0.00196513	0.196513	840.413	0.0449734	0.04	0.252007	TRUE
eBMD	PSC	rs11605389	A	G	-0.0146551	0.00220221	4.1e-09	0.000103745	0.0103745	44.2852	0.00498754	0.035	0.882824	TRUE
eBMD	PSC	rs116228246	C	G	0.0865451	0.00612502	2.9e-41	0.000467541	0.0467541	199.65	0.119559	0.104	0.228188	TRUE
eBMD	PSC	rs11657636	T	C	0.0518107	0.00201168	4.6e-116	0.00155167	0.155167	663.317	0.0610951	0.038	0.0999355	TRUE
eBMD	PSC	rs11712061	T	C	0.0125805	0.0018879	1.7e-09	0.000104027	0.0104027	44.4056	0.0246926	0.035	0.47481	TRUE
eBMD	PSC	rs11729023	T	C	0.0250765	0.00284297	1.3e-14	0.000182248	0.0182248	77.8016	-0.0411419	0.046	0.356839	TRUE
eBMD	PSC	rs117816348	T	A	0.0495005	0.00683194	3.1e-09	0.000122979	0.0122979	52.4966	-0.0554347	0.133	0.654712	TRUE
eBMD	PSC	rs117866066	A	G	0.0251212	0.00309098	2.7e-17	0.00015473	0.015473	66.0524	0.0109399	0.056	0.832765	TRUE
eBMD	PSC	rs11880992	A	G	-0.0166909	0.00188817	2.2e-15	0.000183042	0.0183042	78.1407	0.00995033	0.034	0.761826	TRUE
eBMD	PSC	rs11934731	A	G	-0.0358039	0.00198362	3.4e-53	0.000762721	0.0762721	325.795	0.0382587	0.032	0.229678	TRUE
eBMD	PSC	rs11955703	A	G	-0.0117223	0.00191119	2.2e-08	8.81e-05	0.00881	37.6063	-0.0148886	0.031	0.621219	TRUE
eBMD	PSC	rs12044944	T	C	0.0806734	0.00233093	1e-200	0.00279858	0.279858	1197.85	-0.0246926	0.044	0.565171	TRUE
eBMD	PSC	rs1206760	A	G	0.0209049	0.00187711	5.1e-22	0.000290498	0.0290498	124.027	-0.0158733	0.034	0.637904	TRUE
eBMD	PSC	rs1209075	T	G	-0.0241852	0.00385856	2.2e-08	9.2e-05	0.0092	39.2712	-0.0610951	0.061	0.299204	TRUE
eBMD	PSC	rs12124126	G	A	-0.019753	0.00194344	3.3e-22	0.000241976	0.0241976	103.306	0.0168571	0.031	0.578533	TRUE
eBMD	PSC	rs12127020	G	C	0.0173173	0.00234829	7.3e-12	0.000127396	0.0127396	54.3823	0.0119286	0.037	0.741541	TRUE
eBMD	PSC	rs12210993	A	G	-0.0222484	0.00182978	3.6e-26	0.00034626	0.034626	147.843	0.0657877	0.029	0.0228591	TRUE
eBMD	PSC	rs12276167	G	T	-0.0135058	0.00187635	4.1e-12	0.000121371	0.0121371	51.8101	0.001998	0.031	0.942968	TRUE
eBMD	PSC	rs12372718	G	A	-0.0148156	0.00187738	2.6e-13	0.000145889	0.0145889	62.2777	-0.0430595	0.031	0.156436	TRUE
eBMD	PSC	rs12443188	A	T	0.0223465	0.00220975	1.3e-18	0.000239542	0.0239542	102.266	0.0324672	0.04	0.404883	TRUE
eBMD	PSC	rs12517140	C	T	0.01346	0.00192955	3.1e-12	0.000113994	0.0113994	48.6607	0.0119286	0.032	0.7127	TRUE
eBMD	PSC	rs12534970	G	A	0.0119276	0.00182624	6e-09	9.99e-05	0.00999	42.6438	0.00895974	0.03	0.759696	TRUE
eBMD	PSC	rs12545602	A	C	0.0211702	0.002771	8.4e-13	0.000136732	0.0136732	58.3682	-0.0582689	0.051	0.239009	TRUE
eBMD	PSC	rs12569559	G	T	0.0185821	0.00184995	4e-18	0.000236331	0.0236331	100.895	0.0266419	0.031	0.387327	TRUE
eBMD	PSC	rs12616772	C	A	-0.0114877	0.00192285	5.5e-09	8.36e-05	0.00836	35.6853	0.0285875	0.032	0.362817	TRUE
eBMD	PSC	rs12631392	A	G	0.024943	0.00296154	2.3e-15	0.000166166	0.0166166	70.9351	-0.0563803	0.05	0.241817	TRUE
eBMD	PSC	rs1265646	G	A	-0.0102234	0.00189184	3e-08	6.84e-05	0.00684	29.1966	-0.0119286	0.032	0.692274	TRUE
eBMD	PSC	rs12751610	C	T	0.0610513	0.00240176	2.7e-116	0.00151157	0.151156	646.146	-0.0944007	0.041	0.0200346	TRUE
eBMD	PSC	rs12811685	G	C	-0.0176709	0.0019485	1.7e-14	0.000192658	0.0192658	82.2465	0.0158733	0.032	0.617349	TRUE
eBMD	PSC	rs1286075	T	C	0.0305343	0.00246569	3e-30	0.000359167	0.0359167	153.355	0.0188218	0.039	0.618176	TRUE
eBMD	PSC	rs12986939	A	G	-0.0502059	0.00205425	3.4e-111	0.00139749	0.139749	597.314	-0.0544882	0.036	0.11889	TRUE
eBMD	PSC	rs13016532	T	C	-0.010823	0.00197585	4.1e-08	7.03e-05	0.00703	30.0077	-0.001998	0.038	0.948223	TRUE
eBMD	PSC	rs13022378	T	C	0.0225401	0.00187243	3.2e-29	0.000339396	0.0339396	144.911	-0.0295588	0.03	0.318979	TRUE
eBMD	PSC	rs13088318	G	A	0.0152577	0.00195249	9.2e-12	0.000143051	0.0143051	61.066	0.0158733	0.037	0.666814	TRUE
eBMD	PSC	rs13133616	G	A	0.0189451	0.00212243	2.7e-13	0.000186638	0.0186638	79.6761	0.00697561	0.034	0.833653	TRUE
eBMD	PSC	rs13137483	C	A	0.0200153	0.00191491	4.2e-18	0.0002559	0.02559	109.252	0.0266419	0.036	0.462665	TRUE
eBMD	PSC	rs13293512	C	T	0.0194829	0.00198532	2.3e-21	0.00022558	0.022558	96.3042	0.0207825	0.032	0.510416	TRUE
eBMD	PSC	rs13384908	A	G	0.014924	0.00227334	4.8e-10	0.00010096	0.010096	43.0963	-0.0188218	0.041	0.632335	TRUE
eBMD	PSC	rs134613	G	T	-0.0428614	0.00195285	3.5e-90	0.00112735	0.112735	481.72	-0.0198026	0.032	0.543297	TRUE
eBMD	PSC	rs139031896	C	A	0.0384937	0.00561568	6.6e-10	0.000110073	0.0110073	46.9867	0.0227395	0.091	0.796307	TRUE
eBMD	PSC	rs139603701	G	A	-0.105751	0.007397	8.3e-41	0.000478633	0.0478633	204.389	-0.0629748	0.145	0.64158	TRUE
eBMD	PSC	rs1400684	A	G	0.0156454	0.0019436	1.4e-14	0.000151791	0.0151791	64.7976	0.0353671	0.031	0.242	TRUE
eBMD	PSC	rs141795717	A	G	0.22756	0.00724912	1.2e-185	0.00230342	0.230342	985.42	0.14842	0.135	0.239765	TRUE
eBMD	PSC	rs142513382	C	T	0.022179	0.0033229	4.8e-08	0.000104366	0.0104366	44.5504	-0.064851	0.056	0.234586	TRUE
eBMD	PSC	rs144412371	G	C	-0.0388468	0.0048819	6.6e-13	0.000148327	0.0148327	63.3186	0.0372958	0.077	0.617546	TRUE
eBMD	PSC	rs1444436	G	C	-0.016125	0.00198491	9.5e-12	0.000154598	0.0154598	65.996	-0.00399202	0.032	0.90194	TRUE
eBMD	PSC	rs149078150	T	C	0.0459518	0.00794391	2e-08	7.84e-05	0.00784	33.4655	0.18648	0.173	0.243144	TRUE
eBMD	PSC	rs1502201	A	G	-0.017271	0.0021076	2e-16	0.000157305	0.0157305	67.1518	0.0411419	0.034	0.214993	TRUE
eBMD	PSC	rs1533142	G	C	-0.0233703	0.00220548	2.1e-19	0.000263003	0.0263003	112.285	0.0372958	0.036	0.300419	TRUE
eBMD	PSC	rs1550270	C	T	0.0161526	0.00201971	7.3e-15	0.000149829	0.0149829	63.9599	0.0217615	0.031	0.480894	TRUE
eBMD	PSC	rs1575667	C	A	-0.0241575	0.00288866	1.4e-13	0.00016383	0.016383	69.9377	-0.0148886	0.048	0.754079	TRUE
eBMD	PSC	rs167365	G	C	-0.0188056	0.00188365	1.9e-15	0.000233467	0.0233467	99.6721	0.0554347	0.031	0.0742181	TRUE
eBMD	PSC	rs16838452	A	C	0.0329729	0.00281117	4.7e-25	0.000322221	0.0322221	137.575	0.001998	0.047	0.972194	TRUE
eBMD	PSC	rs16878921	A	G	0.033872	0.0031223	3.8e-26	0.000275655	0.0275655	117.688	0.0629748	0.051	0.208859	TRUE
eBMD	PSC	rs17173698	A	G	0.046146	0.00586104	9.7e-15	0.000145214	0.0145214	61.9895	0.0834216	0.247	0.704764	TRUE
eBMD	PSC	rs17265513	C	T	-0.0333287	0.00231973	4.7e-36	0.000483398	0.0483398	206.425	0.08158	0.043	0.0533912	TRUE
eBMD	PSC	rs17451107	C	T	-0.0286594	0.00190266	6.9e-37	0.000531293	0.0531293	226.888	0.00796817	0.035	0.807717	TRUE
eBMD	PSC	rs174598	A	G	0.0140422	0.0019627	5.3e-11	0.000119912	0.0119912	51.1872	-0.0217615	0.037	0.547079	TRUE
eBMD	PSC	rs1766790	T	C	-0.025965	0.0024426	2.7e-22	0.000264673	0.0264673	112.998	-0.0344014	0.041	0.398977	TRUE
eBMD	PSC	rs17679410	G	A	0.0251958	0.0022263	1.8e-27	0.000299993	0.0299993	128.082	0.0363319	0.035	0.281101	TRUE
eBMD	PSC	rs17684825	G	T	0.0116046	0.00186826	3e-11	9.04e-05	0.00904	38.5882	0.0324672	0.036	0.359266	TRUE
eBMD	PSC	rs1777277	A	C	-0.0108505	0.00184474	7.5e-09	8.1e-05	0.0081	34.5754	-0.0198026	0.03	0.499677	TRUE
eBMD	PSC	rs1799387	G	A	0.0113961	0.00189298	7.6e-11	8.49e-05	0.00849	36.2403	-0.001998	0.035	0.963146	TRUE
eBMD	PSC	rs181367	G	C	0.011723	0.00200592	3.8e-08	8e-05	0.008	34.1485	-0.001998	0.037	0.963181	TRUE
eBMD	PSC	rs183084030	A	T	0.0360016	0.00485174	1.6e-12	0.000128987	0.0128987	55.0616	-0.0916672	0.083	0.252	TRUE
eBMD	PSC	rs1859839	A	G	-0.0402759	0.00242428	1.8e-54	0.000646245	0.0646245	276.01	0.00299551	0.047	0.944422	TRUE
eBMD	PSC	rs1904398	C	A	0.0152802	0.00184994	1.5e-15	0.000159818	0.0159818	68.2247	0.0256677	0.035	0.456766	TRUE
eBMD	PSC	rs1907310	A	G	-0.0209684	0.00247881	9.4e-15	0.000167619	0.0167619	71.5555	-0.00399202	0.04	0.918819	TRUE
eBMD	PSC	rs1991431	A	G	-0.0178361	0.00185988	2.4e-16	0.000215422	0.0215422	91.9667	-0.00598207	0.031	0.841072	TRUE
eBMD	PSC	rs206432	T	G	0.0159228	0.00186042	1e-13	0.000171591	0.0171591	73.2514	-0.0109399	0.034	0.740769	TRUE
eBMD	PSC	rs2069442	C	G	-0.0193391	0.00208977	1.6e-16	0.000200605	0.0200605	85.6398	0.0109399	0.039	0.767915	TRUE
eBMD	PSC	rs2091624	C	G	-0.0250404	0.0030728	1.5e-12	0.000155561	0.0155561	66.4072	0.0227395	0.048	0.632479	TRUE
eBMD	PSC	rs212417	A	G	-0.0291676	0.00194657	4.5e-42	0.000525758	0.0525758	224.523	-0.00299551	0.036	0.92819	TRUE
eBMD	PSC	rs215226	G	A	0.024173	0.00189063	4e-32	0.000382856	0.0382856	163.474	0.0178399	0.035	0.600705	TRUE
eBMD	PSC	rs2181289	C	T	-0.0170929	0.00236336	2.5e-09	0.000122538	0.0122538	52.3083	0.0324672	0.043	0.43923	TRUE
eBMD	PSC	rs2216949	T	C	0.0290342	0.00283127	1.4e-19	0.000246322	0.0246322	105.162	0.0009995	0.043	0.984674	TRUE
eBMD	PSC	rs2227607	A	C	-0.0205264	0.00291757	1.6e-09	0.000115954	0.0115954	49.4975	-0.0129162	0.048	0.782017	TRUE
eBMD	PSC	rs2240226	T	C	0.0344693	0.00211826	4.6e-47	0.000619998	0.0619998	264.793	0.0009995	0.035	0.967354	TRUE
eBMD	PSC	rs2241820	T	C	0.0160671	0.00188288	1.3e-13	0.000170572	0.0170572	72.8163	-0.00995033	0.035	0.775393	TRUE
eBMD	PSC	rs2284707	C	A	0.0144201	0.00198356	3.6e-13	0.000123807	0.0123807	52.8501	-0.0256677	0.037	0.477198	TRUE
eBMD	PSC	rs2430689	G	C	-0.0160876	0.00188816	3e-16	0.000170053	0.0170053	72.5947	-0.00895974	0.031	0.782806	TRUE
eBMD	PSC	rs2446415	G	A	-0.036502	0.00561448	1.1e-09	9.9e-05	0.0099	42.2596	0.0237165	0.084	0.771276	TRUE
eBMD	PSC	rs2457660	T	C	-0.0130561	0.00192749	8.5e-10	0.000107485	0.0107485	45.8819	0.0217615	0.035	0.538727	TRUE
eBMD	PSC	rs2527041	G	A	0.0189242	0.00236469	9.8e-15	0.000150029	0.0150029	64.0453	-0.0487902	0.04	0.211318	TRUE
eBMD	PSC	rs2553772	G	T	0.0281833	0.00184735	5.2e-44	0.000545007	0.0545007	232.748	0.0129162	0.03	0.658939	TRUE
eBMD	PSC	rs2566752	C	T	0.0357706	0.00189687	5.6e-68	0.00083247	0.083247	355.613	0.0285875	0.036	0.418365	TRUE
eBMD	PSC	rs2566774	C	T	-0.0381624	0.00234926	1.3e-45	0.000617866	0.0617866	263.882	-0.0334348	0.039	0.380369	TRUE
eBMD	PSC	rs2627696	C	T	0.0182827	0.00185269	6e-20	0.000228102	0.0228102	97.3812	-0.00895974	0.031	0.760307	TRUE
eBMD	PSC	rs2637318	A	G	0.0251058	0.00344067	5e-12	0.000124727	0.0124727	53.2429	0.0314987	0.053	0.544425	TRUE
eBMD	PSC	rs2647462	C	T	-0.0333817	0.00241745	4.6e-38	0.000446541	0.0446541	190.679	-0.0119286	0.039	0.751645	TRUE
eBMD	PSC	rs2672601	A	G	0.018175	0.00256588	1.5e-10	0.000117538	0.0117538	50.1737	-0.0544882	0.045	0.21742	TRUE
eBMD	PSC	rs2675960	T	G	0.0199742	0.00184164	5.2e-24	0.000275526	0.0275526	117.633	-0.0324672	0.035	0.345418	TRUE
eBMD	PSC	rs2702576	G	A	0.0139876	0.00190634	2.2e-10	0.00012612	0.012612	53.8376	-0.00697561	0.032	0.826817	TRUE
eBMD	PSC	rs2737252	A	G	0.0347086	0.00205818	2.9e-55	0.000665842	0.0665842	284.385	-0.0188218	0.033	0.55363	TRUE
eBMD	PSC	rs2741856	C	G	0.0746095	0.00335582	3.9e-89	0.00115675	0.115676	494.3	-0.133656	0.067	0.0382138	TRUE
eBMD	PSC	rs2761884	T	G	-0.0501009	0.00186962	8e-125	0.00167961	0.167961	718.099	-0.0198026	0.036	0.573735	TRUE
eBMD	PSC	rs2799097	G	A	0.0172329	0.00256761	4.6e-10	0.000105528	0.0105528	45.0464	0	0.047	0.994415	TRUE
eBMD	PSC	rs2830913	A	G	0.0236343	0.00188238	2.3e-30	0.000369202	0.0369202	157.642	-0.0009995	0.032	0.98639	TRUE
eBMD	PSC	rs2894965	A	T	-0.0190555	0.00316883	6.5e-09	8.47e-05	0.00847	36.1549	0.001998	0.051	0.973893	TRUE
eBMD	PSC	rs2910274	G	A	-0.0145967	0.00222915	2.9e-08	0.000100448	0.0100448	42.8777	-0.0295588	0.043	0.474067	TRUE
eBMD	PSC	rs2971887	C	T	0.0514694	0.00205727	2.1e-108	0.00146431	0.146431	625.915	0.0411419	0.036	0.235337	TRUE
eBMD	PSC	rs3118906	A	G	0.0262712	0.00206586	7.3e-35	0.000378745	0.0378745	161.718	0.00498754	0.034	0.887599	TRUE
eBMD	PSC	rs31210	A	G	0.0165605	0.00212938	2.2e-12	0.000141688	0.0141688	60.4841	-0.0478373	0.033	0.14808	TRUE
eBMD	PSC	rs314280	G	A	0.0133785	0.00183697	1.4e-10	0.000124254	0.0124254	53.0409	-0.00895974	0.035	0.79198	TRUE
eBMD	PSC	rs330091	G	A	0.0187839	0.00227043	1.1e-11	0.000160339	0.0160339	68.4472	0.0582689	0.041	0.141486	TRUE
eBMD	PSC	rs34123233	G	T	0.0214311	0.0024232	3.6e-17	0.000183225	0.0183225	78.2188	-0.0334348	0.045	0.441868	TRUE
eBMD	PSC	rs34166723	T	G	0.0207521	0.00241864	2.9e-16	0.000172449	0.0172449	73.6177	-0.001998	0.04	0.968809	TRUE
eBMD	PSC	rs34356467	T	G	0.0140935	0.00238149	4.3e-09	8.2e-05	0.0082	35.0023	0.0119286	0.038	0.743327	TRUE
eBMD	PSC	rs344081	C	T	-0.0483044	0.00281204	2.9e-55	0.00069085	0.069085	295.074	0.0246926	0.044	0.567482	TRUE
eBMD	PSC	rs346073	A	G	-0.0266323	0.00243211	4.6e-22	0.000280855	0.0280855	119.909	-0.00895974	0.041	0.820786	TRUE
eBMD	PSC	rs34879158	C	A	0.0170958	0.00210831	1.5e-17	0.000154027	0.0154027	65.7522	0.0139029	0.041	0.731831	TRUE
eBMD	PSC	rs34959252	C	T	0.023738	0.00198955	3.8e-26	0.000333416	0.0333416	142.357	0.0266419	0.033	0.406287	TRUE
eBMD	PSC	rs35657711	C	T	0.0506141	0.00223761	5.6e-102	0.00119731	0.119731	511.652	0.0363319	0.07	0.58707	TRUE
eBMD	PSC	rs35713954	T	G	-0.0109332	0.00188178	9.8e-09	7.91e-05	0.00791	33.7643	0.0129162	0.035	0.710484	TRUE
eBMD	PSC	rs370387	A	G	0.0468543	0.00185513	2.9e-111	0.0014923	0.14923	637.897	0.0207825	0.031	0.503661	TRUE
eBMD	PSC	rs3748938	G	A	0.0129019	0.00196463	2e-10	0.000101031	0.0101031	43.1266	0.0227395	0.035	0.506002	TRUE
eBMD	PSC	rs3760456	T	C	-0.0227806	0.00186228	1.3e-26	0.000350462	0.0350462	149.637	0.00995033	0.031	0.754123	TRUE
eBMD	PSC	rs3765971	T	C	0.0283504	0.00192587	1.9e-37	0.000507455	0.0507455	216.703	0.0148886	0.033	0.649693	TRUE
eBMD	PSC	rs3777787	A	C	-0.0520223	0.0018396	1.5e-143	0.00187013	0.187013	799.709	0.00399202	0.031	0.886622	TRUE
eBMD	PSC	rs3828559	G	A	-0.0147322	0.00215476	4.2e-09	0.000109507	0.0109507	46.7451	-0.0139029	0.04	0.729327	TRUE
eBMD	PSC	rs3829849	T	C	0.0137668	0.00191868	4.6e-14	0.000120604	0.0120604	51.4826	0.0344014	0.032	0.265795	TRUE
eBMD	PSC	rs3941888	A	G	0.0126934	0.00199701	2.1e-08	9.46e-05	0.00946	40.3812	-0.0109399	0.032	0.738901	TRUE
eBMD	PSC	rs426810	G	A	0.011313	0.00185734	1e-08	8.69e-05	0.00869	37.0941	0.00697561	0.035	0.833956	TRUE
eBMD	PSC	rs4369779	C	T	-0.0171601	0.00226806	2.2e-12	0.000134099	0.0134099	57.2441	0.00796817	0.039	0.825373	TRUE
eBMD	PSC	rs4505759	T	C	0.0568166	0.00200649	1e-131	0.00187506	0.187506	801.819	-0.0295588	0.037	0.425721	TRUE
eBMD	PSC	rs4595506	G	A	-0.0230826	0.00184184	6.9e-29	0.00036784	0.036784	157.06	0.001998	0.029	0.944673	TRUE
eBMD	PSC	rs4666343	T	C	-0.0161519	0.002062	5.6e-15	0.000143734	0.0143734	61.3577	-0.0227395	0.035	0.507529	TRUE
eBMD	PSC	rs4672847	T	C	0.0269523	0.00336039	5.8e-13	0.000150695	0.0150695	64.3296	-0.0788112	0.055	0.141224	TRUE
eBMD	PSC	rs4709746	T	C	-0.031752	0.00270381	1.4e-26	0.000323	0.0323	137.908	-0.0382587	0.051	0.445808	TRUE
eBMD	PSC	rs4796995	G	A	-0.050023	0.00193616	5.7e-120	0.00156146	0.156146	667.509	0.0334348	0.031	0.276352	TRUE
eBMD	PSC	rs4836373	C	T	-0.0190058	0.00185311	8.6e-22	0.000246386	0.0246386	105.189	0.00598207	0.031	0.833973	TRUE
eBMD	PSC	rs4876434	C	T	-0.035817	0.00428654	3e-14	0.000163549	0.0163549	69.8177	-0.0440169	0.073	0.533954	TRUE
eBMD	PSC	rs4886486	C	G	0.0118931	0.00210551	4.8e-08	7.47e-05	0.00747	31.886	0.0158733	0.034	0.644416	TRUE
eBMD	PSC	rs4936994	C	G	0.0133872	0.00235309	3.4e-09	7.58e-05	0.00758	32.3556	-0.0334348	0.037	0.350149	TRUE
eBMD	PSC	rs4979905	T	C	-0.0262079	0.00240067	5.6e-24	0.000279146	0.0279146	119.179	-0.00598207	0.04	0.881443	TRUE
eBMD	PSC	rs55747751	A	G	0.0255741	0.00338476	3.3e-09	0.000133733	0.0133733	57.0878	-0.00498754	0.065	0.933341	TRUE
eBMD	PSC	rs55787537	G	T	-0.0263343	0.00246813	1e-19	0.000266652	0.0266652	113.843	0.00796817	0.045	0.859331	TRUE
eBMD	PSC	rs55826238	T	G	0.0124978	0.00215287	2.2e-08	7.89e-05	0.00789	33.6789	-0.00299551	0.04	0.936751	TRUE
eBMD	PSC	rs56104760	G	A	-0.0413936	0.0023515	1.4e-56	0.000725462	0.0725462	309.868	0.0285875	0.045	0.512793	TRUE
eBMD	PSC	rs56389448	G	A	0.0248846	0.00281945	1.1e-16	0.000182476	0.0182476	77.899	0.0168571	0.046	0.705784	TRUE
eBMD	PSC	rs56682471	T	A	0.0271138	0.00222912	7.2e-30	0.000346511	0.0346511	147.95	-0.0704585	0.037	0.0538654	TRUE
eBMD	PSC	rs5735	C	T	-0.0179149	0.00201059	8.1e-16	0.000185975	0.0185975	79.393	-0.0324672	0.032	0.311014	TRUE
eBMD	PSC	rs597319	G	A	-0.0660001	0.00199816	1e-200	0.00254961	0.254961	1091.01	0.0129162	0.034	0.696367	TRUE
eBMD	PSC	rs60565316	G	A	0.0356312	0.00295149	4.4e-30	0.000341337	0.0341337	145.74	-0.0778865	0.059	0.172016	TRUE
eBMD	PSC	rs6078005	C	T	0.0355603	0.00186961	5.8e-71	0.000846865	0.0846865	361.767	0.0430595	0.03	0.149824	TRUE
eBMD	PSC	rs6120804	A	C	0.0254615	0.00242533	1.3e-22	0.000258147	0.0258147	110.211	-0.0440169	0.037	0.226525	TRUE
eBMD	PSC	rs61780429	A	T	-0.018669	0.00222523	2.4e-13	0.000164882	0.0164882	70.3869	0.0440169	0.042	0.292358	TRUE
eBMD	PSC	rs61843418	T	C	-0.0204534	0.00225132	3.8e-15	0.000193342	0.0193342	82.5386	-0.00598207	0.042	0.894506	TRUE
eBMD	PSC	rs62321667	A	G	-0.022818	0.00284112	3.8e-13	0.0001511	0.01511	64.5026	-0.0227395	0.047	0.616374	TRUE
eBMD	PSC	rs62444275	A	G	0.06397	0.00187624	1e-200	0.00271611	0.271611	1162.45	-0.0305292	0.035	0.382679	TRUE
eBMD	PSC	rs6433893	G	C	-0.0199823	0.00199439	2.8e-20	0.000235137	0.0235137	100.385	-0.0573251	0.039	0.133972	TRUE
eBMD	PSC	rs6445539	A	G	0.0164368	0.0023179	1.3e-09	0.000117801	0.0117801	50.286	-0.0227395	0.042	0.573056	TRUE
eBMD	PSC	rs6461998	C	T	-0.0375257	0.00397766	6.5e-18	0.00020848	0.020848	89.0024	-0.0459289	0.078	0.542395	TRUE
eBMD	PSC	rs6471752	T	C	-0.0211287	0.0025875	5.2e-14	0.000156196	0.0156196	66.6783	0.0582689	0.04	0.13574	TRUE
eBMD	PSC	rs6485702	C	T	-0.0347608	0.00194109	2.8e-59	0.000750784	0.0750784	320.692	-0.0246926	0.031	0.415823	TRUE
eBMD	PSC	rs6512244	C	A	0.0159561	0.0019227	1.4e-12	0.000161329	0.0161329	68.8699	-0.0276152	0.035	0.411922	TRUE
eBMD	PSC	rs651858	T	C	0.0147969	0.00194295	5.1e-10	0.000135867	0.0135867	57.9989	-0.0148886	0.032	0.625577	TRUE
eBMD	PSC	rs6547870	C	G	-0.0204767	0.00189729	2.1e-24	0.000272827	0.0272827	116.48	0.0459289	0.032	0.143765	TRUE
eBMD	PSC	rs6554228	G	C	-0.0134548	0.00187416	3.2e-09	0.000120737	0.0120737	51.5394	0.0129162	0.031	0.665057	TRUE
eBMD	PSC	rs6594643	A	C	-0.0146111	0.00186066	2.1e-13	0.000144452	0.0144452	61.6642	-0.0353671	0.034	0.285514	TRUE
eBMD	PSC	rs660240	C	T	-0.0135707	0.00222728	4.1e-09	8.7e-05	0.0087	37.1367	0.0109399	0.036	0.753729	TRUE
eBMD	PSC	rs6664489	A	G	0.0147233	0.00221644	1.3e-08	0.000103373	0.0103373	44.1264	0.0334348	0.036	0.346578	TRUE
eBMD	PSC	rs6676572	C	T	-0.0168036	0.00189149	6.4e-18	0.000184871	0.0184871	78.9216	-0.0188218	0.032	0.54977	TRUE
eBMD	PSC	rs6714450	G	A	0.0154646	0.0020158	1.7e-11	0.000137872	0.0137872	58.8549	0.00299551	0.033	0.917632	TRUE
eBMD	PSC	rs6734097	T	C	-0.0696745	0.00190966	1e-200	0.00310911	0.310911	1331.18	-0.0158733	0.031	0.614974	TRUE
eBMD	PSC	rs6755144	G	A	-0.0291461	0.00226782	6.3e-30	0.000386838	0.0386838	165.175	0.0168571	0.037	0.63608	TRUE
eBMD	PSC	rs6759927	G	A	0.0190496	0.00196813	9e-20	0.000219443	0.0219443	93.6837	-0.0009995	0.036	0.969751	TRUE
eBMD	PSC	rs6769511	C	T	0.0146829	0.00198776	3.3e-08	0.000127818	0.0127818	54.5625	0.0324672	0.032	0.290647	TRUE
eBMD	PSC	rs67971665	T	C	-0.0733382	0.00625583	2e-27	0.000321887	0.0321887	137.433	0.0344014	0.113	0.744494	TRUE
eBMD	PSC	rs6799205	T	C	-0.00995098	0.0018465	2.5e-08	6.8e-05	0.0068	29.0259	0.0119286	0.031	0.704215	TRUE
eBMD	PSC	rs68022885	A	G	-0.0245724	0.00337239	1.4e-11	0.000124371	0.0124371	53.0909	-0.151003	0.12	0.182862	TRUE
eBMD	PSC	rs6839437	C	T	0.033192	0.00248792	9e-36	0.000416837	0.0416837	177.989	-0.0751075	0.039	0.0496764	TRUE
eBMD	PSC	rs6885822	A	G	-0.023218	0.00251604	2.9e-20	0.000199472	0.0199472	85.156	-0.0198026	0.041	0.620167	TRUE
eBMD	PSC	rs6926954	T	G	-0.0229282	0.00197481	1.5e-24	0.000315722	0.0315722	134.8	0.0285875	0.038	0.438367	TRUE
eBMD	PSC	rs6938004	T	C	-0.0133415	0.00186126	1.6e-10	0.000120364	0.0120364	51.3802	-0.0324672	0.031	0.274274	TRUE
eBMD	PSC	rs7017252	T	C	0.0165146	0.00191174	6.4e-16	0.000174806	0.0174806	74.6241	0.0168571	0.03	0.574471	TRUE
eBMD	PSC	rs7021585	A	G	0.0187345	0.00214147	3.3e-15	0.000179282	0.0179282	76.5352	0.00995033	0.036	0.778399	TRUE
eBMD	PSC	rs7040344	T	C	-0.0276745	0.00195032	4.4e-39	0.000471516	0.0471516	201.348	-0.0639133	0.033	0.0460002	TRUE
eBMD	PSC	rs7096456	T	C	-0.010997	0.00193049	3e-08	7.6e-05	0.0076	32.4409	-0.00498754	0.036	0.890797	TRUE
eBMD	PSC	rs7102	C	T	-0.0203849	0.00192847	3.5e-20	0.000261716	0.0261716	111.735	0.0129162	0.032	0.679268	TRUE
eBMD	PSC	rs7121746	G	A	-0.0567108	0.00187757	3.9e-167	0.00213287	0.213287	912.303	-0.00895974	0.036	0.807498	TRUE
eBMD	PSC	rs7123749	G	A	-0.0464249	0.00191723	1.4e-108	0.00137186	0.137186	586.345	-0.0139029	0.032	0.668239	TRUE
eBMD	PSC	rs7167692	C	T	-0.046048	0.00416742	3.4e-25	0.000285967	0.0285967	122.092	0.07139	0.066	0.259829	TRUE
eBMD	PSC	rs7175531	C	T	0.0324797	0.00194669	2.4e-52	0.000651779	0.0651779	278.375	0.0667236	0.037	0.064254	TRUE
eBMD	PSC	rs7198032	G	A	-0.0147857	0.00190251	3.8e-13	0.000141489	0.0141489	60.3992	0.0266419	0.035	0.431365	TRUE
eBMD	PSC	rs720659	C	A	-0.0259931	0.00199221	3.3e-32	0.000398681	0.0398681	170.234	-0.0285875	0.032	0.361227	TRUE
eBMD	PSC	rs7249860	T	C	0.101212	0.00322006	1.4e-168	0.00230933	0.230933	987.953	-0.0382587	0.049	0.424909	TRUE
eBMD	PSC	rs72692842	T	C	-0.0287011	0.00314748	4.9e-13	0.000194778	0.0194778	83.1517	-0.00697561	0.052	0.893243	TRUE
eBMD	PSC	rs72868849	T	C	0.0498692	0.00362402	6.2e-37	0.00044345	0.044345	189.358	0.0582689	0.062	0.331414	TRUE
eBMD	PSC	rs72871127	C	T	-0.0289003	0.00382827	1e-12	0.000133504	0.0133504	56.9901	0.0449734	0.063	0.467987	TRUE
eBMD	PSC	rs72875566	C	G	0.0213834	0.00272481	5.6e-13	0.000144269	0.0144269	61.5861	0.0285875	0.044	0.509027	TRUE
eBMD	PSC	rs73139123	T	C	0.0151817	0.00242234	1.3e-08	9.2e-05	0.0092	39.2712	-0.0217615	0.039	0.573918	TRUE
eBMD	PSC	rs7317781	G	A	-0.0149223	0.00199273	1.1e-13	0.000131362	0.0131362	56.0756	0.00995033	0.032	0.754355	TRUE
eBMD	PSC	rs73207790	A	G	-0.0229924	0.00255768	2.2e-17	0.000189299	0.0189299	80.8123	0.0344014	0.04	0.380456	TRUE
eBMD	PSC	rs73238169	A	G	-0.0192255	0.00271286	2.1e-10	0.000117653	0.0117653	50.2228	0.0563803	0.043	0.176609	TRUE
eBMD	PSC	rs73479996	A	G	-0.0224681	0.00361381	9.7e-10	9.06e-05	0.00906	38.6736	-0.064851	0.059	0.253814	TRUE
eBMD	PSC	rs737524	C	A	-0.0166199	0.00186985	6.4e-13	0.000185062	0.0185062	79.0032	0.0516432	0.034	0.125327	TRUE
eBMD	PSC	rs7445576	T	C	-0.0185774	0.00228548	6.1e-13	0.000154775	0.0154775	66.0716	0.0401818	0.042	0.31989	TRUE
eBMD	PSC	rs745976	C	T	-0.0173891	0.00192626	1.3e-16	0.000190895	0.0190895	81.4937	0.0411419	0.031	0.182882	TRUE
eBMD	PSC	rs747091	G	T	0.0127451	0.00186306	7.3e-11	0.000109632	0.0109632	46.7985	0.0363319	0.03	0.223715	TRUE
eBMD	PSC	rs7488974	A	G	0.0510753	0.00188744	3.4e-123	0.00171271	0.171271	732.277	0.0525924	0.031	0.0848496	TRUE
eBMD	PSC	rs749368	T	A	0.0330929	0.00387672	5.3e-14	0.000170695	0.0170695	72.8688	0.0459289	0.072	0.504352	TRUE
eBMD	PSC	rs7504492	C	T	0.0129557	0.00191968	4.6e-10	0.000106702	0.0106702	45.5476	0.0237165	0.036	0.506433	TRUE
eBMD	PSC	rs7520984	C	G	-0.0175271	0.00206697	1.2e-14	0.000168435	0.0168435	71.9039	0.00796817	0.035	0.815374	TRUE
eBMD	PSC	rs75230517	C	G	-0.100591	0.00418287	3.1e-108	0.00135312	0.135312	578.322	0.0207825	0.064	0.736692	TRUE
eBMD	PSC	rs7527300	T	C	-0.0250301	0.00186936	3.4e-30	0.000419865	0.0419865	179.283	-0.0129162	0.032	0.681426	TRUE
eBMD	PSC	rs75729494	A	T	0.0414065	0.00338211	1.4e-28	0.000351045	0.0351045	149.886	0.0535408	0.056	0.324156	TRUE
eBMD	PSC	rs7577950	T	C	0.0142621	0.0018618	2.6e-11	0.000137466	0.0137466	58.6816	0	0.031	0.987847	TRUE
eBMD	PSC	rs7599234	T	G	-0.0118703	0.00183274	2.9e-08	9.83e-05	0.00983	41.9607	0.0372958	0.035	0.279431	TRUE
eBMD	PSC	rs7653133	G	C	0.0104027	0.00191904	4.3e-09	6.88e-05	0.00688	29.3674	0.0129162	0.036	0.716206	TRUE
eBMD	PSC	rs76983463	C	T	0.0402361	0.00467911	3.7e-15	0.000173214	0.0173214	73.9444	0.10075	0.088	0.233332	TRUE
eBMD	PSC	rs7699338	C	A	-0.0478532	0.0032053	5.9e-40	0.000521929	0.0521929	222.887	0.0324672	0.06	0.581957	TRUE
eBMD	PSC	rs7703857	C	T	0.0173014	0.00188588	6.9e-19	0.000197152	0.0197152	84.1654	-0.0198026	0.032	0.523672	TRUE
eBMD	PSC	rs77112003	T	C	0.0139635	0.00199503	4.7e-10	0.000114761	0.0114761	48.9881	0.00697561	0.033	0.833141	TRUE
eBMD	PSC	rs77249084	G	A	0.0127006	0.00208813	1.5e-09	8.67e-05	0.00867	37.0087	-0.0344014	0.033	0.295904	TRUE
eBMD	PSC	rs7732092	T	G	-0.010959	0.00186351	8.2e-09	8.1e-05	0.0081	34.5754	-0.0217615	0.03	0.470922	TRUE
eBMD	PSC	rs7771496	T	C	-0.0139587	0.0018854	3.8e-11	0.000128405	0.0128405	54.8131	-0.0334348	0.031	0.274857	TRUE
eBMD	PSC	rs7781370	C	T	0.0452516	0.00192758	3.4e-94	0.00128954	0.128954	551.116	0.0305292	0.032	0.334479	TRUE
eBMD	PSC	rs7814941	G	A	0.0208641	0.00230546	1.3e-13	0.000191847	0.0191847	81.9002	0.0148886	0.037	0.67711	TRUE
eBMD	PSC	rs78154385	G	A	-0.0241541	0.00211546	8.6e-27	0.000305346	0.0305346	130.368	-0.0459289	0.036	0.196449	TRUE
eBMD	PSC	rs7830123	G	A	-0.0306603	0.00211439	1.5e-37	0.000492404	0.0492404	210.272	-0.0497421	0.04	0.204437	TRUE
eBMD	PSC	rs78432519	T	C	-0.0362448	0.00288679	2.3e-31	0.000369193	0.0369193	157.638	0.0363319	0.053	0.483937	TRUE
eBMD	PSC	rs79135831	T	C	0.0365225	0.00409383	4.3e-13	0.000186438	0.0186438	79.5907	-0.0421012	0.079	0.577492	TRUE
eBMD	PSC	rs79191922	T	C	-0.0418795	0.00724248	6.9e-09	7.83e-05	0.00783	33.4228	-0.0353671	0.129	0.772465	TRUE
eBMD	PSC	rs7937579	G	A	-0.0246457	0.00224056	1.5e-22	0.0002834	0.02834	120.996	-0.0478373	0.036	0.180267	TRUE
eBMD	PSC	rs7959604	G	C	-0.0594083	0.00351663	7.4e-54	0.000668196	0.0668196	285.391	0.00598207	0.067	0.927746	TRUE
eBMD	PSC	rs7969486	C	T	0.0116772	0.00186027	9.7e-10	9.23e-05	0.00923	39.3993	0.0276152	0.034	0.416372	TRUE
eBMD	PSC	rs80289296	T	C	-0.0320974	0.00340988	6.2e-15	0.000207551	0.0207551	88.6057	-0.064851	0.056	0.236522	TRUE
eBMD	PSC	rs8102149	T	G	0.0115501	0.0019516	1.7e-08	8.21e-05	0.00821	35.045	-0.0276152	0.032	0.384743	TRUE
eBMD	PSC	rs8131741	T	G	-0.0192428	0.00189581	1.2e-16	0.000241321	0.0241321	103.026	-0.0324672	0.03	0.277158	TRUE
eBMD	PSC	rs825453	T	A	-0.0164877	0.00189518	1.6e-14	0.000177295	0.0177295	75.6868	-0.00697561	0.031	0.823185	TRUE
eBMD	PSC	rs835941	G	A	0.0152557	0.00188339	4.3e-16	0.000153699	0.0153699	65.6122	0.0344014	0.031	0.254136	TRUE
eBMD	PSC	rs847147	A	G	-0.0173385	0.00208929	2.1e-16	0.000161328	0.0161328	68.8695	0.0411419	0.039	0.29339	TRUE
eBMD	PSC	rs899631	T	G	0.0183832	0.0018979	2.7e-19	0.000219762	0.0219762	93.8199	-0.00399202	0.031	0.904873	TRUE
eBMD	PSC	rs912146	A	G	0.0253489	0.00255299	3.5e-18	0.000230926	0.0230926	98.5871	0.0629748	0.041	0.114209	TRUE
eBMD	PSC	rs9296151	A	G	-0.0384198	0.0049915	4.4e-13	0.000138785	0.0138785	59.2447	-0.103459	0.079	0.177527	TRUE
eBMD	PSC	rs9321266	G	A	0.0217323	0.00188049	4e-23	0.000312814	0.0312814	133.558	0.0139029	0.03	0.64857	TRUE
eBMD	PSC	rs9340903	T	C	-0.0512098	0.005378	5.1e-19	0.000212386	0.0212386	90.6703	-0.0207825	0.09	0.814685	TRUE
eBMD	PSC	rs9364386	G	T	-0.0266947	0.00240198	2.3e-26	0.000289294	0.0289294	123.513	0.0109399	0.046	0.804774	TRUE
eBMD	PSC	rs939666	T	C	0.0710745	0.00227297	2.9e-178	0.0022856	0.22856	977.778	0.001998	0.039	0.956385	TRUE
eBMD	PSC	rs9447030	A	G	-0.0233667	0.00183308	3.8e-31	0.000380557	0.0380557	162.492	0.00796817	0.031	0.788793	TRUE
eBMD	PSC	rs947091	A	G	0.0403792	0.00185128	1.5e-87	0.00111337	0.111337	475.742	0.0411419	0.031	0.166941	TRUE
eBMD	PSC	rs9513510	C	G	-0.035268	0.0020194	1.4e-56	0.000714101	0.0714101	305.012	0.0778865	0.033	0.0162274	TRUE
eBMD	PSC	rs9594738	T	C	-0.0476665	0.00185382	1.1e-119	0.00154658	0.154658	661.137	0.0573251	0.03	0.0550782	TRUE
eBMD	PSC	rs9606138	A	G	-0.115593	0.00307074	1e-200	0.00330895	0.330895	1417.02	0.0889262	0.056	0.103407	TRUE
eBMD	PSC	rs97959	C	T	0.0197941	0.00264509	7.6e-11	0.000131186	0.0131186	56.0004	-0.0449734	0.041	0.259312	TRUE
eBMD	PSC	rs9921222	T	C	-0.0256994	0.00185555	2.8e-33	0.00044922	0.044922	191.823	0.0009995	0.034	0.967228	TRUE
eBMD	PSC	rs9929069	A	C	0.0221669	0.00348691	5.7e-09	9.47e-05	0.00947	40.4239	0.0430595	0.055	0.419005	TRUE
eBMD	PSC	rs9952412	C	A	0.0186444	0.0018707	6.5e-16	0.00023267	0.023267	99.3318	-0.00399202	0.034	0.903541	TRUE
eBMD	Liver cirrhosis	rs10061435	A	T	0.0319669	0.00315711	1.7e-17	0.000240143	0.0240143	102.523	0.0623456	0.053215	0.241366	TRUE
eBMD	Liver cirrhosis	rs10087008	A	T	-0.0141423	0.00212985	9.9e-10	0.000103288	0.0103288	44.0902	-0.0480917	0.0486561	0.322957	TRUE
eBMD	Liver cirrhosis	rs10142401	C	T	-0.0245157	0.00309631	3.3e-15	0.000146855	0.0146855	62.6902	-0.0153325	0.114611	0.893578	TRUE
eBMD	Liver cirrhosis	rs10145299	C	T	0.022178	0.00186883	7.6e-27	0.000329849	0.0329849	140.833	-0.0451501	0.0421756	0.284382	TRUE
eBMD	Liver cirrhosis	rs10148621	A	T	0.0153803	0.00253667	6.8e-09	8.61227e-05	0.00861227	36.7622	0.0536776	0.0572291	0.348274	TRUE
eBMD	Liver cirrhosis	rs10160489	T	C	-0.0171744	0.00271249	3.4e-09	9.39159e-05	0.00939159	40.0892	0.0291647	0.0572078	0.61019	TRUE
eBMD	Liver cirrhosis	rs10186351	T	C	0.0119276	0.00183289	1.1e-09	9.92073e-05	0.00992073	42.348	-0.035269	0.0441251	0.424119	TRUE
eBMD	Liver cirrhosis	rs10208406	C	T	0.0170284	0.00226455	2.7e-10	0.000132458	0.0132458	56.5437	-0.0434859	0.0687558	0.527081	TRUE
eBMD	Liver cirrhosis	rs10264106	C	A	0.0487347	0.00234165	1.5e-72	0.00101378	0.101378	433.144	-0.0410073	0.0547699	0.454025	TRUE
eBMD	Liver cirrhosis	rs1029830	A	C	-0.013492	0.00185021	6.2e-12	0.000124569	0.0124569	53.1754	0.0651773	0.0437443	0.136234	TRUE
eBMD	Liver cirrhosis	rs1031303	T	G	0.015078	0.0020695	6.8e-11	0.000124353	0.0124353	53.0831	0.0368201	0.0456025	0.419428	TRUE
eBMD	Liver cirrhosis	rs10407062	C	T	-0.0137514	0.0018672	2.6e-11	0.00012706	0.012706	54.2391	-0.0299561	0.0421126	0.476879	TRUE
eBMD	Liver cirrhosis	rs1042704	A	G	-0.0276667	0.00225852	5.2e-28	0.000351453	0.0351453	150.061	0.00121053	0.0517552	0.98134	TRUE
eBMD	Liver cirrhosis	rs1043515	G	A	-0.0125478	0.00186266	5.1e-11	0.00010631	0.010631	45.3804	-0.00139	0.0421198	0.973674	TRUE
eBMD	Liver cirrhosis	rs10750766	A	C	0.0254263	0.00203216	3.6e-27	0.000366644	0.0366644	156.549	-0.0809808	0.0476454	0.0891949	TRUE
eBMD	Liver cirrhosis	rs10756762	C	T	0.0213516	0.00190047	2.5e-21	0.00029564	0.029564	126.223	0.0255416	0.0428241	0.550888	TRUE
eBMD	Liver cirrhosis	rs10765568	T	C	-0.0174025	0.00190618	2.7e-15	0.000195238	0.0195238	83.3481	0.1281	0.0429163	0.002837	TRUE
eBMD	Liver cirrhosis	rs10788221	A	G	0.0165606	0.00193385	2.2e-16	0.000171785	0.0171785	73.3342	0.00497507	0.0457291	0.913366	TRUE
eBMD	Liver cirrhosis	rs10795075	T	C	-0.0162417	0.00185782	5.9e-15	0.000179032	0.0179032	76.4286	-0.0240986	0.0440223	0.584092	TRUE
eBMD	Liver cirrhosis	rs10816854	G	A	-0.00994281	0.0018821	3.4e-08	6.53819e-05	0.00653819	27.9083	-0.0558113	0.0455968	0.220946	TRUE
eBMD	Liver cirrhosis	rs10821884	T	C	-0.0136289	0.00228225	2.7e-09	8.35434e-05	0.00835434	35.6611	-0.0259697	0.05398	0.630446	TRUE
eBMD	Liver cirrhosis	rs10842704	G	T	0.0280498	0.00217901	3.4e-28	0.000388084	0.0388084	165.707	0.0204616	0.046618	0.660721	TRUE
eBMD	Liver cirrhosis	rs10859561	T	C	0.0163975	0.00185533	1.4e-15	0.000182973	0.0182973	78.1111	0.0428913	0.0420846	0.308123	TRUE
eBMD	Liver cirrhosis	rs10922253	T	G	-0.0168265	0.00226212	5.3e-11	0.000129614	0.0129614	55.3294	0.00583208	0.0532682	0.912818	TRUE
eBMD	Liver cirrhosis	rs10931982	C	T	0.053909	0.00218945	3e-107	0.00141837	0.141837	606.251	0.029676	0.0593575	0.617108	TRUE
eBMD	Liver cirrhosis	rs11061335	C	G	-0.0136141	0.00200889	6.8e-10	0.00010759	0.010759	45.9267	0.0181	0.047356	0.702304	TRUE
eBMD	Liver cirrhosis	rs11067228	G	A	0.0156562	0.00185365	2.1e-16	0.000167108	0.0167108	71.3374	0.0163877	0.0438457	0.708583	TRUE
eBMD	Liver cirrhosis	rs11088458	G	A	-0.0439458	0.00207624	6.8e-82	0.00104852	0.104852	448.002	-0.00255258	0.0440654	0.953807	TRUE
eBMD	Liver cirrhosis	rs11107263	A	C	0.017602	0.00277523	1.7e-09	9.42407e-05	0.00942407	40.2278	0.0207069	0.068269	0.761651	TRUE
eBMD	Liver cirrhosis	rs11127656	A	G	-0.0120571	0.00209406	2.8e-10	7.76653e-05	0.00776653	33.1518	0.154017	0.047797	0.0012716	TRUE
eBMD	Liver cirrhosis	rs11142400	A	G	0.0125897	0.00197211	2.2e-09	9.54729e-05	0.00954729	40.7538	-0.0120351	0.0429511	0.77932	TRUE
eBMD	Liver cirrhosis	rs11175773	T	C	0.0217571	0.00320675	4.2e-08	0.00010784	0.010784	46.0333	-0.11608	0.067802	0.086888	TRUE
eBMD	Liver cirrhosis	rs11175835	A	G	-0.0228987	0.0020409	2.1e-22	0.000294851	0.0294851	125.886	-0.013057	0.0503209	0.795268	TRUE
eBMD	Liver cirrhosis	rs11191149	A	C	-0.0123989	0.00202927	3.2e-09	8.74585e-05	0.00874585	37.3325	-0.00965677	0.0461484	0.83425	TRUE
eBMD	Liver cirrhosis	rs112073168	A	G	-0.037428	0.00565633	9e-10	0.000102573	0.0102573	43.7848	0.271846	0.173966	0.118138	TRUE
eBMD	Liver cirrhosis	rs11228240	T	C	-0.0426866	0.0020576	8e-77	0.00100734	0.100734	430.389	0.0862765	0.0566361	0.127671	TRUE
eBMD	Liver cirrhosis	rs11242735	C	G	0.0170071	0.00214952	2.8e-13	0.000146645	0.0146645	62.6005	0.0206849	0.0458086	0.651594	TRUE
eBMD	Liver cirrhosis	rs112447018	A	G	0.0401402	0.0047394	1.1e-10	0.000168032	0.0168032	71.7319	-0.0186471	0.19775	0.924874	TRUE
eBMD	Liver cirrhosis	rs112766772	C	T	0.0167911	0.00223346	3.3e-10	0.000132403	0.0132403	56.52	-0.0124851	0.0527002	0.812729	TRUE
eBMD	Liver cirrhosis	rs1133400	G	A	0.0305529	0.00221634	4.6e-34	0.000445033	0.0445033	190.034	-0.00513479	0.0559022	0.926815	TRUE
eBMD	Liver cirrhosis	rs114268629	C	T	-0.0689303	0.00520726	1.5e-32	0.000410371	0.0410371	175.227	0.295902	0.113934	0.00940005	TRUE
eBMD	Liver cirrhosis	rs114658808	A	G	0.0566085	0.00603423	2.1e-21	0.00020615	0.020615	88.0075	-0.0514208	0.0749441	0.492636	TRUE
eBMD	Liver cirrhosis	rs114667987	T	C	-0.0405383	0.00594651	2e-10	0.000108871	0.0108871	46.4736	-0.0744508	0.169506	0.6605	TRUE
eBMD	Liver cirrhosis	rs115917678	C	T	0.0752473	0.00537622	7.2e-36	0.000458756	0.0458756	195.897	0.11976	0.104421	0.251424	TRUE
eBMD	Liver cirrhosis	rs1159798	C	A	-0.0641807	0.0022139	6.7e-154	0.00196513	0.196513	840.413	-0.0509437	0.0489158	0.297663	TRUE
eBMD	Liver cirrhosis	rs1159846	A	G	0.0113723	0.00185543	3.9e-09	8.80081e-05	0.00880081	37.5671	-0.0185177	0.0421779	0.660634	TRUE
eBMD	Liver cirrhosis	rs11605389	A	G	-0.0146551	0.00220221	4.1e-09	0.000103745	0.0103745	44.2854	-0.0552798	0.0505598	0.274238	TRUE
eBMD	Liver cirrhosis	rs116228246	C	G	0.0865451	0.00612502	2.9e-41	0.000467541	0.0467541	199.65	0.218883	0.238311	0.35837	TRUE
eBMD	Liver cirrhosis	rs11627442	G	A	-0.0173036	0.00187053	1.6e-15	0.000200452	0.0200452	85.5743	0.0139181	0.0425373	0.743519	TRUE
eBMD	Liver cirrhosis	rs11657636	T	C	0.0518107	0.00201168	4.6e-116	0.00155167	0.155167	663.317	-0.0159674	0.0455371	0.725854	TRUE
eBMD	Liver cirrhosis	rs11668064	G	A	-0.0340146	0.00200626	1.6e-51	0.000673003	0.0673003	287.446	-0.0261358	0.0502465	0.602958	TRUE
eBMD	Liver cirrhosis	rs11704207	T	C	0.0156682	0.00232311	3.5e-10	0.000106563	0.0106563	45.4882	0.0938385	0.0694495	0.176639	TRUE
eBMD	Liver cirrhosis	rs117111740	C	T	-0.111804	0.00575562	1.5e-71	0.000883283	0.0883283	377.338	-0.0150579	0.135506	0.911519	TRUE
eBMD	Liver cirrhosis	rs11712061	T	C	0.0125805	0.0018879	1.7e-09	0.000104027	0.0104027	44.4056	0.029439	0.0435848	0.499394	TRUE
eBMD	Liver cirrhosis	rs11729023	T	C	0.0250765	0.00284297	1.3e-14	0.000182248	0.0182248	77.8017	-0.178495	0.0734886	0.0151454	TRUE
eBMD	Liver cirrhosis	rs117301923	A	G	0.0237371	0.00336576	3.8e-11	0.000116518	0.0116518	49.7381	-0.198052	0.0790139	0.0121919	TRUE
eBMD	Liver cirrhosis	rs117481343	T	C	0.129348	0.00565544	8.4e-94	0.00122407	0.122407	523.102	0.171681	0.157163	0.27467	TRUE
eBMD	Liver cirrhosis	rs117816348	T	A	0.0495005	0.00683194	3.1e-09	0.000122979	0.0122979	52.4966	0.0915302	0.0949854	0.335235	TRUE
eBMD	Liver cirrhosis	rs118063851	A	G	0.0709914	0.00595482	3.7e-26	0.000332876	0.0332876	142.126	-0.120361	0.109978	0.273778	TRUE
eBMD	Liver cirrhosis	rs118115924	T	G	-0.198518	0.00856613	2.9e-94	0.00125672	0.125672	537.069	0.727618	0.584837	0.213448	TRUE
eBMD	Liver cirrhosis	rs11880992	A	G	-0.0166909	0.00188817	2.2e-15	0.000183042	0.0183042	78.1407	-0.0199046	0.0433716	0.646283	TRUE
eBMD	Liver cirrhosis	rs11891377	T	G	0.0113904	0.00184214	3.1e-09	8.95668e-05	0.00895668	38.2325	-0.0291644	0.0421615	0.489106	TRUE
eBMD	Liver cirrhosis	rs11915970	T	A	0.0441141	0.00286324	9.1e-46	0.000555842	0.0555842	237.377	0.0408571	0.0649528	0.529331	TRUE
eBMD	Liver cirrhosis	rs11930058	A	G	-0.0241834	0.00254722	1.3e-14	0.000211136	0.0211136	90.1367	0.0339982	0.0632874	0.591127	TRUE
eBMD	Liver cirrhosis	rs11934731	A	G	-0.0358039	0.00198362	3.4e-53	0.000762721	0.0762721	325.794	-0.00264656	0.0456986	0.953818	TRUE
eBMD	Liver cirrhosis	rs11955703	A	G	-0.0117223	0.00191119	2.2e-08	8.81318e-05	0.00881318	37.6199	-0.000837845	0.0447001	0.985046	TRUE
eBMD	Liver cirrhosis	rs12043036	A	G	-0.0149632	0.00204501	9.4e-10	0.000125417	0.0125417	53.5375	0.0550307	0.0433912	0.20471	TRUE
eBMD	Liver cirrhosis	rs12044944	T	C	0.0806734	0.00233093	1e-200	0.00279858	0.279858	1197.85	0.00850522	0.0606831	0.888535	TRUE
eBMD	Liver cirrhosis	rs1206760	A	G	0.0209049	0.00187711	5.1e-22	0.000290498	0.0290498	124.027	-0.0510475	0.042082	0.225111	TRUE
eBMD	Liver cirrhosis	rs1209075	T	G	-0.0241852	0.00385856	2.2e-08	9.20369e-05	0.00920369	39.287	0.0766573	0.0746179	0.304264	TRUE
eBMD	Liver cirrhosis	rs12124126	G	A	-0.019753	0.00194344	3.3e-22	0.000241976	0.0241976	103.306	-0.0491491	0.0468614	0.294261	TRUE
eBMD	Liver cirrhosis	rs12127020	G	C	0.0173173	0.00234829	7.3e-12	0.000127396	0.0127396	54.3822	0.11585	0.0553277	0.0362702	TRUE
eBMD	Liver cirrhosis	rs12210993	A	G	-0.0222484	0.00182978	3.6e-26	0.00034626	0.034626	147.843	-0.0746653	0.0419573	0.0751484	TRUE
eBMD	Liver cirrhosis	rs12251299	T	C	-0.10457	0.00277782	1e-200	0.00330917	0.330917	1417.12	-0.0245667	0.0592282	0.678303	TRUE
eBMD	Liver cirrhosis	rs12372718	G	A	-0.0148156	0.00187738	2.6e-13	0.000145889	0.0145889	62.2779	-0.0470925	0.0441079	0.285671	TRUE
eBMD	Liver cirrhosis	rs12443188	A	T	0.0223465	0.00220975	1.3e-18	0.000239542	0.0239542	102.266	0.0683853	0.0467108	0.14319	TRUE
eBMD	Liver cirrhosis	rs12452440	C	T	0.018347	0.00187049	5.6e-21	0.000225359	0.0225359	96.2098	0.0239487	0.04244	0.572553	TRUE
eBMD	Liver cirrhosis	rs12517140	C	T	0.01346	0.00192955	3.1e-12	0.000113994	0.0113994	48.6607	0.00169704	0.0420619	0.967817	TRUE
eBMD	Liver cirrhosis	rs12534970	G	A	0.0119276	0.00182624	6e-09	9.9931e-05	0.0099931	42.657	0.0433533	0.0422586	0.304936	TRUE
eBMD	Liver cirrhosis	rs12545602	A	C	0.0211702	0.002771	8.4e-13	0.000136732	0.0136732	58.3683	0.0515011	0.0685999	0.452806	TRUE
eBMD	Liver cirrhosis	rs12569559	G	T	0.0185821	0.00184995	4e-18	0.000236331	0.0236331	100.895	0.0317968	0.0421727	0.450869	TRUE
eBMD	Liver cirrhosis	rs12616772	C	A	-0.0114877	0.00192285	5.5e-09	8.36166e-05	0.00836166	35.6924	0.0109336	0.0457199	0.810995	TRUE
eBMD	Liver cirrhosis	rs12631392	A	G	0.024943	0.00296154	2.3e-15	0.000166166	0.0166166	70.9353	-0.00846059	0.0745889	0.90969	TRUE
eBMD	Liver cirrhosis	rs1265646	G	A	-0.0102234	0.00189184	3e-08	6.84141e-05	0.00684141	29.2026	-0.0403873	0.0453155	0.372797	TRUE
eBMD	Liver cirrhosis	rs12685518	G	C	-0.0184013	0.00227756	2.6e-14	0.000152913	0.0152913	65.2766	-0.0188208	0.0507206	0.710588	TRUE
eBMD	Liver cirrhosis	rs12733821	C	G	0.0161103	0.00191562	5.5e-16	0.00016568	0.016568	70.7275	-0.017162	0.0439662	0.69628	TRUE
eBMD	Liver cirrhosis	rs12751610	C	T	0.0610513	0.00240176	2.7e-116	0.00151157	0.151157	646.146	-0.0152317	0.0736629	0.836185	TRUE
eBMD	Liver cirrhosis	rs12756373	C	A	0.020704	0.00324327	1.8e-10	9.54672e-05	0.00954672	40.7514	0.0764092	0.0702883	0.277	TRUE
eBMD	Liver cirrhosis	rs12811685	G	C	-0.0176709	0.0019485	1.7e-14	0.000192658	0.0192658	82.2463	0.00423794	0.0458057	0.926285	TRUE
eBMD	Liver cirrhosis	rs12820350	A	C	0.022549	0.00234684	4.7e-20	0.000216245	0.0216245	92.3183	-0.0480311	0.0533002	0.367512	TRUE
eBMD	Liver cirrhosis	rs1286075	T	C	0.0305343	0.00246569	3e-30	0.000359167	0.0359167	153.355	0.0577643	0.0581603	0.320617	TRUE
eBMD	Liver cirrhosis	rs12932885	T	C	-0.0240128	0.00185479	5.2e-33	0.000392535	0.0392535	167.609	-0.0580531	0.0422564	0.169495	TRUE
eBMD	Liver cirrhosis	rs12984621	G	C	0.0170423	0.00203475	5.7e-12	0.00016433	0.016433	70.1511	-0.104061	0.0476757	0.0290596	TRUE
eBMD	Liver cirrhosis	rs12986939	A	G	-0.0502059	0.00205425	3.4e-111	0.00139749	0.139749	597.314	0.0252826	0.0497041	0.610988	TRUE
eBMD	Liver cirrhosis	rs13016532	T	C	-0.010823	0.00197585	4.1e-08	7.02927e-05	0.00702927	30.0046	0.00279646	0.0425148	0.947556	TRUE
eBMD	Liver cirrhosis	rs13022041	T	G	0.0154227	0.00195842	1e-12	0.000145278	0.0145278	62.0168	0.0106149	0.0442213	0.810299	TRUE
eBMD	Liver cirrhosis	rs13022378	T	C	0.0225401	0.00187243	3.2e-29	0.000339396	0.0339396	144.911	-0.00297154	0.0428109	0.944663	TRUE
eBMD	Liver cirrhosis	rs13042961	C	T	-0.0496249	0.00463057	8.8e-24	0.000269009	0.0269009	114.85	0.0770569	0.0867076	0.374165	TRUE
eBMD	Liver cirrhosis	rs13070996	T	G	-0.014301	0.00205872	9.7e-10	0.000113043	0.0113043	48.2545	0.00169676	0.0450052	0.969926	TRUE
eBMD	Liver cirrhosis	rs13088318	G	A	0.0152577	0.00195249	9.2e-12	0.000143051	0.0143051	61.0661	-0.0700657	0.0433992	0.10643	TRUE
eBMD	Liver cirrhosis	rs13128814	A	G	-0.0151162	0.00185042	1.2e-15	0.000156326	0.0156326	66.7336	0.0280446	0.0420182	0.504492	TRUE
eBMD	Liver cirrhosis	rs13133616	G	A	0.0189451	0.00212243	2.7e-13	0.000186638	0.0186638	79.6759	0.0137641	0.0475219	0.772094	TRUE
eBMD	Liver cirrhosis	rs13137483	C	A	0.0200153	0.00191491	4.2e-18	0.0002559	0.02559	109.252	-0.099845	0.0429259	0.0200194	TRUE
eBMD	Liver cirrhosis	rs13179493	C	T	0.0295407	0.00205603	4.6e-39	0.000483421	0.0483421	206.435	0.12348	0.0479986	0.0100944	TRUE
eBMD	Liver cirrhosis	rs13220896	A	G	-0.0365031	0.00466847	1e-11	0.000143219	0.0143219	61.1379	-0.00973158	0.197123	0.960626	TRUE
eBMD	Liver cirrhosis	rs13261573	A	G	-0.0171423	0.00214123	7.8e-17	0.000150141	0.0150141	64.0931	-0.0306727	0.047176	0.515579	TRUE
eBMD	Liver cirrhosis	rs13293512	C	T	0.0194829	0.00198532	2.3e-21	0.00022558	0.022558	96.3044	-0.0326502	0.0450242	0.468348	TRUE
eBMD	Liver cirrhosis	rs13384908	A	G	0.014924	0.00227334	4.8e-10	0.00010096	0.010096	43.0965	-0.0369655	0.0499906	0.459634	TRUE
eBMD	Liver cirrhosis	rs134613	G	T	-0.0428614	0.00195285	3.5e-90	0.00112735	0.112735	481.72	0.0396182	0.0439857	0.367743	TRUE
eBMD	Liver cirrhosis	rs1351623	T	C	-0.0160458	0.00248936	4.8e-09	9.73326e-05	0.00973326	41.5477	0.0159141	0.05726	0.781068	TRUE
eBMD	Liver cirrhosis	rs1352755	C	T	0.0118286	0.00186697	2.2e-09	9.40382e-05	0.00940382	40.1414	-0.0450555	0.0421512	0.285114	TRUE
eBMD	Liver cirrhosis	rs1386625	G	A	-0.0455185	0.00313806	2.4e-40	0.000492711	0.0492711	210.404	0.0999726	0.0832731	0.22993	TRUE
eBMD	Liver cirrhosis	rs139031896	C	A	0.0384937	0.00561568	6.6e-10	0.000110073	0.0110073	46.9867	-0.0267071	0.142584	0.851419	TRUE
eBMD	Liver cirrhosis	rs139537322	T	C	-0.0710091	0.00643755	1.5e-27	0.000284981	0.0284981	121.671	-0.169865	0.199208	0.393826	TRUE
eBMD	Liver cirrhosis	rs139603701	G	A	-0.105751	0.007397	8.3e-41	0.000478633	0.0478633	204.389	0.0810879	0.182697	0.65716	TRUE
eBMD	Liver cirrhosis	rs1400684	A	G	0.0156454	0.0019436	1.4e-14	0.000151791	0.0151791	64.7977	-0.0187825	0.0441604	0.670601	TRUE
eBMD	Liver cirrhosis	rs141399219	T	C	0.0334218	0.00570491	4.5e-11	8.04045e-05	0.00804045	34.3212	0.0272131	0.112161	0.808295	TRUE
eBMD	Liver cirrhosis	rs141795717	A	G	0.22756	0.00724912	1.2e-185	0.00230342	0.230342	985.42	0.176739	0.141996	0.213252	TRUE
eBMD	Liver cirrhosis	rs142513382	C	T	0.022179	0.0033229	4.8e-08	0.000104366	0.0104366	44.5502	-0.0548662	0.0635871	0.388219	TRUE
eBMD	Liver cirrhosis	rs1428968	T	C	0.0234504	0.0024062	7.2e-19	0.000222481	0.0222481	94.9811	-0.0462312	0.0594209	0.436552	TRUE
eBMD	Liver cirrhosis	rs143600304	C	T	0.0471569	0.00581001	5.1e-12	0.00015432	0.015432	65.8774	-0.118312	0.187202	0.527385	TRUE
eBMD	Liver cirrhosis	rs144412371	G	C	-0.0388468	0.0048819	6.6e-13	0.000148327	0.0148327	63.3188	0.00214284	0.156774	0.989095	TRUE
eBMD	Liver cirrhosis	rs1444436	G	C	-0.016125	0.00198491	9.5e-12	0.000154598	0.0154598	65.996	0.0826117	0.0458205	0.071397	TRUE
eBMD	Liver cirrhosis	rs1463598	T	C	0.0152865	0.00192412	2.3e-13	0.000147857	0.0147857	63.1178	-0.0206956	0.042307	0.624717	TRUE
eBMD	Liver cirrhosis	rs149078150	T	C	0.0459518	0.00794391	2e-08	7.83891e-05	0.00783891	33.4608	0.193786	0.128752	0.132297	TRUE
eBMD	Liver cirrhosis	rs149446042	T	G	0.0255914	0.00374422	6.7e-11	0.000109439	0.0109439	46.716	-0.136381	0.0906626	0.132513	TRUE
eBMD	Liver cirrhosis	rs1502201	A	G	-0.017271	0.0021076	2e-16	0.000157305	0.0157305	67.1519	-0.0175776	0.0440819	0.690079	TRUE
eBMD	Liver cirrhosis	rs150445982	T	C	0.0959681	0.00636095	2e-36	0.000533005	0.0533005	227.62	-0.0298161	0.157139	0.84951	TRUE
eBMD	Liver cirrhosis	rs1516943	T	C	-0.0250882	0.00198906	2.5e-28	0.000372593	0.0372593	159.09	-0.0155682	0.0485599	0.748516	TRUE
eBMD	Liver cirrhosis	rs1533142	G	C	-0.0233703	0.00220548	2.1e-19	0.000263003	0.0263003	112.285	-0.0303074	0.04627	0.51246	TRUE
eBMD	Liver cirrhosis	rs1535571	G	A	0.0129223	0.00186263	1e-12	0.000112754	0.0112754	48.1312	-0.0680417	0.0426886	0.110956	TRUE
eBMD	Liver cirrhosis	rs1548607	G	A	-0.0180626	0.0019419	1.1e-14	0.000202662	0.0202662	86.5181	-0.0237516	0.0441457	0.590557	TRUE
eBMD	Liver cirrhosis	rs1550270	C	T	0.0161526	0.00201971	7.3e-15	0.000149829	0.0149829	63.9598	0.0251383	0.0470441	0.593095	TRUE
eBMD	Liver cirrhosis	rs1575667	C	A	-0.0241575	0.00288866	1.4e-13	0.00016383	0.016383	69.9377	0.0230168	0.0576181	0.689546	TRUE
eBMD	Liver cirrhosis	rs1585528	C	T	0.031082	0.00221207	2.6e-35	0.000462352	0.0462352	197.433	0.0643932	0.0504533	0.201852	TRUE
eBMD	Liver cirrhosis	rs1661725	C	T	0.012134	0.00191675	2.8e-08	9.38835e-05	0.00938835	40.0753	-0.0355268	0.0443097	0.422678	TRUE
eBMD	Liver cirrhosis	rs167365	G	C	-0.0188056	0.00188365	1.9e-15	0.000233467	0.0233467	99.6722	-0.0211256	0.0463099	0.648261	TRUE
eBMD	Liver cirrhosis	rs16838452	A	C	0.0329729	0.00281117	4.7e-25	0.000322221	0.0322221	137.575	0.0241717	0.0578396	0.676013	TRUE
eBMD	Liver cirrhosis	rs16878921	A	G	0.033872	0.0031223	3.8e-26	0.000275655	0.0275655	117.688	0.113738	0.0581401	0.0504324	TRUE
eBMD	Liver cirrhosis	rs16961965	G	A	-0.0266417	0.00211385	1.4e-27	0.000372021	0.0372021	158.846	0.0223499	0.0460685	0.627573	TRUE
eBMD	Liver cirrhosis	rs17062411	A	G	-0.022761	0.00247402	3e-16	0.000198264	0.0198264	84.6401	0.0471263	0.0675189	0.485195	TRUE
eBMD	Liver cirrhosis	rs1706708	A	G	-0.0285921	0.00198005	1.2e-39	0.000488293	0.0488293	208.516	0.0353447	0.0461385	0.443642	TRUE
eBMD	Liver cirrhosis	rs1716169	T	A	0.0193655	0.00231098	1.1e-12	0.000164493	0.0164493	70.2207	0.0539381	0.0518868	0.298555	TRUE
eBMD	Liver cirrhosis	rs17173698	A	G	0.046146	0.00586104	9.7e-15	0.000145214	0.0145214	61.9896	0.36064	0.183699	0.0496215	TRUE
eBMD	Liver cirrhosis	rs17265513	C	T	-0.0333287	0.00231973	4.7e-36	0.000483398	0.0483398	206.425	0.00657224	0.0467314	0.888155	TRUE
eBMD	Liver cirrhosis	rs17407658	G	A	0.0160317	0.00183155	1.8e-14	0.000179472	0.0179472	76.6164	0.0147414	0.0421777	0.72671	TRUE
eBMD	Liver cirrhosis	rs17451107	C	T	-0.0286594	0.00190266	6.9e-37	0.000531293	0.0531293	226.888	0.0141922	0.045383	0.754493	TRUE
eBMD	Liver cirrhosis	rs174598	A	G	0.0140422	0.0019627	5.3e-11	0.000119912	0.0119912	51.1873	-0.049204	0.0444227	0.26802	TRUE
eBMD	Liver cirrhosis	rs17507577	A	G	0.0598153	0.00351676	1e-54	0.000677326	0.0677326	289.294	0.0591448	0.0841145	0.481964	TRUE
eBMD	Liver cirrhosis	rs17645969	A	C	-0.0161216	0.00234941	1.3e-09	0.000110307	0.0110307	47.0867	-0.0303133	0.0582662	0.602886	TRUE
eBMD	Liver cirrhosis	rs1766790	T	C	-0.025965	0.0024426	2.7e-22	0.000264673	0.0264673	112.998	-0.0683256	0.0812582	0.400434	TRUE
eBMD	Liver cirrhosis	rs17679410	G	A	0.0251958	0.0022263	1.8e-27	0.000299993	0.0299993	128.082	-0.0236275	0.0460196	0.607656	TRUE
eBMD	Liver cirrhosis	rs17680862	C	G	-0.0784676	0.00577299	1.8e-38	0.000432658	0.0432658	184.748	0.0535697	0.0760438	0.481147	TRUE
eBMD	Liver cirrhosis	rs17684825	G	T	0.0116046	0.00186826	3e-11	9.03857e-05	0.00903857	38.5821	-0.00553994	0.0427086	0.896792	TRUE
eBMD	Liver cirrhosis	rs1777277	A	C	-0.0108505	0.00184474	7.5e-09	8.10489e-05	0.00810489	34.5963	-0.0440543	0.0421038	0.295411	TRUE
eBMD	Liver cirrhosis	rs1799387	G	A	0.0113961	0.00189298	7.6e-11	8.49057e-05	0.00849057	36.2427	-0.0619471	0.0421708	0.141845	TRUE
eBMD	Liver cirrhosis	rs1805097	T	C	-0.0207767	0.00197096	1.1e-22	0.000260278	0.0260278	111.121	0.0599889	0.0446333	0.178935	TRUE
eBMD	Liver cirrhosis	rs181367	G	C	0.011723	0.00200592	3.8e-08	8.00145e-05	0.00800145	34.1547	-0.00726117	0.0437164	0.86808	TRUE
eBMD	Liver cirrhosis	rs183084030	A	T	0.0360016	0.00485174	1.6e-12	0.000128987	0.0128987	55.0616	-0.00320758	0.109315	0.976591	TRUE
eBMD	Liver cirrhosis	rs1834554	C	G	-0.0220725	0.00243292	2.4e-16	0.000192804	0.0192804	82.309	0.0663925	0.0650528	0.307447	TRUE
eBMD	Liver cirrhosis	rs1843391	A	G	0.0164606	0.00241883	8.8e-12	0.000108489	0.0108489	46.3106	-0.0816059	0.0653763	0.21194	TRUE
eBMD	Liver cirrhosis	rs1859839	A	G	-0.0402759	0.00242428	1.8e-54	0.000646245	0.0646245	276.01	-0.0379124	0.0617978	0.539552	TRUE
eBMD	Liver cirrhosis	rs1861000	C	T	0.0616201	0.00183884	1e-200	0.00262403	0.262403	1122.94	-0.00346697	0.0445583	0.937981	TRUE
eBMD	Liver cirrhosis	rs1881706	G	A	0.0183554	0.00201621	9e-17	0.000194144	0.0194144	82.8812	0.0879025	0.0458521	0.0552268	TRUE
eBMD	Liver cirrhosis	rs188967368	T	C	0.130503	0.00817934	1.7e-46	0.000596072	0.0596072	254.568	0.135304	0.250636	0.589305	TRUE
eBMD	Liver cirrhosis	rs190123955	A	G	0.0973805	0.0069923	9.9e-44	0.000454213	0.0454213	193.956	-0.0791492	0.124362	0.524489	TRUE
eBMD	Liver cirrhosis	rs1904398	C	A	0.0152802	0.00184994	1.5e-15	0.000159818	0.0159818	68.2249	0.0452196	0.0419426	0.280975	TRUE
eBMD	Liver cirrhosis	rs1907310	A	G	-0.0209684	0.00247881	9.4e-15	0.000167619	0.0167619	71.5557	-0.0355713	0.0479582	0.45826	TRUE
eBMD	Liver cirrhosis	rs1979117	G	A	-0.0305774	0.00442501	1.7e-10	0.000111861	0.0111861	47.7499	0.0564133	0.106278	0.595551	TRUE
eBMD	Liver cirrhosis	rs1991431	A	G	-0.0178361	0.00185988	2.4e-16	0.000215422	0.0215422	91.9666	-0.0759584	0.0422206	0.0720062	TRUE
eBMD	Liver cirrhosis	rs2052354	G	A	0.0200837	0.00211584	2.9e-16	0.000211049	0.0211049	90.0994	0.0305704	0.0479638	0.523887	TRUE
eBMD	Liver cirrhosis	rs2052480	A	G	0.0269752	0.00204806	3.6e-31	0.000406276	0.0406276	173.478	0.0400936	0.0525681	0.445644	TRUE
eBMD	Liver cirrhosis	rs206432	T	G	0.0159228	0.00186042	1e-13	0.000171591	0.0171591	73.2516	0.135361	0.0419061	0.0012374	TRUE
eBMD	Liver cirrhosis	rs2069442	C	G	-0.0193391	0.00208977	1.6e-16	0.000200605	0.0200605	85.6398	-0.0380463	0.0461379	0.409587	TRUE
eBMD	Liver cirrhosis	rs2091624	C	G	-0.0250404	0.0030728	1.5e-12	0.000155561	0.0155561	66.407	-0.00449515	0.0632323	0.943326	TRUE
eBMD	Liver cirrhosis	rs2109204	G	C	-0.0127059	0.00209764	3.3e-09	8.59537e-05	0.00859537	36.6901	0.0114197	0.0529221	0.829157	TRUE
eBMD	Liver cirrhosis	rs215226	G	A	0.024173	0.00189063	4e-32	0.000382856	0.0382856	163.474	-0.0108938	0.0437262	0.803256	TRUE
eBMD	Liver cirrhosis	rs2174633	C	A	0.0157636	0.00209579	3.7e-11	0.000132529	0.0132529	56.5738	0.0786447	0.0447788	0.0790387	TRUE
eBMD	Liver cirrhosis	rs2181289	C	T	-0.0170929	0.00236336	2.5e-09	0.000122538	0.0122538	52.3084	-0.00128956	0.0528882	0.980547	TRUE
eBMD	Liver cirrhosis	rs2216949	T	C	0.0290342	0.00283127	1.4e-19	0.000246322	0.0246322	105.162	0.0198374	0.0473302	0.675123	TRUE
eBMD	Liver cirrhosis	rs2227607	A	C	-0.0205264	0.00291757	1.6e-09	0.000115954	0.0115954	49.4975	0.0033437	0.0775365	0.965603	TRUE
eBMD	Liver cirrhosis	rs2240226	T	C	0.0344693	0.00211826	4.6e-47	0.000619998	0.0619998	264.793	0.0178502	0.0459758	0.697831	TRUE
eBMD	Liver cirrhosis	rs2241820	T	C	0.0160671	0.00188288	1.3e-13	0.000170572	0.0170572	72.8165	0.0292636	0.0422461	0.488502	TRUE
eBMD	Liver cirrhosis	rs2272443	T	C	-0.0217871	0.00222548	5.7e-20	0.000224495	0.0224495	95.841	-0.0644604	0.0457404	0.158756	TRUE
eBMD	Liver cirrhosis	rs2284707	C	A	0.0144201	0.00198356	3.6e-13	0.000123807	0.0123807	52.8501	0.107288	0.0446104	0.0161722	TRUE
eBMD	Liver cirrhosis	rs2303696	C	T	0.0152683	0.00191978	2e-14	0.000148172	0.0148172	63.2526	0.0127905	0.0427767	0.764934	TRUE
eBMD	Liver cirrhosis	rs2367265	T	C	0.0200192	0.00310088	1.1e-09	9.76415e-05	0.00976415	41.6796	-0.0634672	0.0602607	0.292244	TRUE
eBMD	Liver cirrhosis	rs2422276	G	A	-0.0127073	0.00185202	3e-11	0.000110286	0.0110286	47.0777	0.0664019	0.0430352	0.122839	TRUE
eBMD	Liver cirrhosis	rs2430689	G	C	-0.0160876	0.00188816	3e-16	0.000170053	0.0170053	72.5947	-0.0355349	0.0453139	0.432925	TRUE
eBMD	Liver cirrhosis	rs2446415	G	A	-0.036502	0.00561448	1.1e-09	9.90203e-05	0.00990203	42.2682	0.265333	0.141229	0.0602782	TRUE
eBMD	Liver cirrhosis	rs2457660	T	C	-0.0130561	0.00192749	8.5e-10	0.000107485	0.0107485	45.882	0.00380528	0.0430933	0.929636	TRUE
eBMD	Liver cirrhosis	rs2491105	C	T	0.0233584	0.00220438	9.4e-21	0.000262998	0.0262998	112.283	0.0642603	0.056435	0.254844	TRUE
eBMD	Liver cirrhosis	rs2527041	G	A	0.0189242	0.00236469	9.8e-15	0.000150029	0.0150029	64.0452	-0.0721568	0.0516834	0.162675	TRUE
eBMD	Liver cirrhosis	rs2536192	T	A	-0.0863427	0.00247133	1e-200	0.00285169	0.285169	1220.65	-0.0389717	0.0561391	0.487558	TRUE
eBMD	Liver cirrhosis	rs2553772	G	T	0.0281833	0.00184735	5.2e-44	0.000545007	0.0545007	232.748	0.00582723	0.0420491	0.889781	TRUE
eBMD	Liver cirrhosis	rs2566752	C	T	0.0357706	0.00189687	5.6e-68	0.00083247	0.083247	355.613	-0.00872755	0.0440077	0.842796	TRUE
eBMD	Liver cirrhosis	rs2566774	C	T	-0.0381624	0.00234926	1.3e-45	0.000617866	0.0617866	263.882	-0.11601	0.057794	0.0447178	TRUE
eBMD	Liver cirrhosis	rs2586255	A	G	-0.027361	0.0023299	4.8e-26	0.000323	0.0323	137.908	0.0154364	0.0461984	0.73828	TRUE
eBMD	Liver cirrhosis	rs258758	G	A	0.0145227	0.00237851	1.6e-08	8.73374e-05	0.00873374	37.2808	-0.0596023	0.0547196	0.276051	TRUE
eBMD	Liver cirrhosis	rs2627696	C	T	0.0182827	0.00185269	6e-20	0.000228102	0.0228102	97.3812	0.0130515	0.0432182	0.76266	TRUE
eBMD	Liver cirrhosis	rs2637318	A	G	0.0251058	0.00344067	5e-12	0.000124727	0.0124727	53.2429	-0.092433	0.0703138	0.188651	TRUE
eBMD	Liver cirrhosis	rs2647462	C	T	-0.0333817	0.00241745	4.6e-38	0.000446541	0.0446541	190.679	-0.113504	0.0587066	0.0531863	TRUE
eBMD	Liver cirrhosis	rs2672601	A	G	0.018175	0.00256588	1.5e-10	0.000117538	0.0117538	50.1737	-0.0265746	0.0574502	0.643674	TRUE
eBMD	Liver cirrhosis	rs2675960	T	G	0.0199742	0.00184164	5.2e-24	0.000275526	0.0275526	117.633	0.0561182	0.0422539	0.184138	TRUE
eBMD	Liver cirrhosis	rs2702576	G	A	0.0139876	0.00190634	2.2e-10	0.00012612	0.012612	53.8376	-0.0566784	0.0436519	0.194144	TRUE
eBMD	Liver cirrhosis	rs2722299	T	C	-0.0219349	0.00184714	7.6e-29	0.000330279	0.0330279	141.017	-0.0627329	0.0426079	0.140932	TRUE
eBMD	Liver cirrhosis	rs2737252	A	G	0.0347086	0.00205818	2.9e-55	0.000665842	0.0665842	284.386	0.0251332	0.0454732	0.580466	TRUE
eBMD	Liver cirrhosis	rs2741856	C	G	0.0746095	0.00335582	3.9e-89	0.00115676	0.115676	494.3	-0.0681388	0.0651188	0.295387	TRUE
eBMD	Liver cirrhosis	rs2761884	T	G	-0.0501009	0.00186962	8e-125	0.00167961	0.167961	718.099	-0.0330551	0.0422446	0.433939	TRUE
eBMD	Liver cirrhosis	rs2799097	G	A	0.0172329	0.00256761	4.6e-10	0.000105528	0.0105528	45.0462	0.0237248	0.0566255	0.675234	TRUE
eBMD	Liver cirrhosis	rs2830913	A	G	0.0236343	0.00188238	2.3e-30	0.000369202	0.0369202	157.642	-0.0267888	0.0441892	0.544362	TRUE
eBMD	Liver cirrhosis	rs28364580	A	G	-0.0223685	0.00217236	1e-19	0.000248345	0.0248345	106.025	0.0374719	0.048803	0.442593	TRUE
eBMD	Liver cirrhosis	rs28373428	A	G	0.0222698	0.00262992	8.8e-15	0.000167968	0.0167968	71.7047	-0.0242745	0.0657938	0.712167	TRUE
eBMD	Liver cirrhosis	rs28557305	A	G	-0.0259655	0.00193848	2.8e-34	0.000420186	0.0420186	179.42	0.000516898	0.0435812	0.990537	TRUE
eBMD	Liver cirrhosis	rs28558703	C	G	-0.0120184	0.00191721	4.4e-09	9.20592e-05	0.00920592	39.2965	-0.0216729	0.0440056	0.622363	TRUE
eBMD	Liver cirrhosis	rs2894965	A	T	-0.0190555	0.00316883	6.5e-09	8.47148e-05	0.00847148	36.1612	-0.0438365	0.0714427	0.539486	TRUE
eBMD	Liver cirrhosis	rs2906135	C	G	-0.0114749	0.00196819	5e-09	7.9631e-05	0.0079631	33.991	0.0534766	0.0492017	0.277088	TRUE
eBMD	Liver cirrhosis	rs2910274	G	A	-0.0145967	0.00222915	2.9e-08	0.000100448	0.0100448	42.8776	0.00805105	0.0521379	0.87728	TRUE
eBMD	Liver cirrhosis	rs2971887	C	T	0.0514694	0.00205727	2.1e-108	0.00146431	0.146431	625.915	-0.0249791	0.0539914	0.643616	TRUE
eBMD	Liver cirrhosis	rs3118906	A	G	0.0262712	0.00206586	7.3e-35	0.000378745	0.0378745	161.718	-0.0511457	0.0454151	0.260088	TRUE
eBMD	Liver cirrhosis	rs31210	A	G	0.0165605	0.00212938	2.2e-12	0.000141688	0.0141688	60.484	-0.0201366	0.0484201	0.677503	TRUE
eBMD	Liver cirrhosis	rs314280	G	A	0.0133785	0.00183697	1.4e-10	0.000124254	0.0124254	53.0409	-0.0223615	0.0425926	0.599577	TRUE
eBMD	Liver cirrhosis	rs330091	G	A	0.0187839	0.00227043	1.1e-11	0.000160339	0.0160339	68.4471	-0.00614557	0.0491266	0.900447	TRUE
eBMD	Liver cirrhosis	rs34088289	T	C	-0.0142742	0.00242064	3.1e-08	8.14631e-05	0.00814631	34.7731	-0.0572804	0.0502838	0.254645	TRUE
eBMD	Liver cirrhosis	rs34123233	G	T	0.0214311	0.0024232	3.6e-17	0.000183225	0.0183225	78.2187	-0.0722785	0.0509664	0.156144	TRUE
eBMD	Liver cirrhosis	rs34166723	T	G	0.0207521	0.00241864	2.9e-16	0.000172449	0.0172449	73.6176	0.021483	0.0507521	0.672082	TRUE
eBMD	Liver cirrhosis	rs34324915	T	A	0.0208485	0.00191796	6e-21	0.00027676	0.027676	118.16	0.00302145	0.047801	0.9496	TRUE
eBMD	Liver cirrhosis	rs34356467	T	G	0.0140935	0.00238149	4.3e-09	8.20461e-05	0.00820461	35.0219	0.0458014	0.0529893	0.387394	TRUE
eBMD	Liver cirrhosis	rs344081	C	T	-0.0483044	0.00281204	2.9e-55	0.00069085	0.069085	295.074	-0.0302697	0.0549029	0.581407	TRUE
eBMD	Liver cirrhosis	rs34435227	G	A	-0.0128854	0.0018783	5.5e-10	0.000110248	0.0110248	47.0615	-0.0564104	0.0423741	0.183107	TRUE
eBMD	Liver cirrhosis	rs34441013	A	G	0.0319129	0.00204765	5.4e-44	0.000568758	0.0568758	242.896	-0.0168969	0.0491869	0.731205	TRUE
eBMD	Liver cirrhosis	rs346073	A	G	-0.0266323	0.00243211	4.6e-22	0.000280855	0.0280855	119.909	0.0326186	0.0625939	0.602286	TRUE
eBMD	Liver cirrhosis	rs34879158	C	A	0.0170958	0.00210831	1.5e-17	0.000154027	0.0154027	65.7521	-0.106427	0.0498949	0.0329223	TRUE
eBMD	Liver cirrhosis	rs34945663	C	T	0.0148831	0.00243919	1.5e-09	8.7219e-05	0.0087219	37.2302	0.00146516	0.0593637	0.980309	TRUE
eBMD	Liver cirrhosis	rs34959252	C	T	0.023738	0.00198955	3.8e-26	0.000333416	0.0333416	142.357	-0.0867949	0.0443156	0.0501638	TRUE
eBMD	Liver cirrhosis	rs34965590	C	G	-0.0165231	0.00192826	4.7e-17	0.000172001	0.0172001	73.4263	-0.030832	0.0448317	0.491625	TRUE
eBMD	Liver cirrhosis	rs35308216	C	T	-0.0619564	0.00339065	1.4e-58	0.000781664	0.0781664	333.892	0.0434722	0.0798479	0.58614	TRUE
eBMD	Liver cirrhosis	rs35657711	C	T	0.0506141	0.00223761	5.6e-102	0.00119731	0.119731	511.651	0.0714599	0.048817	0.143239	TRUE
eBMD	Liver cirrhosis	rs35713954	T	G	-0.0109332	0.00188178	9.8e-09	7.90817e-05	0.00790817	33.7565	0.00499868	0.0424048	0.906163	TRUE
eBMD	Liver cirrhosis	rs368510	A	G	0.0236734	0.00195912	1.3e-29	0.000341982	0.0341982	146.016	0.00951508	0.0443633	0.830172	TRUE
eBMD	Liver cirrhosis	rs370387	A	G	0.0468543	0.00185513	2.9e-111	0.0014923	0.14923	637.896	-0.00636557	0.0425625	0.881113	TRUE
eBMD	Liver cirrhosis	rs373496	G	A	0.0562927	0.00851142	2.1e-10	0.000102473	0.0102473	43.7421	0.174334	0.189137	0.356667	TRUE
eBMD	Liver cirrhosis	rs3747010	A	G	0.0124434	0.00207375	6.6e-09	8.43494e-05	0.00843494	36.0052	0.0711487	0.0478314	0.136886	TRUE
eBMD	Liver cirrhosis	rs3747237	G	A	-0.0133407	0.001992	2e-12	0.000105072	0.0105072	44.8517	-0.064763	0.0445408	0.145942	TRUE
eBMD	Liver cirrhosis	rs3748938	G	A	0.0129019	0.00196463	2e-10	0.000101031	0.0101031	43.1267	-0.0567484	0.048902	0.245865	TRUE
eBMD	Liver cirrhosis	rs3757434	T	A	0.012737	0.00240813	4.8e-08	6.55389e-05	0.00655389	27.9753	-0.00348628	0.0488156	0.943066	TRUE
eBMD	Liver cirrhosis	rs3760456	T	C	-0.0227806	0.00186228	1.3e-26	0.000350462	0.0350462	149.637	0.0445224	0.0420262	0.289419	TRUE
eBMD	Liver cirrhosis	rs3765971	T	C	0.0283504	0.00192587	1.9e-37	0.000507455	0.0507455	216.703	-0.0676192	0.0436228	0.12112	TRUE
eBMD	Liver cirrhosis	rs3777787	A	C	-0.0520223	0.0018396	1.5e-143	0.00187013	0.187013	799.71	-0.0402543	0.0431671	0.351065	TRUE
eBMD	Liver cirrhosis	rs3790608	A	G	0.0389237	0.00256693	4.9e-44	0.000538418	0.0538418	229.932	-0.0263558	0.060246	0.66177	TRUE
eBMD	Liver cirrhosis	rs3828559	G	A	-0.0147322	0.00215476	4.2e-09	0.000109507	0.0109507	46.7452	-0.0025527	0.0504558	0.95965	TRUE
eBMD	Liver cirrhosis	rs3829849	T	C	0.0137668	0.00191868	4.6e-14	0.000120604	0.0120604	51.4827	-0.0127787	0.0434712	0.76879	TRUE
eBMD	Liver cirrhosis	rs3848474	A	G	0.0150619	0.0018751	1.8e-11	0.000151147	0.0151147	64.5224	-0.0501877	0.0432339	0.245707	TRUE
eBMD	Liver cirrhosis	rs3941888	A	G	0.0126934	0.00199701	2.1e-08	9.46472e-05	0.00946472	40.4013	-0.0734425	0.0470517	0.11855	TRUE
eBMD	Liver cirrhosis	rs42034	G	A	-0.0219305	0.00212707	4.5e-22	0.000248988	0.0248988	106.3	0.0230982	0.0493262	0.639588	TRUE
eBMD	Liver cirrhosis	rs425105	C	T	-0.016149	0.00250482	6.8e-10	9.73754e-05	0.00973754	41.566	0.0207428	0.0558043	0.710111	TRUE
eBMD	Liver cirrhosis	rs426810	G	A	0.011313	0.00185734	1e-08	8.69137e-05	0.00869137	37.0999	-0.0379232	0.0420015	0.366579	TRUE
eBMD	Liver cirrhosis	rs4336963	C	T	-0.0216017	0.00205863	7.6e-23	0.000257905	0.0257905	110.108	0.0434493	0.0473843	0.359167	TRUE
eBMD	Liver cirrhosis	rs4369779	C	T	-0.0171601	0.00226806	2.2e-12	0.000134099	0.0134099	57.2441	-0.0104098	0.0500569	0.835261	TRUE
eBMD	Liver cirrhosis	rs4392067	C	G	-0.0287159	0.00202131	2.1e-38	0.000472636	0.0472636	201.827	-0.014151	0.0476291	0.766383	TRUE
eBMD	Liver cirrhosis	rs4505759	T	C	0.0568166	0.00200649	1e-131	0.00187506	0.187506	801.819	0.0421054	0.0467948	0.368232	TRUE
eBMD	Liver cirrhosis	rs45573936	C	T	-0.0378841	0.00557347	3e-11	0.000108235	0.0108235	46.2022	-0.182909	0.127066	0.150015	TRUE
eBMD	Liver cirrhosis	rs4595506	G	A	-0.0230826	0.00184184	6.9e-29	0.00036784	0.036784	157.06	0.0126609	0.0421464	0.763869	TRUE
eBMD	Liver cirrhosis	rs4666343	T	C	-0.0161519	0.002062	5.6e-15	0.000143734	0.0143734	61.3578	-0.0184216	0.0492776	0.70853	TRUE
eBMD	Liver cirrhosis	rs4672847	T	C	0.0269523	0.00336039	5.8e-13	0.000150695	0.0150695	64.3298	0.0814832	0.0828858	0.325569	TRUE
eBMD	Liver cirrhosis	rs4686419	C	T	0.0166705	0.00202248	9.7e-11	0.000159152	0.0159152	67.9405	0.010436	0.0499994	0.834665	TRUE
eBMD	Liver cirrhosis	rs4709746	T	C	-0.031752	0.00270381	1.4e-26	0.000323	0.0323	137.908	-0.121924	0.0766918	0.111882	TRUE
eBMD	Liver cirrhosis	rs4739697	G	A	-0.0185541	0.0019646	3.7e-18	0.000208927	0.0208927	89.1932	0.0730719	0.048368	0.130852	TRUE
eBMD	Liver cirrhosis	rs4743930	T	C	0.0294771	0.00213721	3.8e-35	0.000445487	0.0445487	190.228	0.0228489	0.0452163	0.613333	TRUE
eBMD	Liver cirrhosis	rs4796995	G	A	-0.050023	0.00193616	5.7e-120	0.00156146	0.156146	667.509	-0.0475793	0.0429763	0.268248	TRUE
eBMD	Liver cirrhosis	rs4806003	A	C	-0.0116216	0.00193036	2.3e-08	8.49125e-05	0.00849125	36.2456	0.0259042	0.0422921	0.540202	TRUE
eBMD	Liver cirrhosis	rs4806862	T	G	0.0200669	0.00199053	2.3e-22	0.000238053	0.0238053	101.63	0.000513333	0.042763	0.990422	TRUE
eBMD	Liver cirrhosis	rs4836373	C	T	-0.0190058	0.00185311	8.6e-22	0.000246386	0.0246386	105.189	-0.0024038	0.0433277	0.955757	TRUE
eBMD	Liver cirrhosis	rs4851274	C	T	0.0122568	0.00197135	6.4e-10	9.05609e-05	0.00905609	38.6569	0.00699803	0.0469078	0.881406	TRUE
eBMD	Liver cirrhosis	rs4876434	C	T	-0.035817	0.00428654	3e-14	0.000163549	0.0163549	69.8176	0.135831	0.105051	0.19601	TRUE
eBMD	Liver cirrhosis	rs4882032	G	A	0.0371442	0.00564622	3.2e-08	0.000101385	0.0101385	43.2779	-0.0570137	0.11991	0.634452	TRUE
eBMD	Liver cirrhosis	rs488535	T	C	0.0155477	0.00203319	6.5e-12	0.000136984	0.0136984	58.4758	0.00330942	0.0438257	0.939806	TRUE
eBMD	Liver cirrhosis	rs4886486	C	G	0.0118931	0.00210551	4.8e-08	7.47474e-05	0.00747474	31.9062	0.060616	0.0468708	0.195922	TRUE
eBMD	Liver cirrhosis	rs4936266	A	G	-0.0967327	0.00690027	2.4e-37	0.000460222	0.0460222	196.523	0.681557	0.342008	0.0462818	TRUE
eBMD	Liver cirrhosis	rs4936994	C	G	0.0133872	0.00235309	3.4e-09	7.58268e-05	0.00758268	32.367	-0.0401736	0.057455	0.484415	TRUE
eBMD	Liver cirrhosis	rs4948786	A	G	0.0122606	0.00184986	4e-10	0.000102909	0.0102909	43.9284	-0.0690344	0.0420886	0.10096	TRUE
eBMD	Liver cirrhosis	rs4964511	C	T	-0.0125168	0.00184861	4.5e-10	0.0001074	0.01074	45.8454	0.0316052	0.0423167	0.45514	TRUE
eBMD	Liver cirrhosis	rs4979905	T	C	-0.0262079	0.00240067	5.6e-24	0.000279146	0.0279146	119.179	-0.028753	0.0549396	0.600727	TRUE
eBMD	Liver cirrhosis	rs55646464	T	G	0.0117962	0.0020149	3.2e-08	8.02963e-05	0.00802963	34.275	0.0787927	0.04272	0.0651253	TRUE
eBMD	Liver cirrhosis	rs55666529	T	C	-0.00976956	0.00188044	2.9e-08	6.32349e-05	0.00632349	26.9918	-0.00758795	0.0430621	0.860129	TRUE
eBMD	Liver cirrhosis	rs55704141	A	G	0.0287216	0.00188828	3.5e-45	0.000541754	0.0541754	231.358	-0.0788122	0.043058	0.0671939	TRUE
eBMD	Liver cirrhosis	rs55747751	A	G	0.0255741	0.00338476	3.3e-09	0.000133733	0.0133733	57.088	-0.0716646	0.0920793	0.436396	TRUE
eBMD	Liver cirrhosis	rs55787537	G	T	-0.0263343	0.00246813	1e-19	0.000266652	0.0266652	113.843	0.0481681	0.065642	0.46307	TRUE
eBMD	Liver cirrhosis	rs55826238	T	G	0.0124978	0.00215287	2.2e-08	7.89497e-05	0.00789497	33.7001	-0.0611079	0.0533165	0.251739	TRUE
eBMD	Liver cirrhosis	rs55877758	A	T	0.0143157	0.00213581	1.3e-10	0.000105246	0.0105246	44.9262	0.00528988	0.0537961	0.921669	TRUE
eBMD	Liver cirrhosis	rs55888531	T	C	-0.0208545	0.0019577	1.1e-23	0.000265794	0.0265794	113.477	0.0512415	0.0469698	0.275297	TRUE
eBMD	Liver cirrhosis	rs56009005	A	G	-0.0326834	0.00364112	1.6e-14	0.000188736	0.0188736	80.5721	-0.0343032	0.0743778	0.644653	TRUE
eBMD	Liver cirrhosis	rs56104760	G	A	-0.0413936	0.0023515	1.4e-56	0.000725462	0.0725462	309.868	0.00276556	0.0502398	0.956101	TRUE
eBMD	Liver cirrhosis	rs56389448	G	A	0.0248846	0.00281945	1.1e-16	0.000182476	0.0182476	77.8991	0.0163678	0.0656722	0.803179	TRUE
eBMD	Liver cirrhosis	rs56682471	T	A	0.0271138	0.00222912	7.2e-30	0.000346511	0.0346511	147.95	-0.0652292	0.0524971	0.214041	TRUE
eBMD	Liver cirrhosis	rs57043009	T	C	0.0528756	0.00260887	4.9e-71	0.000961482	0.0961482	410.777	-0.0602247	0.0600652	0.316028	TRUE
eBMD	Liver cirrhosis	rs5735	C	T	-0.0179149	0.00201059	8.1e-16	0.000185975	0.0185975	79.3929	0.0108582	0.0436866	0.803712	TRUE
eBMD	Liver cirrhosis	rs5750263	T	C	0.0150002	0.00253378	2.9e-08	8.21058e-05	0.00821058	35.0474	-0.0510516	0.056993	0.370386	TRUE
eBMD	Liver cirrhosis	rs5770908	A	G	-0.0166464	0.00198409	7.1e-19	0.000164892	0.0164892	70.3911	-0.0259762	0.0427943	0.543851	TRUE
eBMD	Liver cirrhosis	rs597319	G	A	-0.0660001	0.00199816	1e-200	0.00254961	0.254961	1091.01	-0.023159	0.0464162	0.61782	TRUE
eBMD	Liver cirrhosis	rs603424	A	G	-0.0301479	0.00246363	4.8e-27	0.000350723	0.0350723	149.749	0.056416	0.0662278	0.394298	TRUE
eBMD	Liver cirrhosis	rs60565316	G	A	0.0356312	0.00295149	4.4e-30	0.000341337	0.0341337	145.74	-0.074861	0.0705968	0.288962	TRUE
eBMD	Liver cirrhosis	rs6078005	C	T	0.0355603	0.00186961	5.8e-71	0.000846865	0.0846865	361.767	-0.0245301	0.0419822	0.559021	TRUE
eBMD	Liver cirrhosis	rs61140632	A	G	-0.0201495	0.00232436	3.7e-17	0.000176035	0.0176035	75.1488	0.0151381	0.0465905	0.745243	TRUE
eBMD	Liver cirrhosis	rs6117854	A	G	-0.0384374	0.00198936	5e-62	0.000873886	0.0873886	373.32	0.056758	0.0443523	0.200648	TRUE
eBMD	Liver cirrhosis	rs6120804	A	C	0.0254615	0.00242533	1.3e-22	0.000258147	0.0258147	110.211	0.0251736	0.0520794	0.628834	TRUE
eBMD	Liver cirrhosis	rs61254430	A	G	-0.0152531	0.00196809	4.7e-11	0.000140708	0.0140708	60.0657	-0.0549814	0.0469937	0.242013	TRUE
eBMD	Liver cirrhosis	rs61776719	A	C	0.0191346	0.00184087	2.1e-23	0.000253067	0.0253067	108.042	-0.0591378	0.0433444	0.172451	TRUE
eBMD	Liver cirrhosis	rs61780429	A	T	-0.018669	0.00222523	2.4e-13	0.000164882	0.0164882	70.387	-0.0670473	0.050846	0.187291	TRUE
eBMD	Liver cirrhosis	rs61843418	T	C	-0.0204534	0.00225132	3.8e-15	0.000193342	0.0193342	82.5385	0.0592574	0.0461214	0.198858	TRUE
eBMD	Liver cirrhosis	rs61921611	C	T	0.0191125	0.0020061	3.8e-17	0.000212613	0.0212613	90.7674	-0.0575322	0.0450752	0.201828	TRUE
eBMD	Liver cirrhosis	rs61996608	C	T	0.0140099	0.00198139	9.3e-11	0.00011712	0.011712	49.9954	0.0579654	0.0440063	0.187769	TRUE
eBMD	Liver cirrhosis	rs62007684	C	T	-0.0425588	0.00195615	8.5e-81	0.00110776	0.110776	473.341	0.00922735	0.0457282	0.840083	TRUE
eBMD	Liver cirrhosis	rs62028309	T	C	0.0317727	0.00355929	2.3e-17	0.000186661	0.0186661	79.6859	-0.229226	0.125648	0.0681005	TRUE
eBMD	Liver cirrhosis	rs62321667	A	G	-0.022818	0.00284112	3.8e-13	0.0001511	0.01511	64.5024	-0.100273	0.0947642	0.289993	TRUE
eBMD	Liver cirrhosis	rs62389387	A	G	-0.0126431	0.00222234	1.3e-09	7.5824e-05	0.0075824	32.3658	0.0857166	0.0484281	0.0767308	TRUE
eBMD	Liver cirrhosis	rs62444275	A	G	0.06397	0.00187624	1e-200	0.00271611	0.271611	1162.45	0.0149434	0.0427652	0.726768	TRUE
eBMD	Liver cirrhosis	rs62515432	C	T	-0.0141075	0.0022859	1.8e-10	8.92278e-05	0.00892278	38.0878	0.0422923	0.0469078	0.367267	TRUE
eBMD	Liver cirrhosis	rs635084	A	G	0.0261003	0.00241192	1.1e-21	0.000274283	0.0274283	117.102	-0.03661	0.0498031	0.462282	TRUE
eBMD	Liver cirrhosis	rs6430090	G	A	-0.0102432	0.00186882	4.6e-08	7.03816e-05	0.00703816	30.0425	-0.0353715	0.0432913	0.413896	TRUE
eBMD	Liver cirrhosis	rs6433893	G	C	-0.0199823	0.00199439	2.8e-20	0.000235137	0.0235137	100.385	-0.0334863	0.0465741	0.472147	TRUE
eBMD	Liver cirrhosis	rs6445539	A	G	0.0164368	0.0023179	1.3e-09	0.000117801	0.0117801	50.2858	-0.0491195	0.0475089	0.301183	TRUE
eBMD	Liver cirrhosis	rs6461998	C	T	-0.0375257	0.00397766	6.5e-18	0.00020848	0.020848	89.0025	-0.141898	0.0746339	0.0572691	TRUE
eBMD	Liver cirrhosis	rs6465495	G	T	-0.0200095	0.00191178	1.2e-21	0.000256589	0.0256589	109.546	-0.0625808	0.043669	0.151837	TRUE
eBMD	Liver cirrhosis	rs6471752	T	C	-0.0211287	0.0025875	5.2e-14	0.000156196	0.0156196	66.6783	0.0148771	0.0595507	0.802725	TRUE
eBMD	Liver cirrhosis	rs6485702	C	T	-0.0347608	0.00194109	2.8e-59	0.000750784	0.0750784	320.692	-0.00606735	0.0437213	0.889629	TRUE
eBMD	Liver cirrhosis	rs6512244	C	A	0.0159561	0.0019227	1.4e-12	0.000161329	0.0161329	68.8701	0.0283647	0.0446137	0.524916	TRUE
eBMD	Liver cirrhosis	rs651858	T	C	0.0147969	0.00194295	5.1e-10	0.000135867	0.0135867	57.9987	0.0186468	0.0431835	0.665883	TRUE
eBMD	Liver cirrhosis	rs6547870	C	G	-0.0204767	0.00189729	2.1e-24	0.000272827	0.0272827	116.48	0.0468067	0.0425743	0.271589	TRUE
eBMD	Liver cirrhosis	rs6554228	G	C	-0.0134548	0.00187416	3.2e-09	0.000120737	0.0120737	51.5396	-0.0166313	0.04505	0.711998	TRUE
eBMD	Liver cirrhosis	rs6559947	T	C	0.0144411	0.0020828	9.7e-09	0.000112618	0.0112618	48.0735	-0.0200516	0.0438478	0.647454	TRUE
eBMD	Liver cirrhosis	rs6594643	A	C	-0.0146111	0.00186066	2.1e-13	0.000144452	0.0144452	61.664	-0.00399716	0.0422084	0.924553	TRUE
eBMD	Liver cirrhosis	rs660240	C	T	-0.0135707	0.00222728	4.1e-09	8.69702e-05	0.00869702	37.124	-0.0542868	0.0512635	0.289611	TRUE
eBMD	Liver cirrhosis	rs665783	A	G	-0.0194481	0.001994	7.5e-18	0.000222823	0.0222823	95.1271	-0.0304183	0.0508888	0.550013	TRUE
eBMD	Liver cirrhosis	rs6664489	A	G	0.0147233	0.00221644	1.3e-08	0.000103373	0.0103373	44.1264	-0.00722938	0.0461511	0.875524	TRUE
eBMD	Liver cirrhosis	rs666592	T	C	-0.0128759	0.00189318	2.1e-12	0.000108362	0.0108362	46.2564	0.028183	0.0444694	0.526238	TRUE
eBMD	Liver cirrhosis	rs66758084	G	A	-0.0204818	0.00242782	3.5e-14	0.000166719	0.0166719	71.171	0.0570626	0.0595339	0.337816	TRUE
eBMD	Liver cirrhosis	rs6676572	C	T	-0.0168036	0.00189149	6.4e-18	0.000184871	0.0184871	78.9217	-0.00933549	0.0434693	0.829954	TRUE
eBMD	Liver cirrhosis	rs6714450	G	A	0.0154646	0.0020158	1.7e-11	0.000137872	0.0137872	58.8549	-0.0790519	0.0439041	0.0717728	TRUE
eBMD	Liver cirrhosis	rs6734097	T	C	-0.0696745	0.00190966	1e-200	0.00310911	0.310911	1331.18	-0.0653627	0.049543	0.187064	TRUE
eBMD	Liver cirrhosis	rs6755144	G	A	-0.0291461	0.00226782	6.3e-30	0.000386838	0.0386838	165.175	0.0838054	0.0440425	0.0570624	TRUE
eBMD	Liver cirrhosis	rs6759927	G	A	0.0190496	0.00196813	9e-20	0.000219443	0.0219443	93.6837	0.0185278	0.043928	0.673189	TRUE
eBMD	Liver cirrhosis	rs6769511	C	T	0.0146829	0.00198776	3.3e-08	0.000127818	0.0127818	54.5627	0.0461108	0.0455528	0.311419	TRUE
eBMD	Liver cirrhosis	rs6782178	T	C	0.0144077	0.00187672	1e-14	0.000138065	0.0138065	58.9373	0.0473514	0.0440463	0.282358	TRUE
eBMD	Liver cirrhosis	rs67971665	T	C	-0.0733382	0.00625583	2e-27	0.000321887	0.0321887	137.433	-0.0273696	0.0992959	0.782827	TRUE
eBMD	Liver cirrhosis	rs6799205	T	C	-0.00995098	0.0018465	2.5e-08	6.80388e-05	0.00680388	29.0424	-0.117261	0.0416829	0.0049058	TRUE
eBMD	Liver cirrhosis	rs68022885	A	G	-0.0245724	0.00337239	1.4e-11	0.000124371	0.0124371	53.0908	-0.133498	0.0824603	0.105462	TRUE
eBMD	Liver cirrhosis	rs6839437	C	T	0.033192	0.00248792	9e-36	0.000416837	0.0416837	177.989	-0.0844482	0.0549025	0.124013	TRUE
eBMD	Liver cirrhosis	rs6882422	A	G	-0.0288998	0.0028886	1.9e-19	0.000234459	0.0234459	100.096	-0.0132744	0.0729201	0.855551	TRUE
eBMD	Liver cirrhosis	rs6885822	A	G	-0.023218	0.00251604	2.9e-20	0.000199472	0.0199472	85.1559	-0.0830571	0.0665214	0.21182	TRUE
eBMD	Liver cirrhosis	rs6926954	T	G	-0.0229282	0.00197481	1.5e-24	0.000315722	0.0315722	134.8	0.00291688	0.0482345	0.951779	TRUE
eBMD	Liver cirrhosis	rs6938004	T	C	-0.0133415	0.00186126	1.6e-10	0.000120364	0.0120364	51.3801	-0.0482077	0.0428297	0.260348	TRUE
eBMD	Liver cirrhosis	rs6977460	G	A	-0.0172836	0.00207898	5.3e-15	0.000161901	0.0161901	69.1143	-0.059899	0.0522184	0.251345	TRUE
eBMD	Liver cirrhosis	rs7000279	T	C	0.0132997	0.00210527	7.7e-09	9.34933e-05	0.00934933	39.9087	-0.0266311	0.0507535	0.599781	TRUE
eBMD	Liver cirrhosis	rs7017252	T	C	0.0165146	0.00191174	6.4e-16	0.000174806	0.0174806	74.624	0.00574587	0.0459274	0.900438	TRUE
eBMD	Liver cirrhosis	rs7021585	A	G	0.0187345	0.00214147	3.3e-15	0.000179282	0.0179282	76.535	-0.0439816	0.0476606	0.356107	TRUE
eBMD	Liver cirrhosis	rs7040344	T	C	-0.0276745	0.00195032	4.4e-39	0.000471516	0.0471516	201.348	0.079643	0.0428811	0.0632689	TRUE
eBMD	Liver cirrhosis	rs7096456	T	C	-0.010997	0.00193049	3e-08	7.6021e-05	0.0076021	32.4499	-0.0686508	0.0438426	0.117384	TRUE
eBMD	Liver cirrhosis	rs7102	C	T	-0.0203849	0.00192847	3.5e-20	0.000261716	0.0261716	111.736	0.0455771	0.0445576	0.306365	TRUE
eBMD	Liver cirrhosis	rs7117693	A	G	0.0179068	0.00280089	6e-11	9.57537e-05	0.00957537	40.8737	0.091584	0.0702994	0.192653	TRUE
eBMD	Liver cirrhosis	rs7121746	G	A	-0.0567108	0.00187757	3.9e-167	0.00213287	0.213287	912.303	-0.0141239	0.0447585	0.752338	TRUE
eBMD	Liver cirrhosis	rs7123749	G	A	-0.0464249	0.00191723	1.4e-108	0.00137186	0.137186	586.345	-0.0311774	0.0420108	0.45801	TRUE
eBMD	Liver cirrhosis	rs7135535	A	G	-0.0129379	0.00185824	1.2e-10	0.000113561	0.0113561	48.4757	-0.0630661	0.0419986	0.133194	TRUE
eBMD	Liver cirrhosis	rs71390846	C	G	-0.0399743	0.0023772	6.1e-57	0.000662058	0.0662058	282.768	0.0777893	0.0515175	0.131054	TRUE
eBMD	Liver cirrhosis	rs71420186	A	G	-0.0261592	0.00371672	3.4e-10	0.000116046	0.0116046	49.5369	0.13555	0.0716245	0.0584225	TRUE
eBMD	Liver cirrhosis	rs7167692	C	T	-0.046048	0.00416742	3.4e-25	0.000285967	0.0285967	122.092	-0.0235268	0.126188	0.852098	TRUE
eBMD	Liver cirrhosis	rs7175531	C	T	0.0324797	0.00194669	2.4e-52	0.000651779	0.0651779	278.375	0.0621762	0.044077	0.158355	TRUE
eBMD	Liver cirrhosis	rs7176579	A	G	-0.0155106	0.00185937	3.9e-13	0.000163008	0.0163008	69.5866	-0.00335384	0.0424632	0.937047	TRUE
eBMD	Liver cirrhosis	rs7197197	A	G	0.015231	0.00188965	2.3e-11	0.000152188	0.0152188	64.9672	0.0604836	0.0426347	0.156001	TRUE
eBMD	Liver cirrhosis	rs7198032	G	A	-0.0147857	0.00190251	3.8e-13	0.000141489	0.0141489	60.399	-0.0159832	0.0428984	0.70946	TRUE
eBMD	Liver cirrhosis	rs720659	C	A	-0.0259931	0.00199221	3.3e-32	0.000398681	0.0398681	170.234	-0.0144455	0.0449941	0.748171	TRUE
eBMD	Liver cirrhosis	rs7212160	A	G	-0.0164713	0.00213662	9.9e-13	0.000139218	0.0139218	59.4294	0.0142955	0.0476207	0.764029	TRUE
eBMD	Liver cirrhosis	rs7249860	T	C	0.101212	0.00322006	1.4e-168	0.00230933	0.230933	987.953	0.125971	0.0620779	0.0424336	TRUE
eBMD	Liver cirrhosis	rs7251807	G	A	-0.0253812	0.00289342	2.7e-15	0.00018025	0.018025	76.9487	-0.0340902	0.072923	0.640155	TRUE
eBMD	Liver cirrhosis	rs7264777	C	T	0.0218093	0.00193086	6.1e-28	0.000298817	0.0298817	127.58	0.0250352	0.0423516	0.554435	TRUE
eBMD	Liver cirrhosis	rs72692842	T	C	-0.0287011	0.00314748	4.9e-13	0.000194778	0.0194778	83.1517	0.0423803	0.086218	0.623039	TRUE
eBMD	Liver cirrhosis	rs7275843	T	A	0.0143881	0.00249314	1.5e-09	7.80248e-05	0.00780248	33.3053	0.0434586	0.0630962	0.49097	TRUE
eBMD	Liver cirrhosis	rs72805220	A	C	-0.0593166	0.00373054	8.4e-53	0.000591977	0.0591977	252.819	-0.0889758	0.112993	0.43102	TRUE
eBMD	Liver cirrhosis	rs72813180	G	C	-0.0158831	0.00257143	8.2e-09	8.9379e-05	0.0089379	38.1523	0.103205	0.0580942	0.0756484	TRUE
eBMD	Liver cirrhosis	rs72832241	A	G	0.0186773	0.00215183	6.9e-16	0.000176477	0.0176477	75.3377	0.0242946	0.051571	0.637578	TRUE
eBMD	Liver cirrhosis	rs72868849	T	C	0.0498692	0.00362402	6.2e-37	0.00044345	0.044345	189.358	0.203754	0.0900958	0.0237268	TRUE
eBMD	Liver cirrhosis	rs72871127	C	T	-0.0289003	0.00382827	1e-12	0.000133504	0.0133504	56.9901	0.0566043	0.0791361	0.474437	TRUE
eBMD	Liver cirrhosis	rs72875566	C	G	0.0213834	0.00272481	5.6e-13	0.000144269	0.0144269	61.5859	0.0298453	0.081285	0.713493	TRUE
eBMD	Liver cirrhosis	rs7290979	C	A	-0.0244795	0.00205733	1.8e-24	0.000331594	0.0331594	141.578	0.00630849	0.0447352	0.887855	TRUE
eBMD	Liver cirrhosis	rs72925179	A	G	-0.0145854	0.00236239	2.6e-09	8.92993e-05	0.00892993	38.1183	-0.029273	0.0562653	0.602877	TRUE
eBMD	Liver cirrhosis	rs72933469	A	C	-0.02304	0.00243825	3.6e-17	0.000209156	0.0209156	89.2912	-0.0569737	0.0617902	0.356503	TRUE
eBMD	Liver cirrhosis	rs72945685	T	C	0.023181	0.00290996	2e-12	0.000148655	0.0148655	63.4586	0.104757	0.0803555	0.192349	TRUE
eBMD	Liver cirrhosis	rs7313563	A	C	0.014076	0.00194774	5e-10	0.000122348	0.0122348	52.2272	0.00719166	0.0427327	0.866352	TRUE
eBMD	Liver cirrhosis	rs73139123	T	C	0.0151817	0.00242234	1.3e-08	9.20203e-05	0.00920203	39.2799	0.0470792	0.0568117	0.407281	TRUE
eBMD	Liver cirrhosis	rs7317781	G	A	-0.0149223	0.00199273	1.1e-13	0.000131362	0.0131362	56.0757	0.0153598	0.0475796	0.746829	TRUE
eBMD	Liver cirrhosis	rs73207790	A	G	-0.0229924	0.00255768	2.2e-17	0.000189299	0.0189299	80.8121	-0.0283598	0.073874	0.701056	TRUE
eBMD	Liver cirrhosis	rs73238169	A	G	-0.0192255	0.00271286	2.1e-10	0.000117653	0.0117653	50.2228	-0.0208589	0.0596545	0.726593	TRUE
eBMD	Liver cirrhosis	rs73479996	A	G	-0.0224681	0.00361381	9.7e-10	9.05557e-05	0.00905557	38.6547	-0.00704316	0.0803375	0.930139	TRUE
eBMD	Liver cirrhosis	rs737524	C	A	-0.0166199	0.00186985	6.4e-13	0.000185062	0.0185062	79.0029	-0.0405574	0.0423947	0.338737	TRUE
eBMD	Liver cirrhosis	rs74119759	T	C	-0.0288327	0.00253973	1.7e-26	0.000301868	0.0301868	128.883	0.00347898	0.0595804	0.953437	TRUE
eBMD	Liver cirrhosis	rs7445576	T	C	-0.0185774	0.00228548	6.1e-13	0.000154775	0.0154775	66.0716	-0.04432	0.0517061	0.391361	TRUE
eBMD	Liver cirrhosis	rs745976	C	T	-0.0173891	0.00192626	1.3e-16	0.000190895	0.0190895	81.4938	0.0380726	0.0425736	0.371174	TRUE
eBMD	Liver cirrhosis	rs747091	G	T	0.0127451	0.00186306	7.3e-11	0.000109632	0.0109632	46.7986	0.0427144	0.0420191	0.30937	TRUE
eBMD	Liver cirrhosis	rs7488974	A	G	0.0510753	0.00188744	3.4e-123	0.00171271	0.171271	732.277	-0.0119928	0.0450456	0.790056	TRUE
eBMD	Liver cirrhosis	rs749368	T	A	0.0330929	0.00387672	5.3e-14	0.000170695	0.0170695	72.8687	-0.0276065	0.0806864	0.732241	TRUE
eBMD	Liver cirrhosis	rs74998289	G	T	-0.024059	0.00223775	3.8e-22	0.000270749	0.0270749	115.593	-0.00629549	0.07656	0.934464	TRUE
eBMD	Liver cirrhosis	rs7501078	C	A	-0.0216788	0.00190041	2.1e-22	0.000304787	0.0304787	130.13	0.125864	0.0423084	0.00293069	TRUE
eBMD	Liver cirrhosis	rs7504492	C	T	0.0129557	0.00191968	4.6e-10	0.000106702	0.0106702	45.5475	-0.0174721	0.0431692	0.685673	TRUE
eBMD	Liver cirrhosis	rs7520984	C	G	-0.0175271	0.00206697	1.2e-14	0.000168435	0.0168435	71.9038	-0.0309655	0.046318	0.503788	TRUE
eBMD	Liver cirrhosis	rs75230517	C	G	-0.100591	0.00418287	3.1e-108	0.00135311	0.135311	578.322	-0.0305524	0.104206	0.769377	TRUE
eBMD	Liver cirrhosis	rs7527300	T	C	-0.0250301	0.00186936	3.4e-30	0.000419865	0.0419865	179.283	0.0193655	0.0422903	0.647013	TRUE
eBMD	Liver cirrhosis	rs7577950	T	C	0.0142621	0.0018618	2.6e-11	0.000137466	0.0137466	58.6815	-0.0338939	0.0437796	0.438816	TRUE
eBMD	Liver cirrhosis	rs7585120	T	C	0.0177357	0.00208224	2.3e-12	0.000169947	0.0169947	72.5496	-0.0822745	0.0545149	0.131245	TRUE
eBMD	Liver cirrhosis	rs7599234	T	G	-0.0118703	0.00183274	2.9e-08	9.82725e-05	0.00982725	41.949	0.0233291	0.042139	0.579837	TRUE
eBMD	Liver cirrhosis	rs7600828	G	C	-0.0132867	0.0018896	7.1e-11	0.000115824	0.0115824	49.4418	-0.0380093	0.0442021	0.389845	TRUE
eBMD	Liver cirrhosis	rs7653133	G	C	0.0104027	0.00191904	4.3e-09	6.8841e-05	0.0068841	29.3849	0.00445495	0.0453628	0.921768	TRUE
eBMD	Liver cirrhosis	rs76610203	C	T	0.0313602	0.00381205	5.1e-14	0.000158535	0.0158535	67.6769	0.230972	0.0969519	0.0172032	TRUE
eBMD	Liver cirrhosis	rs76813275	A	G	-0.0196561	0.00299276	3.5e-09	0.000101056	0.0101056	43.1371	-0.00870016	0.0878305	0.921094	TRUE
eBMD	Liver cirrhosis	rs76983463	C	T	0.0402361	0.00467911	3.7e-15	0.000173214	0.0173214	73.9444	0.0505769	0.170316	0.766498	TRUE
eBMD	Liver cirrhosis	rs7699338	C	A	-0.0478532	0.0032053	5.9e-40	0.000521929	0.0521929	222.887	-0.0581462	0.0658325	0.377104	TRUE
eBMD	Liver cirrhosis	rs7703857	C	T	0.0173014	0.00188588	6.9e-19	0.000197152	0.0197152	84.1656	0.00749456	0.0431081	0.861979	TRUE
eBMD	Liver cirrhosis	rs77112003	T	C	0.0139635	0.00199503	4.7e-10	0.000114761	0.0114761	48.988	-0.0242545	0.0463756	0.600973	TRUE
eBMD	Liver cirrhosis	rs7723009	T	C	-0.0133213	0.00262673	1e-08	6.02545e-05	0.00602545	25.7195	-0.0432028	0.0683888	0.527567	TRUE
eBMD	Liver cirrhosis	rs77249084	G	A	0.0127006	0.00208813	1.5e-09	8.6666e-05	0.0086666	36.9942	-0.0878013	0.0463368	0.0581126	TRUE
eBMD	Liver cirrhosis	rs7728907	A	G	-0.0193642	0.0021839	7.8e-16	0.000184165	0.0184165	78.6201	0.042693	0.0501943	0.395017	TRUE
eBMD	Liver cirrhosis	rs7732092	T	G	-0.010959	0.00186351	8.2e-09	8.10208e-05	0.00810208	34.5843	-0.0197134	0.0424214	0.642143	TRUE
eBMD	Liver cirrhosis	rs77431781	T	A	-0.0251243	0.00357496	2e-12	0.000115704	0.0115704	49.3907	0.00778093	0.104716	0.940768	TRUE
eBMD	Liver cirrhosis	rs7771496	T	C	-0.0139587	0.0018854	3.8e-11	0.000128405	0.0128405	54.8129	0.0278077	0.0442475	0.529704	TRUE
eBMD	Liver cirrhosis	rs7781370	C	T	0.0452516	0.00192758	3.4e-94	0.00128954	0.128954	551.116	0.0155781	0.0460508	0.735152	TRUE
eBMD	Liver cirrhosis	rs7795668	T	A	0.0159119	0.00231962	9.4e-10	0.000110234	0.0110234	47.0555	-0.0894379	0.0569373	0.116226	TRUE
eBMD	Liver cirrhosis	rs78015143	A	G	0.0275677	0.00310543	1.4e-16	0.0001846	0.01846	78.8057	0.039734	0.0590653	0.50113	TRUE
eBMD	Liver cirrhosis	rs7814941	G	A	0.0208641	0.00230546	1.3e-13	0.000191847	0.0191847	81.9	-0.00423465	0.0549741	0.9386	TRUE
eBMD	Liver cirrhosis	rs78154385	G	A	-0.0241541	0.00211546	8.6e-27	0.000305346	0.0305346	130.368	-0.0575523	0.0518284	0.266809	TRUE
eBMD	Liver cirrhosis	rs7830123	G	A	-0.0306603	0.00211439	1.5e-37	0.000492404	0.0492404	210.273	0.0538346	0.0487681	0.269641	TRUE
eBMD	Liver cirrhosis	rs78432519	T	C	-0.0362448	0.00288679	2.3e-31	0.000369193	0.0369193	157.638	0.0276492	0.0693854	0.69027	TRUE
eBMD	Liver cirrhosis	rs7866211	C	T	-0.0245864	0.0020281	3.6e-28	0.000344203	0.0344203	146.964	-0.0570953	0.0450933	0.205457	TRUE
eBMD	Liver cirrhosis	rs78667121	A	G	0.0543063	0.00533768	2.7e-17	0.000242462	0.0242462	103.513	-0.0487336	0.103221	0.636835	TRUE
eBMD	Liver cirrhosis	rs79052526	A	G	-0.0371565	0.00695608	4.4e-08	6.68443e-05	0.00668443	28.5325	-0.0505698	0.191786	0.792029	TRUE
eBMD	Liver cirrhosis	rs79077117	A	G	0.0153653	0.00223178	3e-09	0.000111041	0.0111041	47.4001	-0.0277734	0.0580709	0.63246	TRUE
eBMD	Liver cirrhosis	rs79135831	T	C	0.0365225	0.00409383	4.3e-13	0.000186438	0.0186438	79.5905	0.0784969	0.0803499	0.3286	TRUE
eBMD	Liver cirrhosis	rs79158536	A	C	0.0388319	0.0034692	1.2e-21	0.000293457	0.0293457	125.291	-0.0337921	0.0764402	0.658437	TRUE
eBMD	Liver cirrhosis	rs79191922	T	C	-0.0418795	0.00724248	6.9e-09	7.83335e-05	0.00783335	33.4371	0.074679	0.13588	0.582598	TRUE
eBMD	Liver cirrhosis	rs7937579	G	A	-0.0246457	0.00224056	1.5e-22	0.0002834	0.02834	120.995	-0.0819581	0.0566773	0.148163	TRUE
eBMD	Liver cirrhosis	rs7959604	G	C	-0.0594083	0.00351663	7.4e-54	0.000668196	0.0668196	285.391	-0.11388	0.0686984	0.0973801	TRUE
eBMD	Liver cirrhosis	rs79640667	C	T	0.0291307	0.00363503	2.7e-17	0.000150444	0.0150444	64.2223	0.0766603	0.102705	0.455418	TRUE
eBMD	Liver cirrhosis	rs7969486	C	T	0.0116772	0.00186027	9.7e-10	9.23078e-05	0.00923078	39.4027	0.0750549	0.0421032	0.0746449	TRUE
eBMD	Liver cirrhosis	rs8002850	A	G	-0.0286644	0.00196487	1e-38	0.000498373	0.0498373	212.823	-0.00632978	0.0461194	0.890835	TRUE
eBMD	Liver cirrhosis	rs8008406	C	T	-0.0167854	0.00211219	8.1e-12	0.00014794	0.014794	63.1535	0.00895311	0.0494556	0.856342	TRUE
eBMD	Liver cirrhosis	rs8016556	C	T	0.0131552	0.0019589	3.1e-09	0.000105652	0.0105652	45.0994	-0.0124838	0.0432097	0.772649	TRUE
eBMD	Liver cirrhosis	rs80289296	T	C	-0.0320974	0.00340988	6.2e-15	0.000207551	0.0207551	88.6057	0.0381344	0.0644681	0.554169	TRUE
eBMD	Liver cirrhosis	rs8080283	T	C	-0.0138106	0.0018613	7.2e-12	0.00012897	0.012897	55.0544	-0.0667255	0.0423663	0.115264	TRUE
eBMD	Liver cirrhosis	rs8095921	A	G	0.0158789	0.00223855	1.1e-09	0.000117872	0.0117872	50.3161	-0.0528395	0.054285	0.330368	TRUE
eBMD	Liver cirrhosis	rs8102149	T	G	0.0115501	0.0019516	1.7e-08	8.20555e-05	0.00820555	35.0259	0.0225631	0.0457641	0.621991	TRUE
eBMD	Liver cirrhosis	rs8131741	T	G	-0.0192428	0.00189581	1.2e-16	0.000241321	0.0241321	103.026	-0.0467438	0.0431907	0.279135	TRUE
eBMD	Liver cirrhosis	rs835941	G	A	0.0152557	0.00188339	4.3e-16	0.000153699	0.0153699	65.6121	-0.0649422	0.0430685	0.131585	TRUE
eBMD	Liver cirrhosis	rs847147	A	G	-0.0173385	0.00208929	2.1e-16	0.000161328	0.0161328	68.8693	0.0700225	0.0559631	0.210852	TRUE
eBMD	Liver cirrhosis	rs868127	T	C	-0.0167563	0.00208037	9.1e-13	0.000151972	0.0151972	64.8747	0.0559689	0.0483585	0.247119	TRUE
eBMD	Liver cirrhosis	rs884205	C	A	0.0259088	0.00214851	3e-26	0.000340585	0.0340585	145.419	-0.0124769	0.0469979	0.790642	TRUE
eBMD	Liver cirrhosis	rs899631	T	G	0.0183832	0.0018979	2.7e-19	0.000219762	0.0219762	93.82	0.0158313	0.0437552	0.717489	TRUE
eBMD	Liver cirrhosis	rs912146	A	G	0.0253489	0.00255299	3.5e-18	0.000230926	0.0230926	98.5871	-0.00804578	0.0575476	0.888809	TRUE
eBMD	Liver cirrhosis	rs917441	T	C	0.0291453	0.00190483	6.9e-47	0.000548201	0.0548201	234.113	-0.0177662	0.0452126	0.694357	TRUE
eBMD	Liver cirrhosis	rs9257703	G	T	-0.0201797	0.0020997	4.9e-19	0.000216359	0.0216359	92.3666	-0.0195328	0.0639397	0.759994	TRUE
eBMD	Liver cirrhosis	rs929043	G	C	0.0406659	0.00484923	5e-16	0.000164739	0.0164739	70.3259	0.158472	0.0926851	0.0873052	TRUE
eBMD	Liver cirrhosis	rs9295508	G	A	0.00997261	0.00189929	1.4e-08	6.45893e-05	0.00645893	27.5699	-0.0539097	0.0441735	0.222311	TRUE
eBMD	Liver cirrhosis	rs9296151	A	G	-0.0384198	0.0049915	4.4e-13	0.000138785	0.0138785	59.2445	0.268976	0.180732	0.136683	TRUE
eBMD	Liver cirrhosis	rs9321266	G	A	0.0217323	0.00188049	4e-23	0.000312814	0.0312814	133.558	0.0308268	0.0422682	0.465809	TRUE
eBMD	Liver cirrhosis	rs9340903	T	C	-0.0512098	0.005378	5.1e-19	0.000212386	0.0212386	90.6702	0.0619446	0.0984352	0.529156	TRUE
eBMD	Liver cirrhosis	rs9364386	G	T	-0.0266947	0.00240198	2.3e-26	0.000289294	0.0289294	123.513	0.0377422	0.0563098	0.502692	TRUE
eBMD	Liver cirrhosis	rs939666	T	C	0.0710745	0.00227297	2.9e-178	0.0022856	0.22856	977.778	0.0133376	0.0500249	0.789763	TRUE
eBMD	Liver cirrhosis	rs9447030	A	G	-0.0233667	0.00183308	3.8e-31	0.000380557	0.0380557	162.492	-0.030598	0.0423044	0.469507	TRUE
eBMD	Liver cirrhosis	rs947091	A	G	0.0403792	0.00185128	1.5e-87	0.00111337	0.111337	475.742	-0.0117012	0.0445335	0.792742	TRUE
eBMD	Liver cirrhosis	rs9482770	C	T	0.0713858	0.00184109	1e-200	0.00350994	0.350994	1503.4	-0.0428275	0.0423086	0.311411	TRUE
eBMD	Liver cirrhosis	rs9513510	C	G	-0.035268	0.0020194	1.4e-56	0.000714101	0.0714101	305.012	-0.00612666	0.044826	0.891286	TRUE
eBMD	Liver cirrhosis	rs9530279	C	T	-0.0185815	0.00210666	1.7e-15	0.000182241	0.0182241	77.7988	-0.036213	0.049164	0.46138	TRUE
eBMD	Liver cirrhosis	rs9557349	C	T	-0.0214187	0.00230872	2.8e-17	0.000201609	0.0201609	86.0684	0.00595483	0.0525741	0.90982	TRUE
eBMD	Liver cirrhosis	rs957772	G	A	-0.0122597	0.00187352	4.8e-10	0.000100312	0.0100312	42.8196	-0.0311218	0.0425408	0.464428	TRUE
eBMD	Liver cirrhosis	rs9594738	T	C	-0.0476665	0.00185382	1.1e-119	0.00154658	0.154658	661.137	0.00535632	0.0421504	0.89888	TRUE
eBMD	Liver cirrhosis	rs9606138	A	G	-0.115593	0.00307074	1e-200	0.00330895	0.330895	1417.02	-0.00429351	0.0767275	0.955375	TRUE
eBMD	Liver cirrhosis	rs97959	C	T	0.0197941	0.00264509	7.6e-11	0.000131186	0.0131186	56.0003	0.00434851	0.0516539	0.932909	TRUE
eBMD	Liver cirrhosis	rs9873544	C	T	0.0149911	0.00190221	7.1e-13	0.000145492	0.0145492	62.1084	0.000168846	0.0429101	0.99686	TRUE
eBMD	Liver cirrhosis	rs9921222	T	C	-0.0256994	0.00185555	2.8e-33	0.00044922	0.044922	191.823	-0.0640127	0.0421274	0.128637	TRUE
eBMD	Liver cirrhosis	rs9927137	G	A	-0.0123964	0.00186119	5.5e-11	0.000103924	0.0103924	44.3619	-0.0412964	0.0425137	0.331366	TRUE
eBMD	Liver cirrhosis	rs9929069	A	C	0.0221669	0.00348691	5.7e-09	9.46761e-05	0.00946761	40.4137	0.000855817	0.0711455	0.990402	TRUE
eBMD	HCC	rs10061435	A	T	0.0319669	0.00315711	1.7e-17	0.000240143	0.0240143	102.523	0.0195545	0.0851859	0.818441	TRUE
eBMD	HCC	rs10087008	A	T	-0.0141423	0.00212985	9.9e-10	0.000103288	0.0103288	44.0901	-0.0778338	0.077415	0.3147	TRUE
eBMD	HCC	rs10142401	C	T	-0.0245157	0.00309631	3.3e-15	0.000146855	0.0146855	62.6902	-0.184757	0.181433	0.308528	TRUE
eBMD	HCC	rs10145299	C	T	0.022178	0.00186883	7.6e-27	0.000329849	0.0329849	140.833	-0.00787545	0.0670424	0.906488	TRUE
eBMD	HCC	rs10148621	A	T	0.0153803	0.00253667	6.8e-09	8.61e-05	0.00861	36.7525	-0.0934531	0.0912901	0.30598	TRUE
eBMD	HCC	rs10160489	T	C	-0.0171744	0.00271249	3.4e-09	9.39e-05	0.00939	40.0823	-0.195033	0.0918523	0.0337256	TRUE
eBMD	HCC	rs10186351	T	C	0.0119276	0.00183289	1.1e-09	9.92e-05	0.00992	42.3449	0.00951871	0.0702095	0.892157	TRUE
eBMD	HCC	rs10208406	C	T	0.0170284	0.00226455	2.7e-10	0.000132458	0.0132458	56.5435	0.117197	0.108119	0.278382	TRUE
eBMD	HCC	rs10264106	C	A	0.0487347	0.00234165	1.5e-72	0.00101378	0.101378	433.144	-0.0285895	0.086987	0.74241	TRUE
eBMD	HCC	rs1029830	A	C	-0.013492	0.00185021	6.2e-12	0.000124569	0.0124569	53.1754	0.143814	0.069291	0.0379402	TRUE
eBMD	HCC	rs1031303	T	G	0.015078	0.0020695	6.8e-11	0.000124353	0.0124353	53.0832	0.0528305	0.0726994	0.467411	TRUE
eBMD	HCC	rs10407062	C	T	-0.0137514	0.0018672	2.6e-11	0.00012706	0.012706	54.2389	-0.0503957	0.067041	0.452223	TRUE
eBMD	HCC	rs1042704	A	G	-0.0276667	0.00225852	5.2e-28	0.000351453	0.0351453	150.061	-0.179197	0.0825487	0.0299461	TRUE
eBMD	HCC	rs1043515	G	A	-0.0125478	0.00186266	5.1e-11	0.00010631	0.010631	45.3803	-0.0184928	0.0672318	0.783269	TRUE
eBMD	HCC	rs10750766	A	C	0.0254263	0.00203216	3.6e-27	0.000366644	0.0366644	156.549	0.171375	0.0757443	0.0236636	TRUE
eBMD	HCC	rs10756762	C	T	0.0213516	0.00190047	2.5e-21	0.00029564	0.029564	126.223	0.0771167	0.0682162	0.258276	TRUE
eBMD	HCC	rs10765568	T	C	-0.0174025	0.00190618	2.7e-15	0.000195238	0.0195238	83.3481	-0.0585077	0.0697474	0.401553	TRUE
eBMD	HCC	rs10788221	A	G	0.0165606	0.00193385	2.2e-16	0.000171785	0.0171785	73.3342	0.0264109	0.0726936	0.716368	TRUE
eBMD	HCC	rs10795075	T	C	-0.0162417	0.00185782	5.9e-15	0.000179032	0.0179032	76.4285	-0.17731	0.0701065	0.0114338	TRUE
eBMD	HCC	rs10816854	G	A	-0.00994281	0.0018821	3.4e-08	6.54e-05	0.00654	27.916	0.059229	0.0725074	0.414004	TRUE
eBMD	HCC	rs10821884	T	C	-0.0136289	0.00228225	2.7e-09	8.35e-05	0.00835	35.6426	0.0766889	0.0859781	0.372415	TRUE
eBMD	HCC	rs10842704	G	T	0.0280498	0.00217901	3.4e-28	0.000388084	0.0388084	165.707	0.0733677	0.0740593	0.321851	TRUE
eBMD	HCC	rs10859561	T	C	0.0163975	0.00185533	1.4e-15	0.000182973	0.0182973	78.1112	0.0446025	0.0669655	0.505378	TRUE
eBMD	HCC	rs10922253	T	G	-0.0168265	0.00226212	5.3e-11	0.000129614	0.0129614	55.3293	-0.121716	0.0845832	0.150149	TRUE
eBMD	HCC	rs10931982	C	T	0.053909	0.00218945	3e-107	0.00141837	0.141837	606.251	0.135457	0.0945796	0.152087	TRUE
eBMD	HCC	rs11061335	C	G	-0.0136141	0.00200889	6.8e-10	0.00010759	0.010759	45.9267	-0.0404011	0.0750762	0.590484	TRUE
eBMD	HCC	rs11067228	G	A	0.0156562	0.00185365	2.1e-16	0.000167108	0.0167108	71.3373	0.0674549	0.0697578	0.333551	TRUE
eBMD	HCC	rs11088458	G	A	-0.0439458	0.00207624	6.8e-82	0.00104852	0.104852	448.002	-0.169073	0.0701998	0.0160203	TRUE
eBMD	HCC	rs11107263	A	C	0.017602	0.00277523	1.7e-09	9.42e-05	0.00942	40.2104	0.0280734	0.108857	0.796489	TRUE
eBMD	HCC	rs11127656	A	G	-0.0120571	0.00209406	2.8e-10	7.77e-05	0.00777	33.1666	0.0133725	0.0789844	0.865556	TRUE
eBMD	HCC	rs11142400	A	G	0.0125897	0.00197211	2.2e-09	9.55e-05	0.00955	40.7654	0.0996228	0.0686265	0.146594	TRUE
eBMD	HCC	rs11175835	A	G	-0.0228987	0.0020409	2.1e-22	0.000294851	0.0294851	125.886	0.0198956	0.0801796	0.804028	TRUE
eBMD	HCC	rs11191149	A	C	-0.0123989	0.00202927	3.2e-09	8.75e-05	0.00875	37.3502	0.0510038	0.0733066	0.486579	TRUE
eBMD	HCC	rs112073168	A	G	-0.037428	0.00565633	9e-10	0.000102573	0.0102573	43.7849	0.0409122	0.277207	0.882668	TRUE
eBMD	HCC	rs11228240	T	C	-0.0426866	0.0020576	8e-77	0.00100734	0.100734	430.389	-0.0244388	0.0900686	0.786133	TRUE
eBMD	HCC	rs11242735	C	G	0.0170071	0.00214952	2.8e-13	0.000146645	0.0146645	62.6005	-0.00183772	0.0730381	0.979926	TRUE
eBMD	HCC	rs112447018	A	G	0.0401402	0.0047394	1.1e-10	0.000168032	0.0168032	71.7318	-0.527273	0.309544	0.0884953	TRUE
eBMD	HCC	rs112766772	C	T	0.0167911	0.00223346	3.3e-10	0.000132403	0.0132403	56.52	0.110676	0.0840908	0.188123	TRUE
eBMD	HCC	rs1133400	G	A	0.0305529	0.00221634	4.6e-34	0.000445033	0.0445033	190.034	0.196317	0.0892119	0.0277671	TRUE
eBMD	HCC	rs114268629	C	T	-0.0689303	0.00520726	1.5e-32	0.000410371	0.0410371	175.227	0.495174	0.19778	0.0122914	TRUE
eBMD	HCC	rs114658808	A	G	0.0566085	0.00603423	2.1e-21	0.00020615	0.020615	88.0075	0.00132271	0.11885	0.99112	TRUE
eBMD	HCC	rs114667987	T	C	-0.0405383	0.00594651	2e-10	0.000108871	0.0108871	46.4736	-0.0851684	0.269899	0.752338	TRUE
eBMD	HCC	rs115917678	C	T	0.0752473	0.00537622	7.2e-36	0.000458756	0.0458756	195.897	0.179805	0.166458	0.280059	TRUE
eBMD	HCC	rs1159798	C	A	-0.0641807	0.0022139	6.7e-154	0.00196513	0.196513	840.413	0.0721739	0.0779908	0.35475	TRUE
eBMD	HCC	rs1159846	A	G	0.0113723	0.00185543	3.9e-09	8.8e-05	0.0088	37.5636	0.0291086	0.0671758	0.664782	TRUE
eBMD	HCC	rs11605389	A	G	-0.0146551	0.00220221	4.1e-09	0.000103745	0.0103745	44.2852	-0.0184631	0.0805888	0.818789	TRUE
eBMD	HCC	rs116228246	C	G	0.0865451	0.00612502	2.9e-41	0.000467541	0.0467541	199.65	-0.164994	0.377222	0.661826	TRUE
eBMD	HCC	rs11627442	G	A	-0.0173036	0.00187053	1.6e-15	0.000200452	0.0200452	85.5745	0.129006	0.0676067	0.0563664	TRUE
eBMD	HCC	rs11657636	T	C	0.0518107	0.00201168	4.6e-116	0.00155167	0.155167	663.317	-0.051923	0.0726571	0.474836	TRUE
eBMD	HCC	rs11668064	G	A	-0.0340146	0.00200626	1.6e-51	0.000673003	0.0673003	287.446	0.0120156	0.0801364	0.880813	TRUE
eBMD	HCC	rs11704207	T	C	0.0156682	0.00232311	3.5e-10	0.000106563	0.0106563	45.4883	-0.0365723	0.109762	0.738986	TRUE
eBMD	HCC	rs117111740	C	T	-0.111804	0.00575562	1.5e-71	0.000883283	0.0883283	377.338	0.019051	0.214232	0.92914	TRUE
eBMD	HCC	rs11712061	T	C	0.0125805	0.0018879	1.7e-09	0.000104027	0.0104027	44.4056	0.0152646	0.0691442	0.825275	TRUE
eBMD	HCC	rs11729023	T	C	0.0250765	0.00284297	1.3e-14	0.000182248	0.0182248	77.8016	-0.024301	0.116378	0.834596	TRUE
eBMD	HCC	rs117301923	A	G	0.0237371	0.00336576	3.8e-11	0.000116518	0.0116518	49.7382	-0.124128	0.127358	0.329739	TRUE
eBMD	HCC	rs117481343	T	C	0.129348	0.00565544	8.4e-94	0.00122408	0.122408	523.102	0.110547	0.248195	0.656027	TRUE
eBMD	HCC	rs117816348	T	A	0.0495005	0.00683194	3.1e-09	0.000122979	0.0122979	52.4966	-0.133493	0.15089	0.376316	TRUE
eBMD	HCC	rs118063851	A	G	0.0709914	0.00595482	3.7e-26	0.000332876	0.0332876	142.126	-0.0394858	0.175472	0.821959	TRUE
eBMD	HCC	rs118115924	T	G	-0.198518	0.00856613	2.9e-94	0.00125672	0.125672	537.069	0.860815	0.899988	0.338832	TRUE
eBMD	HCC	rs11880992	A	G	-0.0166909	0.00188817	2.2e-15	0.000183042	0.0183042	78.1407	0.0148242	0.0691889	0.830347	TRUE
eBMD	HCC	rs11891377	T	G	0.0113904	0.00184214	3.1e-09	8.96e-05	0.00896	38.2467	0.0369834	0.0672058	0.582114	TRUE
eBMD	HCC	rs11915970	T	A	0.0441141	0.00286324	9.1e-46	0.000555842	0.0555842	237.378	0.0708012	0.102536	0.48988	TRUE
eBMD	HCC	rs11930058	A	G	-0.0241834	0.00254722	1.3e-14	0.000211136	0.0211136	90.1365	-0.0586055	0.101468	0.563549	TRUE
eBMD	HCC	rs11934731	A	G	-0.0358039	0.00198362	3.4e-53	0.000762721	0.0762721	325.795	0.0891726	0.0726535	0.219685	TRUE
eBMD	HCC	rs11955703	A	G	-0.0117223	0.00191119	2.2e-08	8.81e-05	0.00881	37.6063	-0.043827	0.0713311	0.538939	TRUE
eBMD	HCC	rs12043036	A	G	-0.0149632	0.00204501	9.4e-10	0.000125417	0.0125417	53.5374	-0.168788	0.0666036	0.0112696	TRUE
eBMD	HCC	rs12044944	T	C	0.0806734	0.00233093	1e-200	0.00279858	0.279858	1197.85	-0.0459225	0.0963574	0.633658	TRUE
eBMD	HCC	rs1206760	A	G	0.0209049	0.00187711	5.1e-22	0.000290498	0.0290498	124.027	-0.131903	0.06695	0.048818	TRUE
eBMD	HCC	rs1209075	T	G	-0.0241852	0.00385856	2.2e-08	9.2e-05	0.0092	39.2712	0.126364	0.119038	0.288444	TRUE
eBMD	HCC	rs12124126	G	A	-0.019753	0.00194344	3.3e-22	0.000241976	0.0241976	103.306	0.0160748	0.074535	0.829247	TRUE
eBMD	HCC	rs12127020	G	C	0.0173173	0.00234829	7.3e-12	0.000127396	0.0127396	54.3823	0.0322821	0.0880898	0.714016	TRUE
eBMD	HCC	rs12210993	A	G	-0.0222484	0.00182978	3.6e-26	0.00034626	0.034626	147.843	0.072903	0.0664405	0.272525	TRUE
eBMD	HCC	rs12251299	T	C	-0.10457	0.00277782	1e-200	0.00330918	0.330918	1417.12	-0.123833	0.0949676	0.19225	TRUE
eBMD	HCC	rs12372718	G	A	-0.0148156	0.00187738	2.6e-13	0.000145889	0.0145889	62.2777	0.0326301	0.0701251	0.641707	TRUE
eBMD	HCC	rs12443188	A	T	0.0223465	0.00220975	1.3e-18	0.000239542	0.0239542	102.266	-0.0164289	0.0745964	0.825687	TRUE
eBMD	HCC	rs12452440	C	T	0.018347	0.00187049	5.6e-21	0.000225359	0.0225359	96.2099	0.058168	0.0677395	0.390505	TRUE
eBMD	HCC	rs12517140	C	T	0.01346	0.00192955	3.1e-12	0.000113994	0.0113994	48.6607	-0.137952	0.0669285	0.0392853	TRUE
eBMD	HCC	rs12534970	G	A	0.0119276	0.00182624	6e-09	9.99e-05	0.00999	42.6438	0.00334931	0.0674456	0.960394	TRUE
eBMD	HCC	rs12545602	A	C	0.0211702	0.002771	8.4e-13	0.000136732	0.0136732	58.3682	0.0170681	0.110712	0.877478	TRUE
eBMD	HCC	rs12616772	C	A	-0.0114877	0.00192285	5.5e-09	8.36e-05	0.00836	35.6853	0.0987672	0.0725693	0.173512	TRUE
eBMD	HCC	rs12631392	A	G	0.024943	0.00296154	2.3e-15	0.000166166	0.0166166	70.9351	-0.0739959	0.117602	0.529215	TRUE
eBMD	HCC	rs1265646	G	A	-0.0102234	0.00189184	3e-08	6.84e-05	0.00684	29.1966	0.0195888	0.0719086	0.785304	TRUE
eBMD	HCC	rs12685518	G	C	-0.0184013	0.00227756	2.6e-14	0.000152913	0.0152913	65.2766	-0.156826	0.0804675	0.0513027	TRUE
eBMD	HCC	rs12733821	C	G	0.0161103	0.00191562	5.5e-16	0.00016568	0.016568	70.7276	-0.0503	0.0698373	0.471374	TRUE
eBMD	HCC	rs12751610	C	T	0.0610513	0.00240176	2.7e-116	0.00151157	0.151156	646.146	0.0782623	0.116574	0.501996	TRUE
eBMD	HCC	rs12756373	C	A	0.020704	0.00324327	1.8e-10	9.55e-05	0.00955	40.7654	0.0411617	0.112196	0.713714	TRUE
eBMD	HCC	rs12811685	G	C	-0.0176709	0.0019485	1.7e-14	0.000192658	0.0192658	82.2465	0.0351909	0.0728435	0.629022	TRUE
eBMD	HCC	rs12820350	A	C	0.022549	0.00234684	4.7e-20	0.000216245	0.0216245	92.3181	0.175782	0.0849461	0.0385141	TRUE
eBMD	HCC	rs1286075	T	C	0.0305343	0.00246569	3e-30	0.000359167	0.0359167	153.355	-0.105188	0.0930081	0.258072	TRUE
eBMD	HCC	rs12932885	T	C	-0.0240128	0.00185479	5.2e-33	0.000392535	0.0392535	167.608	-0.143903	0.0671349	0.0320738	TRUE
eBMD	HCC	rs12984621	G	C	0.0170423	0.00203475	5.7e-12	0.00016433	0.016433	70.1512	0.131786	0.0759151	0.0825715	TRUE
eBMD	HCC	rs12986939	A	G	-0.0502059	0.00205425	3.4e-111	0.00139749	0.139749	597.314	-0.0307057	0.0789457	0.697315	TRUE
eBMD	HCC	rs13016532	T	C	-0.010823	0.00197585	4.1e-08	7.03e-05	0.00703	30.0077	-0.116807	0.0676551	0.0842558	TRUE
eBMD	HCC	rs13022041	T	G	0.0154227	0.00195842	1e-12	0.000145278	0.0145278	62.0169	0.0802153	0.070335	0.254088	TRUE
eBMD	HCC	rs13022378	T	C	0.0225401	0.00187243	3.2e-29	0.000339396	0.0339396	144.911	-0.081587	0.0679116	0.229607	TRUE
eBMD	HCC	rs13042961	C	T	-0.0496249	0.00463057	8.8e-24	0.000269009	0.0269009	114.85	0.000993278	0.137381	0.994231	TRUE
eBMD	HCC	rs13070996	T	G	-0.014301	0.00205872	9.7e-10	0.000113043	0.0113043	48.2547	1.91e-05	0.0714687	0.999786	TRUE
eBMD	HCC	rs13088318	G	A	0.0152577	0.00195249	9.2e-12	0.000143051	0.0143051	61.066	-0.0411801	0.0694958	0.553479	TRUE
eBMD	HCC	rs13128814	A	G	-0.0151162	0.00185042	1.2e-15	0.000156326	0.0156326	66.7338	0.0693797	0.066844	0.2993	TRUE
eBMD	HCC	rs13133616	G	A	0.0189451	0.00212243	2.7e-13	0.000186638	0.0186638	79.6761	0.0991962	0.0758639	0.191024	TRUE
eBMD	HCC	rs13137483	C	A	0.0200153	0.00191491	4.2e-18	0.0002559	0.02559	109.252	-0.0994876	0.0685017	0.146408	TRUE
eBMD	HCC	rs13179493	C	T	0.0295407	0.00205603	4.6e-39	0.000483421	0.0483421	206.435	-0.0131221	0.0790887	0.868223	TRUE
eBMD	HCC	rs13220896	A	G	-0.0365031	0.00466847	1e-11	0.000143219	0.0143219	61.1378	-0.439947	0.311387	0.157696	TRUE
eBMD	HCC	rs13261573	A	G	-0.0171423	0.00214123	7.8e-17	0.000150141	0.0150141	64.0931	0.0165877	0.0754659	0.826024	TRUE
eBMD	HCC	rs13293512	C	T	0.0194829	0.00198532	2.3e-21	0.00022558	0.022558	96.3042	-0.00876789	0.0718536	0.90288	TRUE
eBMD	HCC	rs13384908	A	G	0.014924	0.00227334	4.8e-10	0.00010096	0.010096	43.0963	-0.011184	0.0798621	0.888627	TRUE
eBMD	HCC	rs134613	G	T	-0.0428614	0.00195285	3.5e-90	0.00112735	0.112735	481.72	0.0959215	0.0698403	0.169615	TRUE
eBMD	HCC	rs1351623	T	C	-0.0160458	0.00248936	4.8e-09	9.73e-05	0.00973	41.5338	0.0260034	0.0913717	0.775959	TRUE
eBMD	HCC	rs1352755	C	T	0.0118286	0.00186697	2.2e-09	9.4e-05	0.0094	40.125	0.0524858	0.0669765	0.433248	TRUE
eBMD	HCC	rs1386625	G	A	-0.0455185	0.00313806	2.4e-40	0.000492711	0.0492711	210.404	0.0758054	0.130639	0.561734	TRUE
eBMD	HCC	rs139031896	C	A	0.0384937	0.00561568	6.6e-10	0.000110073	0.0110073	46.9867	0.23959	0.226198	0.289506	TRUE
eBMD	HCC	rs139537322	T	C	-0.0710091	0.00643755	1.5e-27	0.000284981	0.0284981	121.671	-0.445408	0.312792	0.154454	TRUE
eBMD	HCC	rs139603701	G	A	-0.105751	0.007397	8.3e-41	0.000478633	0.0478633	204.389	0.00661139	0.296907	0.982235	TRUE
eBMD	HCC	rs1400684	A	G	0.0156454	0.0019436	1.4e-14	0.000151791	0.0151791	64.7976	-0.0875979	0.0705497	0.214367	TRUE
eBMD	HCC	rs141399219	T	C	0.0334218	0.00570491	4.5e-11	8.04e-05	0.00804	34.3192	0.252564	0.176954	0.153499	TRUE
eBMD	HCC	rs141795717	A	G	0.22756	0.00724912	1.2e-185	0.00230342	0.230342	985.42	-0.0293257	0.225266	0.896422	TRUE
eBMD	HCC	rs142513382	C	T	0.022179	0.0033229	4.8e-08	0.000104366	0.0104366	44.5504	0.0735544	0.102008	0.470871	TRUE
eBMD	HCC	rs1428968	T	C	0.0234504	0.0024062	7.2e-19	0.000222481	0.0222481	94.9809	-0.0677562	0.095322	0.4772	TRUE
eBMD	HCC	rs143600304	C	T	0.0471569	0.00581001	5.1e-12	0.00015432	0.015432	65.8773	-0.189193	0.291935	0.516942	TRUE
eBMD	HCC	rs144412371	G	C	-0.0388468	0.0048819	6.6e-13	0.000148327	0.0148327	63.3186	-0.023348	0.251992	0.926179	TRUE
eBMD	HCC	rs1444436	G	C	-0.016125	0.00198491	9.5e-12	0.000154598	0.0154598	65.996	0.115071	0.072837	0.114143	TRUE
eBMD	HCC	rs1463598	T	C	0.0152865	0.00192412	2.3e-13	0.000147857	0.0147857	63.118	-0.0118898	0.0673519	0.859876	TRUE
eBMD	HCC	rs149078150	T	C	0.0459518	0.00794391	2e-08	7.84e-05	0.00784	33.4655	0.0961562	0.210401	0.647661	TRUE
eBMD	HCC	rs149446042	T	G	0.0255914	0.00374422	6.7e-11	0.000109439	0.0109439	46.7161	-0.114138	0.145019	0.431252	TRUE
eBMD	HCC	rs1502201	A	G	-0.017271	0.0021076	2e-16	0.000157305	0.0157305	67.1518	-0.0870062	0.0702032	0.215217	TRUE
eBMD	HCC	rs150445982	T	C	0.0959681	0.00636095	2e-36	0.000533005	0.0533005	227.62	-0.00654382	0.25251	0.979325	TRUE
eBMD	HCC	rs1516943	T	C	-0.0250882	0.00198906	2.5e-28	0.000372593	0.0372593	159.09	0.0955253	0.0774745	0.21758	TRUE
eBMD	HCC	rs1533142	G	C	-0.0233703	0.00220548	2.1e-19	0.000263003	0.0263003	112.285	-0.109399	0.0736749	0.137574	TRUE
eBMD	HCC	rs1535571	G	A	0.0129223	0.00186263	1e-12	0.000112754	0.0112754	48.1313	-0.0263654	0.0678127	0.697426	TRUE
eBMD	HCC	rs1548607	G	A	-0.0180626	0.0019419	1.1e-14	0.000202662	0.0202662	86.5181	0.0259106	0.0700637	0.71152	TRUE
eBMD	HCC	rs1550270	C	T	0.0161526	0.00201971	7.3e-15	0.000149829	0.0149829	63.9599	-0.102726	0.0746188	0.168612	TRUE
eBMD	HCC	rs1575667	C	A	-0.0241575	0.00288866	1.4e-13	0.00016383	0.016383	69.9377	0.00246395	0.0913752	0.978487	TRUE
eBMD	HCC	rs1585528	C	T	0.031082	0.00221207	2.6e-35	0.000462352	0.0462352	197.433	-0.0868183	0.0796784	0.275885	TRUE
eBMD	HCC	rs1661725	C	T	0.012134	0.00191675	2.8e-08	9.39e-05	0.00939	40.0823	0.0228441	0.0703477	0.745384	TRUE
eBMD	HCC	rs167365	G	C	-0.0188056	0.00188365	1.9e-15	0.000233467	0.0233467	99.6721	-0.0115208	0.073145	0.874845	TRUE
eBMD	HCC	rs16838452	A	C	0.0329729	0.00281117	4.7e-25	0.000322221	0.0322221	137.575	-0.0584973	0.0924458	0.526882	TRUE
eBMD	HCC	rs16878921	A	G	0.033872	0.0031223	3.8e-26	0.000275655	0.0275655	117.688	0.0796634	0.0926855	0.390063	TRUE
eBMD	HCC	rs16961965	G	A	-0.0266417	0.00211385	1.4e-27	0.000372021	0.0372021	158.846	0.097276	0.0732112	0.183945	TRUE
eBMD	HCC	rs17062411	A	G	-0.022761	0.00247402	3e-16	0.000198264	0.0198264	84.6402	0.141827	0.106507	0.182982	TRUE
eBMD	HCC	rs1706708	A	G	-0.0285921	0.00198005	1.2e-39	0.000488293	0.0488293	208.516	0.201567	0.070283	0.00413152	TRUE
eBMD	HCC	rs1716169	T	A	0.0193655	0.00231098	1.1e-12	0.000164493	0.0164493	70.2208	0.0629968	0.0827584	0.446529	TRUE
eBMD	HCC	rs17173698	A	G	0.046146	0.00586104	9.7e-15	0.000145214	0.0145214	61.9895	-0.0452586	0.299451	0.879867	TRUE
eBMD	HCC	rs17265513	C	T	-0.0333287	0.00231973	4.7e-36	0.000483398	0.0483398	206.425	0.0282225	0.074177	0.703592	TRUE
eBMD	HCC	rs17407658	G	A	0.0160317	0.00183155	1.8e-14	0.000179472	0.0179472	76.6163	-0.0424848	0.0670538	0.526346	TRUE
eBMD	HCC	rs17451107	C	T	-0.0286594	0.00190266	6.9e-37	0.000531293	0.0531293	226.888	0.0263537	0.0724095	0.715893	TRUE
eBMD	HCC	rs174598	A	G	0.0140422	0.0019627	5.3e-11	0.000119912	0.0119912	51.1872	-0.134472	0.0702646	0.0556468	TRUE
eBMD	HCC	rs17507577	A	G	0.0598153	0.00351676	1e-54	0.000677326	0.0677326	289.294	-0.240736	0.132903	0.0700826	TRUE
eBMD	HCC	rs17645969	A	C	-0.0161216	0.00234941	1.3e-09	0.000110307	0.0110307	47.0866	0.121612	0.0929503	0.190755	TRUE
eBMD	HCC	rs1766790	T	C	-0.025965	0.0024426	2.7e-22	0.000264673	0.0264673	112.998	0.0212004	0.128076	0.868527	TRUE
eBMD	HCC	rs17679410	G	A	0.0251958	0.0022263	1.8e-27	0.000299993	0.0299993	128.082	0.0138999	0.0732347	0.849466	TRUE
eBMD	HCC	rs17680862	C	G	-0.0784676	0.00577299	1.8e-38	0.000432658	0.0432658	184.748	0.231752	0.123417	0.0604102	TRUE
eBMD	HCC	rs17684825	G	T	0.0116046	0.00186826	3e-11	9.04e-05	0.00904	38.5882	-0.163254	0.0677999	0.0160454	TRUE
eBMD	HCC	rs1777277	A	C	-0.0108505	0.00184474	7.5e-09	8.1e-05	0.0081	34.5754	0.000103605	0.0669997	0.998766	TRUE
eBMD	HCC	rs1799387	G	A	0.0113961	0.00189298	7.6e-11	8.49e-05	0.00849	36.2403	-0.0121828	0.0672135	0.856168	TRUE
eBMD	HCC	rs1805097	T	C	-0.0207767	0.00197096	1.1e-22	0.000260278	0.0260278	111.121	0.0530081	0.071135	0.456165	TRUE
eBMD	HCC	rs181367	G	C	0.011723	0.00200592	3.8e-08	8e-05	0.008	34.1485	0.0458745	0.0695131	0.509291	TRUE
eBMD	HCC	rs183084030	A	T	0.0360016	0.00485174	1.6e-12	0.000128987	0.0128987	55.0616	-0.0380525	0.172784	0.825691	TRUE
eBMD	HCC	rs1834554	C	G	-0.0220725	0.00243292	2.4e-16	0.000192804	0.0192804	82.3089	0.00855574	0.102347	0.933378	TRUE
eBMD	HCC	rs1843391	A	G	0.0164606	0.00241883	8.8e-12	0.000108489	0.0108489	46.3105	0.00227198	0.103806	0.982538	TRUE
eBMD	HCC	rs1859839	A	G	-0.0402759	0.00242428	1.8e-54	0.000646245	0.0646245	276.01	-0.00141756	0.0984251	0.988509	TRUE
eBMD	HCC	rs1861000	C	T	0.0616201	0.00183884	1e-200	0.00262403	0.262403	1122.94	-0.0280745	0.0707391	0.69146	TRUE
eBMD	HCC	rs1881706	G	A	0.0183554	0.00201621	9e-17	0.000194144	0.0194144	82.881	0.0535332	0.0731964	0.464557	TRUE
eBMD	HCC	rs188967368	T	C	0.130503	0.00817934	1.7e-46	0.000596072	0.0596072	254.568	0.0104823	0.404629	0.979332	TRUE
eBMD	HCC	rs190123955	A	G	0.0973805	0.0069923	9.9e-44	0.000454213	0.0454213	193.956	-0.00524282	0.198145	0.978891	TRUE
eBMD	HCC	rs1904398	C	A	0.0152802	0.00184994	1.5e-15	0.000159818	0.0159818	68.2247	-0.0184009	0.0670899	0.783875	TRUE
eBMD	HCC	rs1907310	A	G	-0.0209684	0.00247881	9.4e-15	0.000167619	0.0167619	71.5555	-0.000663717	0.0766559	0.993092	TRUE
eBMD	HCC	rs1979117	G	A	-0.0305774	0.00442501	1.7e-10	0.000111861	0.0111861	47.7501	0.276544	0.170387	0.104583	TRUE
eBMD	HCC	rs1991431	A	G	-0.0178361	0.00185988	2.4e-16	0.000215422	0.0215422	91.9667	0.0392811	0.0674109	0.560088	TRUE
eBMD	HCC	rs2052354	G	A	0.0200837	0.00211584	2.9e-16	0.000211049	0.0211049	90.0994	-0.0516421	0.0763911	0.499026	TRUE
eBMD	HCC	rs2052480	A	G	0.0269752	0.00204806	3.6e-31	0.000406276	0.0406276	173.478	0.0687549	0.0834488	0.409987	TRUE
eBMD	HCC	rs206432	T	G	0.0159228	0.00186042	1e-13	0.000171591	0.0171591	73.2514	0.0720067	0.0671362	0.283475	TRUE
eBMD	HCC	rs2069442	C	G	-0.0193391	0.00208977	1.6e-16	0.000200605	0.0200605	85.6398	-0.0237436	0.0734449	0.74648	TRUE
eBMD	HCC	rs2091624	C	G	-0.0250404	0.0030728	1.5e-12	0.000155561	0.0155561	66.4072	-0.0142701	0.100305	0.886869	TRUE
eBMD	HCC	rs2109204	G	C	-0.0127059	0.00209764	3.3e-09	8.6e-05	0.0086	36.7098	-0.0719038	0.0847378	0.396135	TRUE
eBMD	HCC	rs215226	G	A	0.024173	0.00189063	4e-32	0.000382856	0.0382856	163.474	0.0223484	0.0695534	0.747973	TRUE
eBMD	HCC	rs2174633	C	A	0.0157636	0.00209579	3.7e-11	0.000132529	0.0132529	56.5738	0.0142278	0.0713441	0.84193	TRUE
eBMD	HCC	rs2181289	C	T	-0.0170929	0.00236336	2.5e-09	0.000122538	0.0122538	52.3083	-0.164354	0.0839157	0.0501638	TRUE
eBMD	HCC	rs2216949	T	C	0.0290342	0.00283127	1.4e-19	0.000246322	0.0246322	105.162	-0.0922321	0.0760442	0.225178	TRUE
eBMD	HCC	rs2227607	A	C	-0.0205264	0.00291757	1.6e-09	0.000115954	0.0115954	49.4975	-0.0337875	0.12386	0.785017	TRUE
eBMD	HCC	rs2240226	T	C	0.0344693	0.00211826	4.6e-47	0.000619998	0.0619998	264.793	-0.0350231	0.0731473	0.63208	TRUE
eBMD	HCC	rs2241820	T	C	0.0160671	0.00188288	1.3e-13	0.000170572	0.0170572	72.8163	-0.0360635	0.0670633	0.590748	TRUE
eBMD	HCC	rs2272443	T	C	-0.0217871	0.00222548	5.7e-20	0.000224495	0.0224495	95.8409	0.0285569	0.0724588	0.693498	TRUE
eBMD	HCC	rs2284707	C	A	0.0144201	0.00198356	3.6e-13	0.000123807	0.0123807	52.8501	-0.0621516	0.0710142	0.381465	TRUE
eBMD	HCC	rs2303696	C	T	0.0152683	0.00191978	2e-14	0.000148172	0.0148172	63.2524	0.048261	0.0679838	0.477772	TRUE
eBMD	HCC	rs2367265	T	C	0.0200192	0.00310088	1.1e-09	9.76e-05	0.00976	41.6619	-0.153893	0.0968171	0.111941	TRUE
eBMD	HCC	rs2422276	G	A	-0.0127073	0.00185202	3e-11	0.000110286	0.0110286	47.0777	-0.0719143	0.0685834	0.294378	TRUE
eBMD	HCC	rs2430689	G	C	-0.0160876	0.00188816	3e-16	0.000170053	0.0170053	72.5947	0.0469011	0.0718937	0.514164	TRUE
eBMD	HCC	rs2446415	G	A	-0.036502	0.00561448	1.1e-09	9.9e-05	0.0099	42.2596	-0.0923613	0.223276	0.679119	TRUE
eBMD	HCC	rs2457660	T	C	-0.0130561	0.00192749	8.5e-10	0.000107485	0.0107485	45.8819	-0.038788	0.0685788	0.571668	TRUE
eBMD	HCC	rs2491105	C	T	0.0233584	0.00220438	9.4e-21	0.000262998	0.0262998	112.283	0.190074	0.0898263	0.0343431	TRUE
eBMD	HCC	rs2527041	G	A	0.0189242	0.00236469	9.8e-15	0.000150029	0.0150029	64.0453	0.0385789	0.0825469	0.640245	TRUE
eBMD	HCC	rs2536192	T	A	-0.0863427	0.00247133	1e-200	0.00285169	0.285169	1220.65	-0.108455	0.0889856	0.222921	TRUE
eBMD	HCC	rs2553772	G	T	0.0281833	0.00184735	5.2e-44	0.000545007	0.0545007	232.748	-0.0285035	0.0668481	0.669823	TRUE
eBMD	HCC	rs2566752	C	T	0.0357706	0.00189687	5.6e-68	0.00083247	0.083247	355.613	0.00240071	0.0701592	0.972703	TRUE
eBMD	HCC	rs2566774	C	T	-0.0381624	0.00234926	1.3e-45	0.000617866	0.0617866	263.882	0.120408	0.0919292	0.190266	TRUE
eBMD	HCC	rs2586255	A	G	-0.027361	0.0023299	4.8e-26	0.000323	0.0323	137.908	0.120695	0.0737267	0.101618	TRUE
eBMD	HCC	rs258758	G	A	0.0145227	0.00237851	1.6e-08	8.73e-05	0.00873	37.2648	-0.00796352	0.0867878	0.92689	TRUE
eBMD	HCC	rs2627696	C	T	0.0182827	0.00185269	6e-20	0.000228102	0.0228102	97.3812	-0.0594922	0.0689219	0.388037	TRUE
eBMD	HCC	rs2637318	A	G	0.0251058	0.00344067	5e-12	0.000124727	0.0124727	53.2429	0.137207	0.111434	0.218219	TRUE
eBMD	HCC	rs2647462	C	T	-0.0333817	0.00241745	4.6e-38	0.000446541	0.0446541	190.679	0.158802	0.0937289	0.0902153	TRUE
eBMD	HCC	rs2672601	A	G	0.018175	0.00256588	1.5e-10	0.000117538	0.0117538	50.1737	0.0880413	0.0919455	0.338296	TRUE
eBMD	HCC	rs2675960	T	G	0.0199742	0.00184164	5.2e-24	0.000275526	0.0275526	117.633	0.00685696	0.0672326	0.918766	TRUE
eBMD	HCC	rs2702576	G	A	0.0139876	0.00190634	2.2e-10	0.00012612	0.012612	53.8376	-0.0373834	0.0695261	0.590793	TRUE
eBMD	HCC	rs2722299	T	C	-0.0219349	0.00184714	7.6e-29	0.000330279	0.0330279	141.017	-0.0588872	0.067934	0.386036	TRUE
eBMD	HCC	rs2737252	A	G	0.0347086	0.00205818	2.9e-55	0.000665842	0.0665842	284.385	0.129786	0.0719562	0.071282	TRUE
eBMD	HCC	rs2741856	C	G	0.0746095	0.00335582	3.9e-89	0.00115675	0.115676	494.3	0.0830869	0.105046	0.428968	TRUE
eBMD	HCC	rs2761884	T	G	-0.0501009	0.00186962	8e-125	0.00167961	0.167961	718.099	-0.0121339	0.0672107	0.856733	TRUE
eBMD	HCC	rs2799097	G	A	0.0172329	0.00256761	4.6e-10	0.000105528	0.0105528	45.0464	-0.160157	0.0899676	0.0750482	TRUE
eBMD	HCC	rs2830913	A	G	0.0236343	0.00188238	2.3e-30	0.000369202	0.0369202	157.642	0.158723	0.0705402	0.0244422	TRUE
eBMD	HCC	rs28364580	A	G	-0.0223685	0.00217236	1e-19	0.000248345	0.0248345	106.025	-0.022507	0.0778479	0.772494	TRUE
eBMD	HCC	rs28373428	A	G	0.0222698	0.00262992	8.8e-15	0.000167968	0.0167968	71.7045	0.188833	0.105636	0.0738448	TRUE
eBMD	HCC	rs28557305	A	G	-0.0259655	0.00193848	2.8e-34	0.000420186	0.0420186	179.42	0.0410456	0.0698124	0.556572	TRUE
eBMD	HCC	rs28558703	C	G	-0.0120184	0.00191721	4.4e-09	9.21e-05	0.00921	39.3139	0.00231583	0.0699122	0.973575	TRUE
eBMD	HCC	rs2894965	A	T	-0.0190555	0.00316883	6.5e-09	8.47e-05	0.00847	36.1549	-0.140119	0.113672	0.217703	TRUE
eBMD	HCC	rs2906135	C	G	-0.0114749	0.00196819	5e-09	7.96e-05	0.00796	33.9777	-0.0240519	0.0783062	0.758728	TRUE
eBMD	HCC	rs2910274	G	A	-0.0145967	0.00222915	2.9e-08	0.000100448	0.0100448	42.8777	-0.159459	0.0833899	0.0558496	TRUE
eBMD	HCC	rs2971887	C	T	0.0514694	0.00205727	2.1e-108	0.00146431	0.146431	625.915	-0.18941	0.0861865	0.0279724	TRUE
eBMD	HCC	rs3118906	A	G	0.0262712	0.00206586	7.3e-35	0.000378745	0.0378745	161.718	-0.0811652	0.0721544	0.260639	TRUE
eBMD	HCC	rs31210	A	G	0.0165605	0.00212938	2.2e-12	0.000141688	0.0141688	60.4841	0.0248722	0.0767303	0.745823	TRUE
eBMD	HCC	rs314280	G	A	0.0133785	0.00183697	1.4e-10	0.000124254	0.0124254	53.0409	0.0862582	0.0677347	0.20285	TRUE
eBMD	HCC	rs330091	G	A	0.0187839	0.00227043	1.1e-11	0.000160339	0.0160339	68.4472	-0.230284	0.0796002	0.00381575	TRUE
eBMD	HCC	rs34088289	T	C	-0.0142742	0.00242064	3.1e-08	8.15e-05	0.00815	34.7888	-0.0414331	0.0804343	0.606471	TRUE
eBMD	HCC	rs34166723	T	G	0.0207521	0.00241864	2.9e-16	0.000172449	0.0172449	73.6177	-0.0211743	0.0808881	0.793496	TRUE
eBMD	HCC	rs34324915	T	A	0.0208485	0.00191796	6e-21	0.00027676	0.027676	118.16	0.116543	0.0757418	0.123882	TRUE
eBMD	HCC	rs34356467	T	G	0.0140935	0.00238149	4.3e-09	8.2e-05	0.0082	35.0023	0.03124	0.0842278	0.710713	TRUE
eBMD	HCC	rs344081	C	T	-0.0483044	0.00281204	2.9e-55	0.00069085	0.069085	295.074	-0.00214253	0.0875008	0.980465	TRUE
eBMD	HCC	rs34435227	G	A	-0.0128854	0.0018783	5.5e-10	0.000110248	0.0110248	47.0615	0.0366738	0.0677669	0.588387	TRUE
eBMD	HCC	rs34441013	A	G	0.0319129	0.00204765	5.4e-44	0.000568758	0.0568758	242.897	0.00380412	0.0785473	0.961373	TRUE
eBMD	HCC	rs346073	A	G	-0.0266323	0.00243211	4.6e-22	0.000280855	0.0280855	119.909	-0.115216	0.0989984	0.244496	TRUE
eBMD	HCC	rs34879158	C	A	0.0170958	0.00210831	1.5e-17	0.000154027	0.0154027	65.7522	0.00788304	0.0791161	0.920631	TRUE
eBMD	HCC	rs34945663	C	T	0.0148831	0.00243919	1.5e-09	8.72e-05	0.00872	37.2221	-0.17088	0.0940135	0.0691226	TRUE
eBMD	HCC	rs34959252	C	T	0.023738	0.00198955	3.8e-26	0.000333416	0.0333416	142.357	-0.110522	0.0704691	0.116794	TRUE
eBMD	HCC	rs34965590	C	G	-0.0165231	0.00192826	4.7e-17	0.000172001	0.0172001	73.4264	0.0126413	0.0710745	0.858833	TRUE
eBMD	HCC	rs35308216	C	T	-0.0619564	0.00339065	1.4e-58	0.000781664	0.0781664	333.892	-0.0734765	0.12812	0.566308	TRUE
eBMD	HCC	rs35657711	C	T	0.0506141	0.00223761	5.6e-102	0.00119731	0.119731	511.652	0.161799	0.0781992	0.0385398	TRUE
eBMD	HCC	rs35713954	T	G	-0.0109332	0.00188178	9.8e-09	7.91e-05	0.00791	33.7643	0.0201065	0.0673981	0.765456	TRUE
eBMD	HCC	rs368510	A	G	0.0236734	0.00195912	1.3e-29	0.000341982	0.0341982	146.015	0.0445881	0.0706074	0.527718	TRUE
eBMD	HCC	rs370387	A	G	0.0468543	0.00185513	2.9e-111	0.0014923	0.14923	637.897	-0.0220391	0.067683	0.74471	TRUE
eBMD	HCC	rs373496	G	A	0.0562927	0.00851142	2.1e-10	0.000102473	0.0102473	43.7422	-0.464559	0.297325	0.118179	TRUE
eBMD	HCC	rs3747010	A	G	0.0124434	0.00207375	6.6e-09	8.43e-05	0.00843	35.9841	0.108271	0.076676	0.157931	TRUE
eBMD	HCC	rs3747237	G	A	-0.0133407	0.001992	2e-12	0.000105072	0.0105072	44.8518	0.0922675	0.0709699	0.193569	TRUE
eBMD	HCC	rs3748938	G	A	0.0129019	0.00196463	2e-10	0.000101031	0.0101031	43.1266	-0.0501775	0.077435	0.516989	TRUE
eBMD	HCC	rs3757434	T	A	0.012737	0.00240813	4.8e-08	6.55e-05	0.00655	27.9587	0.083953	0.0774584	0.278433	TRUE
eBMD	HCC	rs3760456	T	C	-0.0227806	0.00186228	1.3e-26	0.000350462	0.0350462	149.637	0.135294	0.0667912	0.0428026	TRUE
eBMD	HCC	rs3765971	T	C	0.0283504	0.00192587	1.9e-37	0.000507455	0.0507455	216.703	-0.0385266	0.0695625	0.579688	TRUE
eBMD	HCC	rs3777787	A	C	-0.0520223	0.0018396	1.5e-143	0.00187013	0.187013	799.709	-0.0789241	0.068701	0.250636	TRUE
eBMD	HCC	rs3790608	A	G	0.0389237	0.00256693	4.9e-44	0.000538418	0.0538418	229.932	0.0637585	0.096133	0.507182	TRUE
eBMD	HCC	rs3828559	G	A	-0.0147322	0.00215476	4.2e-09	0.000109507	0.0109507	46.7451	-0.0358285	0.0803062	0.65549	TRUE
eBMD	HCC	rs3829849	T	C	0.0137668	0.00191868	4.6e-14	0.000120604	0.0120604	51.4826	-0.0717133	0.0694847	0.302037	TRUE
eBMD	HCC	rs3848474	A	G	0.0150619	0.0018751	1.8e-11	0.000151147	0.0151147	64.5226	0.0899982	0.068999	0.192118	TRUE
eBMD	HCC	rs3941888	A	G	0.0126934	0.00199701	2.1e-08	9.46e-05	0.00946	40.3812	-0.0937244	0.075209	0.212696	TRUE
eBMD	HCC	rs42034	G	A	-0.0219305	0.00212707	4.5e-22	0.000248988	0.0248988	106.3	-0.000826303	0.0787272	0.991626	TRUE
eBMD	HCC	rs425105	C	T	-0.016149	0.00250482	6.8e-10	9.74e-05	0.00974	41.5765	-0.0138818	0.0891335	0.876236	TRUE
eBMD	HCC	rs426810	G	A	0.011313	0.00185734	1e-08	8.69e-05	0.00869	37.0941	0.0268332	0.066906	0.688376	TRUE
eBMD	HCC	rs4336963	C	T	-0.0216017	0.00205863	7.6e-23	0.000257905	0.0257905	110.108	-0.00298697	0.0755557	0.968465	TRUE
eBMD	HCC	rs4369779	C	T	-0.0171601	0.00226806	2.2e-12	0.000134099	0.0134099	57.2441	-0.148253	0.0793185	0.0616098	TRUE
eBMD	HCC	rs4392067	C	G	-0.0287159	0.00202131	2.1e-38	0.000472636	0.0472636	201.827	0.0385157	0.0761014	0.612779	TRUE
eBMD	HCC	rs4505759	T	C	0.0568166	0.00200649	1e-131	0.00187506	0.187506	801.819	-0.000625591	0.0741296	0.993267	TRUE
eBMD	HCC	rs45573936	C	T	-0.0378841	0.00557347	3e-11	0.000108235	0.0108235	46.2021	-0.0259624	0.201747	0.897605	TRUE
eBMD	HCC	rs4595506	G	A	-0.0230826	0.00184184	6.9e-29	0.00036784	0.036784	157.06	-0.0524532	0.066852	0.432678	TRUE
eBMD	HCC	rs4666343	T	C	-0.0161519	0.002062	5.6e-15	0.000143734	0.0143734	61.3577	0.0619632	0.0784777	0.429783	TRUE
eBMD	HCC	rs4672847	T	C	0.0269523	0.00336039	5.8e-13	0.000150695	0.0150695	64.3296	-0.0578579	0.129611	0.65531	TRUE
eBMD	HCC	rs4709746	T	C	-0.031752	0.00270381	1.4e-26	0.000323	0.0323	137.908	-0.137999	0.120879	0.253612	TRUE
eBMD	HCC	rs4739697	G	A	-0.0185541	0.0019646	3.7e-18	0.000208927	0.0208927	89.1933	0.108277	0.0765527	0.15724	TRUE
eBMD	HCC	rs4743930	T	C	0.0294771	0.00213721	3.8e-35	0.000445487	0.0445487	190.228	0.0433956	0.0722822	0.548264	TRUE
eBMD	HCC	rs4796995	G	A	-0.050023	0.00193616	5.7e-120	0.00156146	0.156146	667.509	0.00108415	0.0684879	0.98737	TRUE
eBMD	HCC	rs4806003	A	C	-0.0116216	0.00193036	2.3e-08	8.49e-05	0.00849	36.2403	0.0967862	0.0675456	0.151886	TRUE
eBMD	HCC	rs4806862	T	G	0.0200669	0.00199053	2.3e-22	0.000238053	0.0238053	101.63	0.0818097	0.0679442	0.228561	TRUE
eBMD	HCC	rs4836373	C	T	-0.0190058	0.00185311	8.6e-22	0.000246386	0.0246386	105.189	-0.144724	0.0688034	0.0354275	TRUE
eBMD	HCC	rs4876434	C	T	-0.035817	0.00428654	3e-14	0.000163549	0.0163549	69.8177	-0.0426221	0.166065	0.797442	TRUE
eBMD	HCC	rs4882032	G	A	0.0371442	0.00564622	3.2e-08	0.000101385	0.0101385	43.2777	-0.169341	0.190169	0.373211	TRUE
eBMD	HCC	rs488535	T	C	0.0155477	0.00203319	6.5e-12	0.000136984	0.0136984	58.4758	0.0321237	0.0699584	0.646103	TRUE
eBMD	HCC	rs4886486	C	G	0.0118931	0.00210551	4.8e-08	7.47e-05	0.00747	31.886	-0.00691831	0.0746555	0.926166	TRUE
eBMD	HCC	rs4936266	A	G	-0.0967327	0.00690027	2.4e-37	0.000460222	0.0460222	196.523	-0.520036	0.515659	0.31322	TRUE
eBMD	HCC	rs4936994	C	G	0.0133872	0.00235309	3.4e-09	7.58e-05	0.00758	32.3556	-0.144017	0.091405	0.115118	TRUE
eBMD	HCC	rs4948786	A	G	0.0122606	0.00184986	4e-10	0.000102909	0.0102909	43.9283	-0.000652859	0.0669582	0.992221	TRUE
eBMD	HCC	rs4964511	C	T	-0.0125168	0.00184861	4.5e-10	0.0001074	0.01074	45.8456	0.111174	0.0671498	0.0978003	TRUE
eBMD	HCC	rs4979905	T	C	-0.0262079	0.00240067	5.6e-24	0.000279146	0.0279146	119.179	0.101877	0.0875573	0.244607	TRUE
eBMD	HCC	rs55646464	T	G	0.0117962	0.0020149	3.2e-08	8.03e-05	0.00803	34.2766	0.108282	0.0683531	0.113159	TRUE
eBMD	HCC	rs55666529	T	C	-0.00976956	0.00188044	2.9e-08	6.32e-05	0.00632	26.9769	-0.0715328	0.068689	0.297689	TRUE
eBMD	HCC	rs55704141	A	G	0.0287216	0.00188828	3.5e-45	0.000541754	0.0541754	231.358	-0.0537289	0.0688451	0.435137	TRUE
eBMD	HCC	rs55747751	A	G	0.0255741	0.00338476	3.3e-09	0.000133733	0.0133733	57.0878	-0.0110688	0.145016	0.939158	TRUE
eBMD	HCC	rs55787537	G	T	-0.0263343	0.00246813	1e-19	0.000266652	0.0266652	113.843	-0.0429473	0.104192	0.680196	TRUE
eBMD	HCC	rs55826238	T	G	0.0124978	0.00215287	2.2e-08	7.89e-05	0.00789	33.6789	-0.0019438	0.0847409	0.9817	TRUE
eBMD	HCC	rs55877758	A	T	0.0143157	0.00213581	1.3e-10	0.000105246	0.0105246	44.926	0.00384597	0.0856688	0.964192	TRUE
eBMD	HCC	rs55888531	T	C	-0.0208545	0.0019577	1.1e-23	0.000265794	0.0265794	113.477	0.00204903	0.0746897	0.978114	TRUE
eBMD	HCC	rs56009005	A	G	-0.0326834	0.00364112	1.6e-14	0.000188736	0.0188736	80.5719	0.0981889	0.117349	0.402749	TRUE
eBMD	HCC	rs56104760	G	A	-0.0413936	0.0023515	1.4e-56	0.000725462	0.0725462	309.868	0.127058	0.0804372	0.1142	TRUE
eBMD	HCC	rs56389448	G	A	0.0248846	0.00281945	1.1e-16	0.000182476	0.0182476	77.899	0.0326585	0.104949	0.755659	TRUE
eBMD	HCC	rs56682471	T	A	0.0271138	0.00222912	7.2e-30	0.000346511	0.0346511	147.95	0.0117573	0.0836273	0.888192	TRUE
eBMD	HCC	rs57043009	T	C	0.0528756	0.00260887	4.9e-71	0.000961482	0.0961482	410.777	-0.12694	0.095958	0.185878	TRUE
eBMD	HCC	rs5735	C	T	-0.0179149	0.00201059	8.1e-16	0.000185975	0.0185975	79.393	0.0582555	0.0696132	0.402679	TRUE
eBMD	HCC	rs5750263	T	C	0.0150002	0.00253378	2.9e-08	8.21e-05	0.00821	35.045	-0.0288751	0.0906379	0.750048	TRUE
eBMD	HCC	rs5770908	A	G	-0.0166464	0.00198409	7.1e-19	0.000164892	0.0164892	70.3911	0.0110654	0.0683992	0.871482	TRUE
eBMD	HCC	rs597319	G	A	-0.0660001	0.00199816	1e-200	0.00254961	0.254961	1091.01	-0.0763866	0.0739207	0.301437	TRUE
eBMD	HCC	rs603424	A	G	-0.0301479	0.00246363	4.8e-27	0.000350723	0.0350723	149.749	0.262276	0.10488	0.0123937	TRUE
eBMD	HCC	rs60565316	G	A	0.0356312	0.00295149	4.4e-30	0.000341337	0.0341337	145.74	0.0107398	0.112594	0.924009	TRUE
eBMD	HCC	rs6078005	C	T	0.0355603	0.00186961	5.8e-71	0.000846865	0.0846865	361.767	0.0074847	0.0667971	0.910783	TRUE
eBMD	HCC	rs61140632	A	G	-0.0201495	0.00232436	3.7e-17	0.000176035	0.0176035	75.1488	-0.00173237	0.0741277	0.981355	TRUE
eBMD	HCC	rs6117854	A	G	-0.0384374	0.00198936	5e-62	0.000873886	0.0873886	373.32	0.120343	0.070624	0.0883812	TRUE
eBMD	HCC	rs6120804	A	C	0.0254615	0.00242533	1.3e-22	0.000258147	0.0258147	110.211	-0.0664731	0.0824101	0.419889	TRUE
eBMD	HCC	rs61254430	A	G	-0.0152531	0.00196809	4.7e-11	0.000140708	0.0140708	60.0657	0.0619384	0.0748947	0.408233	TRUE
eBMD	HCC	rs61776719	A	C	0.0191346	0.00184087	2.1e-23	0.000253067	0.0253067	108.042	-0.0492414	0.0689614	0.475201	TRUE
eBMD	HCC	rs61780429	A	T	-0.018669	0.00222523	2.4e-13	0.000164882	0.0164882	70.3869	-0.0711944	0.0810964	0.379999	TRUE
eBMD	HCC	rs61843418	T	C	-0.0204534	0.00225132	3.8e-15	0.000193342	0.0193342	82.5386	-0.0751051	0.0736086	0.307571	TRUE
eBMD	HCC	rs61921611	C	T	0.0191125	0.0020061	3.8e-17	0.000212613	0.0212613	90.7672	0.0932894	0.0715914	0.192547	TRUE
eBMD	HCC	rs61996608	C	T	0.0140099	0.00198139	9.3e-11	0.00011712	0.011712	49.9952	-0.0768237	0.0702693	0.274272	TRUE
eBMD	HCC	rs62007684	C	T	-0.0425588	0.00195615	8.5e-81	0.00110776	0.110776	473.342	0.00386232	0.0725265	0.95753	TRUE
eBMD	HCC	rs62028309	T	C	0.0317727	0.00355929	2.3e-17	0.000186661	0.0186661	79.6859	-0.28935	0.196285	0.140446	TRUE
eBMD	HCC	rs62321667	A	G	-0.022818	0.00284112	3.8e-13	0.0001511	0.01511	64.5026	-0.301389	0.150844	0.0457141	TRUE
eBMD	HCC	rs62389387	A	G	-0.0126431	0.00222234	1.3e-09	7.58e-05	0.00758	32.3556	0.0924597	0.0770608	0.230206	TRUE
eBMD	HCC	rs62444275	A	G	0.06397	0.00187624	1e-200	0.00271611	0.271611	1162.45	-0.0395562	0.068299	0.56248	TRUE
eBMD	HCC	rs62515432	C	T	-0.0141075	0.0022859	1.8e-10	8.92e-05	0.00892	38.0759	-0.11788	0.0750572	0.116291	TRUE
eBMD	HCC	rs635084	A	G	0.0261003	0.00241192	1.1e-21	0.000274283	0.0274283	117.102	0.0192765	0.0793489	0.808057	TRUE
eBMD	HCC	rs6430090	G	A	-0.0102432	0.00186882	4.6e-08	7.04e-05	0.00704	30.0504	0.105296	0.0690108	0.127061	TRUE
eBMD	HCC	rs6433893	G	C	-0.0199823	0.00199439	2.8e-20	0.000235137	0.0235137	100.385	0.0696456	0.0741675	0.347715	TRUE
eBMD	HCC	rs6445539	A	G	0.0164368	0.0023179	1.3e-09	0.000117801	0.0117801	50.286	0.0823011	0.0757545	0.277294	TRUE
eBMD	HCC	rs6461998	C	T	-0.0375257	0.00397766	6.5e-18	0.00020848	0.020848	89.0024	-0.00338154	0.117408	0.977023	TRUE
eBMD	HCC	rs6465495	G	T	-0.0200095	0.00191178	1.2e-21	0.000256589	0.0256589	109.546	-0.0610626	0.0693512	0.378598	TRUE
eBMD	HCC	rs6471752	T	C	-0.0211287	0.0025875	5.2e-14	0.000156196	0.0156196	66.6783	0.0214871	0.0942282	0.819621	TRUE
eBMD	HCC	rs6485702	C	T	-0.0347608	0.00194109	2.8e-59	0.000750784	0.0750784	320.692	-0.0148984	0.0698227	0.831035	TRUE
eBMD	HCC	rs6512244	C	A	0.0159561	0.0019227	1.4e-12	0.000161329	0.0161329	68.8699	0.0345299	0.0707937	0.625724	TRUE
eBMD	HCC	rs651858	T	C	0.0147969	0.00194295	5.1e-10	0.000135867	0.0135867	57.9989	-0.0201275	0.0690807	0.770774	TRUE
eBMD	HCC	rs6547870	C	G	-0.0204767	0.00189729	2.1e-24	0.000272827	0.0272827	116.48	0.0857106	0.067794	0.20613	TRUE
eBMD	HCC	rs6554228	G	C	-0.0134548	0.00187416	3.2e-09	0.000120737	0.0120737	51.5394	-0.120602	0.0717396	0.0927428	TRUE
eBMD	HCC	rs6559947	T	C	0.0144411	0.0020828	9.7e-09	0.000112618	0.0112618	48.0733	-0.0609523	0.0696134	0.381257	TRUE
eBMD	HCC	rs6594643	A	C	-0.0146111	0.00186066	2.1e-13	0.000144452	0.0144452	61.6642	0.00420631	0.0671624	0.950062	TRUE
eBMD	HCC	rs660240	C	T	-0.0135707	0.00222728	4.1e-09	8.7e-05	0.0087	37.1367	0.131907	0.0812489	0.104483	TRUE
eBMD	HCC	rs665783	A	G	-0.0194481	0.001994	7.5e-18	0.000222823	0.0222823	95.127	0.0242384	0.080751	0.764054	TRUE
eBMD	HCC	rs6664489	A	G	0.0147233	0.00221644	1.3e-08	0.000103373	0.0103373	44.1264	0.0909789	0.0733298	0.214724	TRUE
eBMD	HCC	rs666592	T	C	-0.0128759	0.00189318	2.1e-12	0.000108362	0.0108362	46.2563	0.0547682	0.0705507	0.437574	TRUE
eBMD	HCC	rs66758084	G	A	-0.0204818	0.00242782	3.5e-14	0.000166719	0.0166719	71.1712	-0.0182154	0.0947804	0.847597	TRUE
eBMD	HCC	rs6676572	C	T	-0.0168036	0.00189149	6.4e-18	0.000184871	0.0184871	78.9216	0.0512629	0.0693157	0.459569	TRUE
eBMD	HCC	rs6714450	G	A	0.0154646	0.0020158	1.7e-11	0.000137872	0.0137872	58.8549	-0.0245395	0.0698634	0.725401	TRUE
eBMD	HCC	rs6734097	T	C	-0.0696745	0.00190966	1e-200	0.00310911	0.310911	1331.18	-0.0427603	0.0787327	0.587055	TRUE
eBMD	HCC	rs6755144	G	A	-0.0291461	0.00226782	6.3e-30	0.000386838	0.0386838	165.175	-0.0454585	0.0701189	0.516786	TRUE
eBMD	HCC	rs6759927	G	A	0.0190496	0.00196813	9e-20	0.000219443	0.0219443	93.6837	-0.127943	0.069929	0.067307	TRUE
eBMD	HCC	rs6769511	C	T	0.0146829	0.00198776	3.3e-08	0.000127818	0.0127818	54.5625	0.068219	0.0727868	0.348633	TRUE
eBMD	HCC	rs6782178	T	C	0.0144077	0.00187672	1e-14	0.000138065	0.0138065	58.9373	0.0509978	0.07006	0.466665	TRUE
eBMD	HCC	rs67971665	T	C	-0.0733382	0.00625583	2e-27	0.000321887	0.0321887	137.433	0.229448	0.160115	0.151851	TRUE
eBMD	HCC	rs6799205	T	C	-0.00995098	0.0018465	2.5e-08	6.8e-05	0.0068	29.0259	0.0649219	0.0670447	0.332876	TRUE
eBMD	HCC	rs68022885	A	G	-0.0245724	0.00337239	1.4e-11	0.000124371	0.0124371	53.0909	9.29e-05	0.129852	0.999429	TRUE
eBMD	HCC	rs6839437	C	T	0.033192	0.00248792	9e-36	0.000416837	0.0416837	177.989	-0.132943	0.0880982	0.13129	TRUE
eBMD	HCC	rs6882422	A	G	-0.0288998	0.0028886	1.9e-19	0.000234459	0.0234459	100.096	0.128612	0.115713	0.266365	TRUE
eBMD	HCC	rs6885822	A	G	-0.023218	0.00251604	2.9e-20	0.000199472	0.0199472	85.156	0.18992	0.106334	0.0740884	TRUE
[truncated: 127 more rows]

## Sheet: S9
Table S9. Detailed information on instrumental variables for the causal effect of osteoarthritis on chronic liver diseases.
[truncated: 370 more rows]

[truncated: 10 more sheets: S10, S11, S12, S13, S14, S15, S16, S17, S18, S19]
